# Supplementary material for: Dynamic Methylation of an L1 Transduction Family during Reprogramming and Neurodifferentiation
Source: Mol Cell Biol. 2019 Mar 19;39(7):e00499-18. doi: 10.1128/MCB.00499-18 (PMC6425141; doi:10.1128/MCB.00499-18)
Supplement: Supplemental file 1 [file MCB.00499-18-sd001.xlsx]

## Sheet: Table S1
UUID	Chromosome	Left_Extreme	Right_Extreme	5_Prime_End	3_Prime_End	Superfamily	Subfamily	TE_Align_Start	TE_Align_End	Orient_5p	Orient_3p	Inversion	TSD	Sample_support_5p	Sample_support_3p	Genomic_Consensus_5p	Genomic_Consensus_3p	Insert_Consensus_5p	Insert_Consensus_3p	NonRef	Annotation	ValidationResult	Capillary
6cc10b74-0ac6-435d-97f8-7b55117cc3da	1	231719170	231719573	231719300	231719315	L1	L1Ta	1	6118	-	-	N	CAGATGTCATTTCTTT	hiPSC.CRL2429.T6.realigned.bam|2,hiPSC.CRL2429.T3.realigned.bam|4,hiPSC.CRL2429.T2.realigned.bam|3,hiPSC.CRL2429.T1.p40.realigned.bam|1	hiPSC.CRL2429.T6.realigned.bam|1,hiPSC.CRL2429.T3.realigned.bam|2,hiPSC.CRL2429.T2.realigned.bam|1	CCATATTTTACATAATTTATAATTTATGAAATAGAATATTTGAATAATAAACCAATTCCATTTTGAAGGCTTCTGATGTAGTACTCTGTTAAAAAAAAAAAAAAAAACTACTTGAGAAAAGTATGGATTGACTATATTGGAAGTTGCAAGGCCTGAGGAATGTTTTCCCGTGATTTTAGTCCCTCTCATCAGTGTTCTATGCCTCAGTTCTGGTAACCCCAGAATGACGCTGTTACCTGACAGTATTCTAATGAAGATTAAAGAAATGACATCTGAAATAATGGAGGGGAGGAGCCAAGATGGCCGAATAGGAACAGCTCCGGTCTACAGCTCCCAGCGTGAGCGACGCAGAAGACGGTGATTTCTGCATTTCCATCTGAGGTACCGGGTTCATCTCAC…	ACCAAAGGAGAAAGTTTCTCTATGATGACTTTTCAACATGAAAAATAAAGTGTAGATGTCTCAGATCATTTATCTGCTCCATTTACCAGCACCCAGCCTCATCCTGCCTCAGCGAACTTAATAAGATTAACAGATGTCATTTCTTTTTTTTTTTTTTTTTTTTTTTTTTTTTTTTTTTTTTTTTTTTTTTTTTTTTTTTTTT	ATGCCTCAGTTCTGGTAACCCCAGAATGACGCTGTTACCTGACAGTATTCTAATGAAGATTAAAGAAATGACATCTGAAATAATGGAGGGGAGGAGCCAAGATGGCCGAATAGGAACAGCTCCGGTCTACAGCTCCCAGCGTGAGCGACGCAGAAGACGGTGATTTCTGCATTTCCATCTGAGGTACCGGGTTCATCTCACTAGGGAGTGCCAGACAGTGGGCGCAGGCCAGTGTGTGTGCGCACCGTGCGCGAGCCGAAGCAGGGCGAGGCATTGCCTCACCT	AAACCATCATTCTCAGTAAACTATCGCAAGAACAAAAAACCAAACACCGCATATTCTCACTCATAGGTGGTAATTGAACAATGAGATCACATGGACACAGGAAGGGGAATATCACACTCTGGGGACTGTGGTGGGGTCGGGGGAGGGGGGAGGGATAGCATTGGGAGATATACCTAATGCTAGATGACACATTAGTGGGTGCAGTGCACCAGCATGGCACATGTATACATATGTAACTAACCTGCACAATGTGCACATGTACCCTAAAACTTAGAGTATAATAAAAAAAAAAAAAAAAAGAATTGTAAAAAAAAAAATTATAAATAAAACAAAGAAAAAAAATAAAAAAAAAAAAAAAAAAAAAAAAAAAAAAAAAAAAAAAAAAGAAAAATTTTAAT	NA	DeNovo	DeNovo	CTGGTAACCCCAGAATGACGCTGTTACCTGACAGTATTCTAATGAAGATTAAAGAAATGACATCTGAAATAATGGAGGGGAGGAGCCAAGATGGCCGAATAGGAACAGCTCCGGTCTACAGCTCCCAGCGTGAGCGACGCAGAAGACGGTGATTTCTGCATTTCCATCTGAGGTACCGGGTTCATCTCACTAGGGAGTGCCAGACAGTGGGCGCAGGCCAGTGTGTGTGCGCACCGTGCGCGAGCCGAAGCAGGGCGAGGCATTGCCTCACCTGGGAAGCGCAAGGGGTCAGGGAGTTCCCTTTCCGAGTCAAAGAAAGGGGTGACGGACGCACCTGGAAAATCGGGTCACTCCCACCCGAATATTGCGCTTTTCAGACCGGCTTAAGAAACGGCGCAC…
f506ecff-de5f-43bb-baab-34ee227c0eba	6	140975331	140975685	140975548	140975543	L1	L1Ta	5099	6121	+	+	N	GAAAAT	hiPSC.CRL1502.T3.realigned.bam|1,hiPSC.CRL1502.T1.p40.realigned.bam|2,hiPSC.CRL1502.T2.realigned.bam|1,hiPSC.CRL1502.T6.realigned.bam|7,hiPSC.CRL1502.T1.p15.realigned.bam|1,hiPSC.CRL1502.T1.p76.realigned.bam|3,hiPSC.CRL1502.T4.realigned.bam|7	hiPSC.CRL1502.T3.realigned.bam|3,hiPSC.CRL1502.T1.p40.realigned.bam|1,hiPSC.CRL1502.T2.realigned.bam|2,hiPSC.CRL1502.T6.realigned.bam|1,hiPSC.CRL1502.T1.p15.realigned.bam|1,hiPSC.CRL1502.T1.p76.realigned.bam|3,hiPSC.CRL1502.T5.realigned.bam|1,hiPSC.CRL1502.T4.realigned.bam|2	ACTAGAAATGACTCATCCATTGAATTAAGTTAAGCATTTGACATAACATGATTTCATTATGTAGAATGATTTTAAATGCATTTGAGTCATATTTCATTATTAGAATTAAACTTATGTTTGTGTTCTATTATATCAGTGATATTGTAGTAATATAGTAAAAAGAAAAGTTTTGGAATACTATTCCAGTCAACATAATTCTGAGGAAGTTGTTTGAAAATTTTTGCAACCTACTCATCTGACAAAGGGCTAATATCCAGAATCTACAATGAACTCAAACAAATTTATAAGAAAAAAACAAACAACCCCATCAAAAAGTGGGCGAAGGACATGAACAGACACTTCTCAAAAGAAGACATTTATGCAGCCAAAAAACACATGAAGAAATGCTCATCATCACTG…	AAAAAAAAAAAAAAAAAAAAAAAAAAAAAAAAAAAAAAAAAAAAAAAAAAAAAAAAAAAAAAAAAAAAAAAAAAAAAAAAAAAAAAAAAAAAAAAAAAGAAAATGGCAGGTTACATTTCCTCACAACAGTGTCACTACTGCTACACAAATAAAAAAAATCAATTTTTAAAAAGTGCTGTAATCTGCTACTTCACACTAATGCCATATGGTCATCATTTTATAATTAATTGATAAATTAGCA	TATTAGAATTAAACTTATGTTTGTGTTCTATTATATCAGTGATATTGTAGTAATATAGTAAAAAGAAAAGTTTTGGAATACTATTCCAGTCAACATAATTCTGAGGAAGTTGTTTGAAAATTTTTGCAACCTACTCATCTGACAAAGGGCTAATATCCAGAATCTACAATGAACTCAAACAAATTTATAAGAAAAAAACAAACAACCCCATCAAAAAGTGGGCGAAGGACATGATACAGACACTTCTCAAAAGAAGACATTTATGCAGCCAAAAAACACATGAAGAAATGCTCATCATCACTGGCCATCAGAGAAATGCAAATCAAAACCACTATGAGATATCATCTCACACCGGTTAGAATGGCAATCATTAAGAAGTCAGGAAACAACAGGTGCTGG…	TCTCACTCATAGGTGGGAATTGAACAATGAGATCACATGGACACAGGAAGGGGAATATCACACTCTGGGGACAGAGGAGGGGTCGGGGGAGGGGGGAGGGATAGCAATGGGAGATATACCTAATGCTAGATGACACATAAGTGGGTGCAGCGCACAAGCATGGCACATGTATACATATGTAACTAACCTGCACAATGTGCACATGTACCCTAAAACTTAGAGTATAATAAAAAAAAAAAAAAAAAAAAAAAAAAAACACAAAAAAAAAAAAAAAAAAACAAAAAAAAAAAAAAAAAAAAAAAAAAAAAAAAAAAAAAAAAAAAAAAAAAAAAAAAAAAAAAAAA	NA	DeNovo	Polymorphic
38d50aaf-8703-411a-95f5-9a2352ff47b4	1	30376710	30377069	30377053	30377003	L1	L1Ta	0	6121	NA	-	N	NA	hiPSC.CRL2429.T4.realigned.bam|1,hiPSC.CRL2429.T2.realigned.bam|2	hiPSC.CRL2429.T4.realigned.bam|1,hiPSC.CRL2429.T2.realigned.bam|1	TGGCTGACATGGTGAAACCCCATCTCTATTAAAAATACAAAAAATTAGCCTGGCTTGGTGGTGCATGCCTGTAGTCTGAGCTACTCAGGAGGCTGAGGCAGGAGAATCGCTTGAACCTTGGAGGCAGAGATTGCAGTGAGCCGAGATCGTGCCATTGCACTCCATCCTGGCCAACAGAGTGAGACTCAGCCTCAAAAAAAAAGAAAGAAGGGGGGAGGAGCCAAGATGGCCGAATAGGAACAGCTCCGGTCTACAGCTCCCAGCGTGAGCGACGCAGAAGACGGTGATTTCTGCATTTCCATCTGAGGTACCGGGTTCATCTCACTAGGGAGTGCCAGACAGTGGGCGCAGGCCAGTGTGTGTGCGCACCGTGCGCGAGCCGAAGCAGGGCGAGGCATT…	AAAAAAAAAAAAAAAAAAAAAGAAAGAAAAGAATCAAAAATGAAATGTGTAAATCTAAGATATATAATAAAACATGTTGTTGACTCTAAGTAAAATAATGAATACAGAGAGAATGATAGACACCGAAGACAGATTAGGAAAATCTGACACATACATAGAGCTACTGAAGAAGAGAACACAATGACTGGAGCAAAGGAGGATTCAAAGGACGCCATTGTGTTCCACTAAATCAGGCTGCATTCATTAGGCGCCTACTGCATAACAGGCACTGGCTCTATGCCAAGAGTACAAGTAAGATGTGGTTCCTGTCCTCAAGGAACTCTGGAGCCTGTGAGGACTACAGGCAAATATGTCGATGATTAAAACACAAC	GCCGAGATCGTGCCATTGCACTCCATCCTGGCCAACAGAGTGAGACTCAGCCTCAAAAAAAAAGAAAGAAGGGGGGAGGAGCCAAGATGGCCGAATAGGAACAGCTCCGGTCTACAGCTCCCAGCGTGAGCGACGCAGAAGACGGTGATTTCTGCATTTCCATCTGAGGTACCGGGTTCATCTCACTAGGGAGTGCCAGACAGTGGGCGCAGGCCAGTGTGTGTGCGCACCGTGCGCGAGCCGAAGCAGGGCGAGGCATTGCCTCACCTGGGAAGCGCAACGGGTCAGGGAGTTCCCTTTCCGAGTCAAAGAAAGGGGTGACGGACGCACCTGGAAAATCGGGTCACTCCCACCCGAATATTGCGCTTTTCAGACCGGCTTAAGAAACGGCGCACCACG…	GCCATAAAAAATGATGAGTTCATATCCTTTGTAGGGACATGGATGAAATTGGAAACCATCATTCTCAGTAAACTATCGCAAGAACAAAAAACCAAACACCGCATATTCTCACTCATAGGTGGGAATTGAACAATGAGATCACATGGACACAGGAAGGGGAATATCACACTCTGGGGACTGTGGTGGGGTCGGGGGAGGGGGGAGGGATAGCATTGGGAGATATACCTAATGCTAGATGACACATTAGTGGGTGCAGCGCACCAGCATGGCACATGTATACATATGTAACTAACCTGCAACAATAGTGCACATGTACCCTAAAACTTAGAGTTATAATAAAAAAAAAAAAAAAAAAAAAAAAAGAAGAAAAGAATCAA	1|30376907|30377103|L1|-|RS2013,PS2015	Polymorphic	NA
20797341-4a13-45ef-83d6-768771776a13	1	49428609	49428900	49428738	49428755	L1	L1preTa	497	6067	-	-	N	CAGACTGGGTAATTTTCT	hiPSC.CRL1502.T3.realigned.bam|3,hiPSC.CRL2429.T1.p70.realigned.bam|10,hiPSC.CRL2429.T5.realigned.bam|26,hiPSC.CRL2429.T1.p40.realigned.bam|2,hiPSC.CRL1502.T1.p40.realigned.bam|2,hiPSC.CRL1502.T2.realigned.bam|3,hiPSC.CRL2429.T2.realigned.bam|10,hiPSC.CRL1502.T6.realigned.bam|7,hiPSC.CRL1502.T1.p15.realigned.bam|2,hiPSC.CRL1502.T1.p76.realigned.bam|3,hiPSC.CRL2429.T3.realigned.bam|9,hiPSC.CRL1502…	hiPSC.CRL1502.T3.realigned.bam|1,hiPSC.CRL2429.T5.realigned.bam|4,hiPSC.CRL2429.T1.p40.realigned.bam|1,hiPSC.CRL1502.T1.p40.realigned.bam|2,hiPSC.CRL2429.T1.p11.realigned.bam|1,hiPSC.CRL1502.T2.realigned.bam|2,hiPSC.CRL2429.T2.realigned.bam|1,hiPSC.CRL1502.T6.realigned.bam|6,hiPSC.CRL1502.T1.p15.realigned.bam|1,hiPSC.CRL1502.T1.p76.realigned.bam|2,hiPSC.CRL2429.T3.realigned.bam|5,hiPSC.CRL1502.T5…	GGAGAGTAGGTTAGTTATTTTGGGAATGTGGCTTCCTTTTTGTCTTTTGTCTTGCTTCTGCCTTCTACCATGGGTTTACCCTCACCAGACACTGGCACCATGCTCTTGGACTTCCTAGCCTCCAGAAGCATGAGCTTCTGTTCTTAGAAAATTACCCAGTCTGGTGGAGCCCACCACAGCTCAAGGAGGCCTGCCTGCCTCTGTAGGCTCCACCTCTGGGGGCAGGGCACAGTCAAACAAAAAGACAGCAGTAACCTCTGCAGACTTAAGTGTCCCTGTCTGACAGCTTTGAAGAGAGCAGTGGTTCTCCCAGCATGCAGCTGGAGATCTGAGAAGGGGCAGACTGCCTCCTCAAGTGGGTCCCTGACCCCTGACCCCCGAGCAGCCTAACTGGGAGGC…	AAATAATCCACTAAGATGTTTAAAACACTATCTGGCATGTAGTAGGCTATCAATATTATTTTTACTATTATTATCATTACCTCTACGTGTTTGTCTTAAACCATTTTCTGCTGCTATCACAGAATACCACAGACTGGGTAATTTTCTTTTTTTTTTTTTTTTTTTTTAAAGTCATAACTCAAAAGAGTTAACCTTTTATGTTTTCCATAAAAATACACTTTTTTTTTTTTTTTTTT	TCCTAGCCTCAAGAAGCATGAGCTTCTGTTCTTAGAAAATTACCCAGTCTGGTGGAGCCCACCACAGCTCAAGGAGGCCTGCCTGCCTCTGTAGGCTCCAACGCTGGGGGCAGGGCACAGTCAAACAAAAAGACAGCAGTAACCTCTGCAGACTTAAGTGTCCCTGTCTGACAGCTTTGAAGAGAGCAGTGGTTCTCCCAGCATGCAGCTGGAGATCTGAGAAGGGGCAGACTGCCTCCTCAAGGGGGTCCCTGACCCCTGACCCCCGAGCAGCCTAACTGGGAGGCACCCCCCAGCAGGGGCACACTGACACCTCACACGGCAGGGTATTCCAACAGACCTGCAGCTGAGGGTCCTGTCTGTTAGAAGGAAAACTAACAACCAGAAAGGACATCTACA…	CAAATGTCAAACAATGATAGACTGGAATAAGAAAATGTGGCACATATACACCATGGAATACTATGCAGCCATAAAAAATGAGGAGTTCATGTCCTTTGTAGGGGCATGGATGAAATTGGAAACCATCATTCTCAGTGAACTATCGCAAGAACAAAAAACCAAACACCGCATATTCTCACTCATAGGGGTGTGGGAAT	1|49428706|49428910|L1|-|CS2011,EL2012,PS2015,EH2014,JT2014,RS2013	Polymorphic	NA
7598ad3d-c838-4931-bcfc-58d5254fbc46	1	56405254	56405516	56405386	56405397	L1	L1Ta	4268	6062	+	+	N	TGGCACCTGTTA	hiPSC.CRL2429.T1.p40.realigned.bam|1,hiPSC.CRL1502.T2.realigned.bam|2,hiPSC.CRL1502.T5.realigned.bam|3,hiPSC.CRL1502.T0.realigned.bam|1	hiPSC.CRL1502.T3.realigned.bam|23,hiPSC.CRL2429.T1.p40.realigned.bam|1,hiPSC.CRL1502.T1.p40.realigned.bam|3,hiPSC.CRL1502.T2.realigned.bam|28,hiPSC.CRL2429.T2.realigned.bam|1,hiPSC.CRL1502.T6.realigned.bam|30,hiPSC.CRL1502.T1.p15.realigned.bam|2,hiPSC.CRL1502.T1.p76.realigned.bam|16,hiPSC.CRL1502.T5.realigned.bam|15,hiPSC.CRL1502.T4.realigned.bam|11	AATTGCTTCAAAGAGAATAAAATACCTAGGAATCCAACTTACAAGGGATGTGAAGGACCTCTTCAAGGAGAACTACAAACCACTGCTCAAGGAAATAAAAGAGGACACAAACAAATGGAAGAACATTCCATGCTCATGGGTAGGAAGAATCAATATCGTGAAAATGGCCATACTGCCCAAGGTAATTTACAGATTCAATGCCATCCCCATCAAGCTACCAATGACTTTCTTCACAGAATTGGAAAAAACTACTTTAAAGTTCATATGGCACCTGTTACGTTTTATCATAGCTCTGAAATTCCTAAACTTCCTCAAGTTCATGGTACTTAGTGTCTCAGTAATTCCTTCATGGCATGCCTAGGCTTAAAGAAATACCTAATAATTCTGTTTATTAAG	GCCTTTTGATTCTTCTGGGGAAATTCATCTACACCATTTCCTTAGACTTCTCAATCATTTCCTCATACTATAAGTAACACCATTTTAGAAAAGGAAAACAGTTTTCCCATTCTTCATCATGACATCCATTATTGGCACCTGTTATTTTTTTTTTTTTTTTTTTTTATTAGTTTATTTTTAAGTTTTAGGGTAAATTTTCTATT	CATTCCATGCTCATGGGTAGGAAGAATCAATATCGTGAAAATGGCCATACTGCCCAAGGTAATTTACAGATTCAATGCCATCCCCATCAAGCTACCAATGACTTTCTTCACAGAATTGGAAAAAACTACTTTAAAGTTCATATGGCACCTGTTACGTTTTATCATAGCTCTGAAATTCCTAAACTTCCTCAAGTTCATGGTACTTAGTGTCTCAGTAATTCCTTCATGGCATGCCTAGGCTTA	TGGAATACTATGCAGCCATAAAAAATGATGAGTTCATATCCTTTGTAGGGACATGGATGAAATTGGAAACCATCATTCTCAGTAAACTATCGCAAGAACAAAAAACCAAACACCGCATATTCTCACTCATAGGTGGGAATTGAACAATGAAGATCACATGGACACAGGAAGGGGAATATCACACTCTGGGGACTGTGGTGGGGTCGGGGGAGGGGGGAGGGATAGCATTGGGAGATATACCTAATGCTAGATGACACATTAGTGGGTGCAGCGCACCAGCATGGCACATGTATACATATGTAACTAACCTGCACGATGTGCACATGTACCCTAAAACTTAGAGTATAATAAAAAAAAAAAAAAAAAAAAATAAAAACAGGGATTGGCCAATAATGG	1|56404831|56405496|L1|+,-|EL2012,AK2014,RI2010,PS2015,EH2014,AE2011,JT2014,RS2013	Polymorphic	NA
fac31c56-be4d-4fa4-b08b-b44b355689b0	1	68930381	68930759	68930631	68930624	L1	L1Ta	5674	6121	+	+	N	AAGAAAGT	hiPSC.CRL2429.T5.realigned.bam|9,hiPSC.CRL2429.T1.p11.realigned.bam|4,hiPSC.CRL2429.T1.p70.realigned.bam|17,hiPSC.CRL2429.T3.realigned.bam|15,hiPSC.CRL2429.T2.realigned.bam|7,hiPSC.CRL1502.T0.realigned.bam|2,hiPSC.CRL2429.T4.realigned.bam|4,hiPSC.CRL2429.T6.realigned.bam|8,hiPSC.CRL2429.T0.realigned.bam|3	hiPSC.CRL2429.T4.realigned.bam|1,hiPSC.CRL2429.T1.p70.realigned.bam|1,hiPSC.CRL2429.T2.realigned.bam|4,hiPSC.CRL2429.T5.realigned.bam|1	ATCACACTATATAGATCTGTTTAGGTGTTGCCTGTCTTGCTCCATTAGTTAAAAAGCTATTTGAGAGCAGGGAAGGTGTCGTTCATTTTTCTAGCCCCATCACTTAACATAGTACCTGGCACAAAGTAAGGGTTTAAGAAATGTTAAGTGAACATGTGAGTATCACTGAAATTGTTTATCAGTTAATTAGGAGAGGAAGAAGCAGGGGAAGAGAAGGGGAAAGAGTTTTTATCTTGAGTTGTTAAGAAAGTGGAATACTATGCAGCCATAAAAAATGATGAGTTCATATCCTTTGTAGGGACATGGATGAAATTGGAAACCATCATTCTCAGTAAACTATCGCAAGAACAAAAAACCAAACACCGCATATTCTCACTCATAGGTGGGAATTGAACAATG…	ACATAACAGAAACACCACCAACAAAAACGTAACAAACCTGAAAAAAAAAAAAAAAAAAAAAAAAAAAAAAAAAAAAAAAAAAAAAAAAAAAAAAAAAAAAAAAAAAAAAGAAAGTTTAGTAAAGAGTGGATCTCTGCTGGGTGTGGAGAAGGAACAGCAGACAAGGGGAAGACGAGCATGAGATATCCATGACTTTCAGGCAGTGAGGATAATGAGCCTGAGGCGCTGAAGCCTCAGGGCCGCA	ATGTGAGTATCACTGAAATTGTTTATCAGTTAATTAGGAGAGGAAGAAGCAGGGGAAGAGAAGGGGAAAGAGTTTTTATCTTGAGTTGTTAAGAAAGTGGAATACTATGCAGCCATAAAAAATGATGAGTTCATATCCTTTGTAGGGACATGGATGAAATTGGAAACCATCATTCTCAGTAAACTATCGCAAGAACAAAAAACCAAACACCGCATATTCTCACTCATAGGTGGGAATTGAACAATGAGATCACATGGACACAGGAAGGGGAATATCACACTCTGGGGACTGTGGTGGGGTCTGGGGAGGGGGGAGGGATAGCATTGGGAGATATACCTAATGCTAGATGACACATTAGTGGGTGCAGCGCACCAGCATGGCACATGTATACATATGTAA…	ATGTGAGTATCACTGAAATTGTTTATCAGTTAATTAGGAGAGGAAGAAGCAGGGGAAGAGAAGGGGAAAGAGTTTTTATCTTGAGTTGTTAAGAAAGTGGAATACTATGCAGCCATAAAAAATGATGAGTTCATATCCTTTGTAGGGACATGGATGAAATTGGAAACCATCATTCTCAGTAAACTATCGCAAGAACAAAAAACCAAACACCGCATATTCTCACTCATAGGTGGGAATTGAACAATGAGATCACATGGACACAGGAAGGGGAATATCACACTCTGGGGACTGTGGTGGGGTCTGGGGAGGGGGGAGGGATAGCATTGGGAGATATACCTAATGCTAGATGACACATTAGTGGGTGCAGCGCACCAGCATGGCACATGTATACATATGTAA…	1|68930582|68930682|L1|NA|EH2014	Polymorphic	NA
499c48e9-f5b7-4804-99c4-80b026790636	1	73000723	73001116	73000864	73000870	L1	L1Ta	5614	6121	-	-	N	GCTTTTT	hiPSC.CRL2429.T5.realigned.bam|7,hiPSC.CRL2429.T1.p40.realigned.bam|2,hiPSC.CRL2429.T1.p11.realigned.bam|10,hiPSC.CRL2429.T1.p70.realigned.bam|13,hiPSC.CRL2429.T3.realigned.bam|18,hiPSC.CRL2429.T2.realigned.bam|6,hiPSC.CRL2429.T4.realigned.bam|9,hiPSC.CRL2429.T6.realigned.bam|10,hiPSC.CRL2429.T0.realigned.bam|3	hiPSC.CRL2429.T5.realigned.bam|4,hiPSC.CRL2429.T1.p70.realigned.bam|3,hiPSC.CRL2429.T3.realigned.bam|1,hiPSC.CRL2429.T2.realigned.bam|4,hiPSC.CRL2429.T4.realigned.bam|5,hiPSC.CRL2429.T6.realigned.bam|4,hiPSC.CRL2429.T0.realigned.bam|2	AATGGTGTTGGGAAAACTGGATATCCACATGCAGAAGAATCAGACTAAAGTCCCATGTCTCATCATATACAAAAATCAATACTAAATGAATGAAAGAATTACATGTAAGACCCAAAACTATGAAACAACTAGGAGAAAACATAGGGAAATGGCTCATGAAATTGGATTGGGCAAGGATTTCTTGAATAGCACCTTAAGAGCACAAGCAACAGAAACAAAAATATACAAATAGGAGTACATTACATTAAAAAGCCACATTTTCTTAATCCAGTCTATCATTGTTGGACATTTGGGTTGGTATACACCATGGAATACTATGCAGCCATAAAAAATGATGAGTTCATATCCTTTGTAGGGACATGGATGAAATTGGAAACCATCATTCTCAGTAAACTATCG…	ATTTGTGTGTCTTCTTTTAAGAAGTGAGTTGTTTGAATTCCTTATATATTCTGAATGTTAACCACTTGTCAGATGCATAGTTTGCAAATTCTTTCTCCTATTTTTTGTGTCTTCACTTACTGTTTTCTTTGCTTTGCAGAAGCTTTTTTTTTTTTTTTTTTTTTTTTTTTTTTTTTTTTTTTTTTTTTTTTTATTTATTTGGTGTTTGTTGGTTTCATTTTTTTATGTTTTTTTTTTTTTTTTTTTTTTTTGCTG	ACATTAAAAAGCCACATTTTCTTAATCCAGTCTATCATTGTTGGACATTTGGGTTGGTATACACCATGGAATACTATGCAGCCATAAAAAATGATGAGTTCATATCCTTTGTAGGGACATGGATGAAATTGGAAACCATCATTCTCAGTAAACTATCGCAAGAACAAAAAACCAAACACCGCATATTCTCACTCATAGGTGGNGGGGAATTGAACAATGAGATCACATAGGGACACAGGAAGGGGAATATCACACTCTGGGGACTGTGGTGGGGTCGGGGGAGGGGGAGGGATAGCATTGGGAGATATACCTAATGCTAGATGACACATTAGTGGGTGCAGCGCACCAGCATGGCACATGTATACATATGTAACTAACCTGCACAATGTGCACATGTAC…	ACATTAAAAAGCCACATTTTCTTAATCCAGTCTATCATTGTTGGACATTTGGGTTGGTATACACCATGGAATACTATGCAGCCATAAAAAATGATGAGTTCATATCCTTTGTAGGGACATGGATGAAATTGGAAACCATCATTCTCAGTAAACTATCGCAAGAACAAAAAACCAAACACCGCATATTCTCACTCATAGGTGGNGGGGAATTGAACAATGAGATCACATAGGGACACAGGAAGGGGAATATCACACTCTGGGGACTGTGGTGGGGTCGGGGGAGGGGGAGGGATAGCATTGGGAGATATACCTAATGCTAGATGACACATTAGTGGGTGCAGCGCACCAGCATGGCACATGTATACATATGTAACTAACCTGCACAATGTGCACATGTAC…	NA	Polymorphic	NA
45605ca7-55fc-4ed2-9d86-87e64ab4ae38	1	78951121	78951534	78951412	78951398	L1	L1Ta	1	6121	+	+	N	AAAGAAAAGAATTTT	hiPSC.CRL1502.T3.realigned.bam|10,hiPSC.CRL2429.T1.p70.realigned.bam|15,hiPSC.CRL2429.T5.realigned.bam|18,hiPSC.CRL2429.T1.p40.realigned.bam|11,hiPSC.CRL1502.T1.p40.realigned.bam|10,hiPSC.CRL2429.T1.p11.realigned.bam|25,hiPSC.CRL1502.T2.realigned.bam|12,hiPSC.CRL2429.T2.realigned.bam|16,hiPSC.CRL1502.T6.realigned.bam|15,hiPSC.CRL1502.T1.p15.realigned.bam|12,hiPSC.CRL1502.T1.p76.realigned.bam|8,hi…	hiPSC.CRL2429.T5.realigned.bam|1,hiPSC.CRL1502.T1.p40.realigned.bam|1,hiPSC.CRL1502.T1.p76.realigned.bam|2,hiPSC.CRL1502.T2.realigned.bam|1,hiPSC.CRL2429.T3.realigned.bam|3,hiPSC.CRL1502.T0.realigned.bam|1	GGATATTATCCAGGAGAACTCCCCCAACCTAGGAAGACGGGCCAACATGCAAATTCAGGAGATGCAGAGAATATCACTAAGATACTCCATGAGCACATCAATCCCAAGATACATAGTCATCAGATTCTCCAACATTGAAATGAAGGAAAAAATGTAAAGGGCAACTAGAGAGAAAGGCCAGGTCACTTATAAAGGGAAGCCCATCAGACTAACAGCAGACCTTTCAGCAGAAACTCTACAAGCCAGAAGAGATTGGGGGCCAATATTCAACAGTCTTAAAGAAAAGAATTTTTTTCGTGGAGGAGTCAAGATGGCCGAATAGGAACAGCTCCGGTCTACAGCTCCCAGCGTGAGCCACGCAGAAGACGGGTGATTTCTGCATTTCCATCTGAGGTACCG…	CTGCACAATGTGCACATGTACCCTAAAACTTAGAGTATAATAAAAAAAAAAAACATTAAAAATAAAAAAAAAAAAATAAAAAAAAAAAAAAAAAAAAAGAAAAAAATTTTCAACCCAGAATTTCACATTCAGCCAAACTAAGCTTCATAAGTGAAGGAGAAATAAAATCCTTTTCAGAAAAGCAAATGCTGATGGATTTCGTTACTGGCAGGCCTGCACTGCAAGAGCTCCT	GTGGAGGAGTCAAGATGGCCGAATAGGAACAGCTCCGGTCTACAGCTCCCAGCGTGAGCCACGCAGAAGACGGGTGATTTCTGCATTTCCATCTGAGGTACCGGGTTCATCTCACTGGGGAGTGCCAGACAGTGGGCGCAGGCCAGTGTGTGCGCGCACCGTGCGCGAGCCGAAGCAGGGCGAGGCATTGCCTCACCTGGGAAGCGCAAGGGGTCAGGGAGTTCCCTTTCCGAGTCAAAGAAAGGGGTGACGGACGCACCTGGAAAATCGGGTCACTCCCACCCGAATATTGCGCTTTTCAGACCGGCTTAAGAAACGGCGCACCACGAGACTATATCCCACACCTGGCTCAGAGGGTCCTACGCCCACGGAATCTCGCTGATTGCTAGCACAGCAGTC…	TATCACACTCTGGGGACTGTCGTGGGGTCGGGGGAGGGGGGAGGGATAGCATTGGGAGATATACCTAATGCTAGATGACACGTTAGTGGGTGCAGCGCACCAGCATGACACATGTATACATATGTAACTAACCTGCACAATGTGCACATGTACCCTAAAACTTAGAGTATAATAAAAAAAAAAAACATTAAAAATAAAAAAAAAAAATAAAAAAAAAAAAAAAA	NA	Polymorphic	NA
e51e0f89-873b-4451-9472-1c2582e68eb0	1	83609446	83610004	83609734	83609737	L1	L1Ta	4293	6032	-	-	N	AGCC	hiPSC.CRL1502.T1.p40.realigned.bam|2,hiPSC.CRL1502.T6.realigned.bam|2,hiPSC.CRL1502.T1.p15.realigned.bam|1,hiPSC.CRL1502.T1.p76.realigned.bam|1,hiPSC.CRL1502.T5.realigned.bam|1	hiPSC.CRL1502.T3.realigned.bam|9,hiPSC.CRL2429.T1.p40.realigned.bam|3,hiPSC.CRL1502.T1.p40.realigned.bam|22,hiPSC.CRL1502.T2.realigned.bam|5,hiPSC.CRL1502.T6.realigned.bam|18,hiPSC.CRL1502.T1.p15.realigned.bam|3,hiPSC.CRL1502.T1.p76.realigned.bam|17,hiPSC.CRL1502.T5.realigned.bam|10,hiPSC.CRL1502.T0.realigned.bam|13,hiPSC.CRL1502.T4.realigned.bam|26	TTACTGTAGCCGTGTAGTATAGTTTGAAGTCAGGTAGTGTGATGCCTCCAGCTTTGTTCTTTTGGCTTAGGATTGACTTGGCAATGCGGGCTCTTTTTTGGTTCCATATGAACTTTAAAGTAGTTTTTTCCAATTCTGTGAAGAAAGTCATTGGTAGCTTGATGGGGATGGCATTGAATCTGTAAATTACCTTGGGCAGTATGGCCATTTTCACGATATTGATTCTTCCTACCCATGAGCATGGAATGTTCTTCCATTTGTTTGTCTCCTCTTTTATTTCCTTGAGCAGTGGTTTGTAGTTCTCCTTGAAGAGGTCCTTCACATCCCTTGTAAGTTGGATTCCTAGCCCAGGTTGGGTGTTTCTGAGATCCTAGGTCAGGAGGCCTTGCCCTGTGAGGA…	TGAAGTATTCAGGTGCGGGCAGTGTAGTTATGCTGCAGGCACACCTCAAAACGCCCCCTGCCCAGTGAGGAGTAGCAGGGCCAGGGACCCATGCAGAAAGCCATCTGACTGTTTGTTGGTAAGGCAGCTGTGCTGTGCTGGGGGCCCATGATAGTCCCTAATCTCTGCACTACCCTCCCAATCCTGAGAGCAGCAGGAATGAGGACTGTGGAGCTGCAAAATTTGCAGGCCTGCCTGTTACCCCTGGGAGCTCTGTTCCAAGAAAACGCAGAGCTGCAACAGGCCGAAAGCCTGTTTTTTTTTATTATACTCTAAGTTTTAGGGTACATGTGCACATTGTGCAGGTTAGTTACATATGTATACATGTGCCATGCTGGTGCGCTGCACCCACTAATGTGT…	TGGCCAGACGTTTTCCATGAGGGTCCCCACCCCTGCTACTCCTCACAGGGCAAGGCCTCCTGACCTAGGATCTCAGAAACACCCAACCTGGGCTAGGAATCCAACTTACAAGGGATGTGAAGGACCTCTTCAAGGAGAACTACAAACCACTGCTCAAGGAAATAAAAGAGGAGACAAACAAATGGAAGAACATTCCATGCTCATGGGTAGGAAGAATCAATATCGTGAAAATGGCCATACTGCCCAAGGTAATTTACAGATTCAATGCCATCCCCATCAAGCTACCAATGACTTTCTTCACAGAATTGGAAAAAACTACTTTAAAGTTCATATGGAACCAAAAAAGAGCCCGCATTGCCAAGTCAATCCTAAGCCAAAAGAACAAAGCTGGAGGCATCA…	GGGGAATATCACACTCTGGGGACTGTGGTGGGGTCGGGGGAGGGGGGAGGGATAGCATTGGGAGATATACCTAATGCTAGATGACACATTAGTGGGTGCAGCGCACCAGCATGGCACATGTATACATATGTAACTAACCTGCACAATGTGCACATGTACCCTAAAACTTAGAGTATAATAAAAAAAAACAGGCTTTCGGCCTGTTGCAGCTGTCCT	1|83608725|83609838|L1|-|EH2014,EL2012,RI2010,AE2010,JT2014	Polymorphic	NA
635ae38f-91d2-449b-854a-2ceb4e719a47	1	89584076	89584390	89584260	89584243	L1	L1Ta	5041	6121	+	+	N	TAAATCATACTGGCTGGC	hiPSC.CRL1502.T3.realigned.bam|7,hiPSC.CRL1502.T1.p40.realigned.bam|1,hiPSC.CRL1502.T2.realigned.bam|4,hiPSC.CRL1502.T6.realigned.bam|1,hiPSC.CRL1502.T1.p76.realigned.bam|2,hiPSC.CRL1502.T5.realigned.bam|2,hiPSC.CRL1502.T4.realigned.bam|1	hiPSC.CRL1502.T6.realigned.bam|1,hiPSC.CRL1502.T4.realigned.bam|1	ATATCAAGAAATCCAGTGTGGTAGGGCAGAAGCCTTAAAATAAATAGAGGTTGGGATATGCAAGCTCTGTAAACCAAAGTAAGAAGTTTGAAATTTAATAGAAAGTTAATGGGAAGTCATTGGTGGGTATTAAGTGAAGAGAGGATATAGTATCGTTTTTTGTTTTTTAAATCATACTGGCTGGCTTCTGCACAGCAAAAGAAACTACCATCAGAGTGAACAGGCAACCTACAACATGGGAGAAAATTTTTGCAACCTACTCATCTGACAAAGGGCTAATATCCAGAATCTACAATGAACTCAAACAAATTTACAAGAAAAAGACAAACAACCCCATCAAAAAGTGGGCGAAGGACATGAACAGACACTTCTCAAAAGAAGACATTTATGCAGCCAAAA…	CAATCACAAAAATAAAAACAAAAAAAAACAAAAAAAAAAAAAAAAAAAAAAAAAAAAAAAAAAAAAAAAAAATAAATAAATCATACTGGCTGGCATTGCATCTGTGAGTCAAGTGTGTATGCCAAAACAAACAAACAAACAAAACTAATACAAAAAGCAATTAGGTAGTTGAAAAGATAACCAAGATGAGAGGCAATGGAGCAAGTAGTGAGAATTGGCTAGTC	AATAGAAAGTTAATGGGAAGTCATTGGTGGGTATTAAGTGAAGAGAGGATATAGTATCGTTTTTTGTTTTTTAAATCATACTGGCTGGCTTCTGCACAGCAAAAGAAACTACCATCAGAGTGAACAGGCAACCTACAACATGGGAGAAAATTTTTGCAACCTACTCATCTGACAAAGGGCTAATATCCAGAATCTACAATGAACTCAAACAAATTTACAAGAAAAAGACAAACAACCCCATCAAAAAGTGGGCGAAGGACATGAACAGACACTTCTCAAAAGAAGACATTTATGCAGCCAAAAAACACATGAAGAAATGCTCATCATCACTGNGCCATCAGAGAAATGCAAATCAAAACCACTATGAGATATCATCTCACACCAGTT	ATATCGCACTCTGGGGACTGTGGTGGGGTCGGGGGAGGGGGGAGGGATAGCATTGGGAGATATACCTAATGCTAGATGACACATTAGTGGGTGCAGCGCACCAGCATGGCACATGTATACATATGTAATTAACCTGCACAATGTGCACATGTACCCTAAAACTTAGAGTATAATAAAAAAAAAAAAAAAAAAAAAAAAAAAAAAAAAAAAAAAAAAAAAAAAAAAAAAAAAAAAAAAAAATATAAAAAGAA	1|89584217|89584317|L1|-|PS2015	Polymorphic	NA
60340f29-56c3-4b3b-96f5-cbfeb6fbfb05	1	90802054	90802246	90802054	90802054	L1	L1Ta	1	405	-	NA	N	NA	hiPSC.CRL2429.T5.realigned.bam|32,hiPSC.CRL2429.T1.p40.realigned.bam|7,hiPSC.CRL2429.T1.p11.realigned.bam|37,hiPSC.CRL2429.T2.realigned.bam|16,hiPSC.CRL1502.T6.realigned.bam|1,hiPSC.CRL2429.T3.realigned.bam|32,hiPSC.CRL2429.T1.p70.realigned.bam|33,hiPSC.CRL2429.T4.realigned.bam|17,hiPSC.CRL2429.T6.realigned.bam|15,hiPSC.CRL2429.T0.realigned.bam|18	NA	AAAAAGGTGCTGTCCACTCATCTGTGCAGGCCAAAAACATAGGAGTTGGCCTAAATTTATCTCTTTCCCTCACTCTCTACTTCCAGCCCATCAGCAAGTCCTGCCTCCAAATTTATCCCAAATCTGACCACCTCACTATCCTTACCCAAGCAACTGGCAGTCCTACTTGGGATTCTTTTAGAGTGCCCCTGCTGGGGAGGAGCCAAGATGGCCGAATAGGAACAGCTCCGGTCTACAGCTCCCAGCGTGAGCGACGCAGAAGACGGTGATTTCTGCATTTCCATCTGAGGTACCGGGTTCATCTCACTAGGGAGTGCCAGACAGTGGGCGCAGGCCAGTGTGTGTGCGCACCGTGCGCGAGCCGAAGCAGGGCGAGGCATTGCCTCACCTGGGAAGCGC…	NA	TCCAGCCCATCAGCAAGTCCTGCCTCCAAATTTATCCCAAATCTGACCACCTCACTATCCTTACCCAAGCAACTGGCAGTCCTACTTGGGATTCTTTTAGAGTGCCCCTGCTGGGGAGGAGCCAAGATGGCCGAATAGGAACAGCTCCGGTCTACAGCTCCCAGCGTGAGCGACGCAGAAGACGGTGATTTCTGCATTTCCATCTGAGGTACCGGGTTCATCTCACTAGGGAGTGCCAGACAGTGGGCGCAGGCCAGTGTGTGTGCGCACCGTGCGCGAGCCGAAGCAGGGCGAGGCATTGCCTCACCTGGGAAGCGCAAGGGGTCAGGGAGTTCCCTTTCCGAGTCAAAGAAAGGGGTGACGGACGCACCTGGAAAATCGGGTCACTCCCACCCGAAT…	NA	NA	Polymorphic	NA
a3a95fcc-f2ae-4a92-a461-f42088948feb	1	90914226	90914644	90914511	90914497	L1	L1Ta	5678	6121	+	+	N	AAAAAGCTCTTTCAG	hiPSC.CRL2429.T5.realigned.bam|74,hiPSC.CRL2429.T1.p40.realigned.bam|8,hiPSC.CRL2429.T1.p11.realigned.bam|9,hiPSC.CRL2429.T1.p70.realigned.bam|72,hiPSC.CRL2429.T3.realigned.bam|97,hiPSC.CRL2429.T2.realigned.bam|76,hiPSC.CRL1502.T0.realigned.bam|2,hiPSC.CRL2429.T4.realigned.bam|55,hiPSC.CRL2429.T6.realigned.bam|62,hiPSC.CRL2429.T0.realigned.bam|5	hiPSC.CRL2429.T5.realigned.bam|14,hiPSC.CRL2429.T1.p11.realigned.bam|2,hiPSC.CRL2429.T1.p70.realigned.bam|4,hiPSC.CRL2429.T3.realigned.bam|4,hiPSC.CRL2429.T2.realigned.bam|4,hiPSC.CRL2429.T4.realigned.bam|5,hiPSC.CRL2429.T6.realigned.bam|13	TGTCAGCACCCTGGAAGAATCCCGGAGATAAAAATAAAGCATTCTCTTAAGAAATGCTGTGTCACCAATGCTCTCAAATATGTGGATACACTCTAAAAATTGATTTTTAAAAAGTTAAAAAGGCACTTAAATGAGTCTAACTCTCATATAAAGACATATGAAGAAGTTTAAGACTACCTTAGCCAATCTATTTTACTTATATTTTTCACTTTGGATATCCCAAGAGTAATCTGTCCTTGTTAAAAATATGCTGTATGTCCAAATAAGAATCAAAAAGCTCTTTCAGTACTATGCAGCCATAAAAAATGATGAGTTCATATCCTTTGTAGGGACATGGATGAAATTGGAAACCATCATTCTCAGTAAACTATCGCAAGAACAAAAAACCAAACACCGCAT…	AAAAAAAAAAAAAAAAAAAAAAAAAAAAAAAAAAAAAAAAAAAAAAAAAAAATTTAAAAAAAAAAAATTAAAAAAAAAAAAAAAAAAAAAAAAAAAAAAAAAAAAAAAAAGCTCTTTCAGGATGCATAGAACAAAAATTCTGTACATCAGGAAGACATATATTTAGTTGACAATATATTTTTTCATCTTACAATCAATAGCATGATAGGTTAAATAAAATGTGTAAATTTGTATCAGCTTTTGAGTATTGGTA	TTTACTTATATTTTTCACTTTGGATATCCCAAGAGTAATCTGTCCTTGTTAAAAATATGCTGTATGTCCAAATAAGAATCAAAAAGCTCTTTCAGTACTATGCAGCCATAAAAAATGATGAGTTCATATCCTTTGTAGGGACATGGATGAAATTGGAAACCATCATTCTCAGTAAACTATCGCAAGAACAAAAAACCAAACACCGCATATTCTCCACACGAGGGGACGGGCGGCGGCCGTGGGGACGGGGGGCGGGATAGCATTGGGAGATATACCTAATGCTAGATGACACATTAGTGGGTGCAGTGCACCAGCATGGCACATGTATACATATGTAACTAACCTGCACAATGTGCACATGTACCCTAAAACTTAGAGTATAATAAAAAAAAAAAAAAA…	TTTACTTATATTTTTCACTTTGGATATCCCAAGAGTAATCTGTCCTTGTTAAAAATATGCTGTATGTCCAAATAAGAATCAAAAAGCTCTTTCAGTACTATGCAGCCATAAAAAATGATGAGTTCATATCCTTTGTAGGGACATGGATGAAATTGGAAACCATCATTCTCAGTAAACTATCGCAAGAACAAAAAACCAAACACCGCATATTCTCCACACGAGGGGACGGGCGGCGGCCGTGGGGACGGGGGGCGGGATAGCATTGGGAGATATACCTAATGCTAGATGACACATTAGTGGGTGCAGTGCACCAGCATGGCACATGTATACATATGTAACTAACCTGCACAATGTGCACATGTACCCTAAAACTTAGAGTATAATAAAAAAAAAAAAAAA…	1|90914378|90914604|L1|+|CS2011,EL2012,PS2015,AE2011,JT2014,RS2013	Polymorphic	NA
e77b7376-72e8-4308-b9ab-f642c09a0abc	1	102568628	102569045	102568922	102568908	L1	L1Ta	1	6121	+	+	N	AAGAAAATGAAAGTG	hiPSC.CRL2429.T5.realigned.bam|36,hiPSC.CRL2429.T1.p40.realigned.bam|7,hiPSC.CRL2429.T1.p11.realigned.bam|34,hiPSC.CRL2429.T2.realigned.bam|19,hiPSC.CRL1502.T1.p15.realigned.bam|2,hiPSC.CRL2429.T3.realigned.bam|30,hiPSC.CRL2429.T1.p70.realigned.bam|18,hiPSC.CRL1502.T0.realigned.bam|3,hiPSC.CRL2429.T4.realigned.bam|17,hiPSC.CRL2429.T6.realigned.bam|13,hiPSC.CRL2429.T0.realigned.bam|13	hiPSC.CRL2429.T5.realigned.bam|7,hiPSC.CRL2429.T1.p40.realigned.bam|1,hiPSC.CRL2429.T1.p11.realigned.bam|1,hiPSC.CRL2429.T1.p70.realigned.bam|5,hiPSC.CRL2429.T3.realigned.bam|11,hiPSC.CRL2429.T2.realigned.bam|4,hiPSC.CRL2429.T4.realigned.bam|4,hiPSC.CRL2429.T6.realigned.bam|20,hiPSC.CRL2429.T0.realigned.bam|1	GAGGTAAATTTTGCTATTTGATTTTCACCTGAGTTGTTTCTTTTAATAGCAAAATTAAGGCTATTTAGTTGACAACTGCCTAGGGTTATCAAGAATTGATACAGGTTACCTATTGAAACAGGTTATCCAGAAATTGAAAGTTGTAGATGGGAAAAAAAGTTTTTTGTGAATTTATAAGATGTACTTCTATCAGCATACCTAATACATCTACATATTTATGTGTTGTATACACAGTGTTGCATTACTGAAAATATATAGAAGAGCTCTCATTAATTGGCTTAAGAAAATGAAAGTGTGAGAGGAGGAGCCAAGATGGCTGAATAGGAACAGCTCCGGTCTACAGCTCCCAGCGTGAGCGACGCAGAAGACGGTGATTTCTGCATTTCCATCTGAGGTACC…	TGACACGTTAGTGGGTGCAGCGCACCAGCATGGCACATGTATACATATGTAACCTGCACAATGTGCACATGTACCCTAAAACTTAGAGTATAATAAAAAAATTAAAAAAAAAAAAAAAAAAAGAAAATGAAAGTGCTTAAATCAAATATTTTATCAGAAAAAGAGACTAGTCAAATGCTTTTTCAAGTTCATGTTAACTTAAGTAAAATACTTTAATAAATAAGCTAGCTTTAAAATTATTGGTAAAGTATAATAATATT	TATCAGCATACCTAATACATCTACATATTTATGTGTTGTATACACAGTGTTGCATTACTGAAAATATATAGAAGAGCTCTCATTAATTGGCTTAAGAAAATGAAAGTGTGAGAGGAGGAGCCAAGATGGCTGAATAGGAACAGCTCCGGTCTACAGCTCCCAGCGTGAGCGACGCAGAAGACGGTGATTTCTGCATTTCCATCTGAGGTACCGGGTTCATCTCACTAGGGAGTGCCAGACAGTGGGCGCAGGCCAGTGGGTGCGCGCACCGTGCGCGAGCCGAAGCAGGGCGAGGCATTGCCTCACCTGGGAAGCGCAAGGGGTCAGGGAGTTCCCTTTCCGAGTCAAAGAAAGGGGTGACGGACGCACCTGGAAAATCGGGTCACTCCCACCCGAATA…	CCATCATTCTCAGTAAACTATCGCAAGAACAAAAAACCAAACACCGCATATTCTCACTCATAGGTGGGAATTGAACAATGAGAACACTTGGACACAGGAAGGGGAATATCACACTCTGGGGACTGTGGTGGGGTCGGGGGAGGGGGGAGGGATAGCATTGGGAGATATACCTAATGCTAGATGACACGTTAAGTGGGTGCAGCGCACCAGCATGGCACATGTATACATATGTAACCTAGCACAATGTGCACATGTACCCTAAAACTTAGAGTATAATAAAAAAATTAAAAAAAAAAAAAAAAAAAAAAAAAAATGAAAGTACTAAAAACAAAAATTTAATCAAAAAAAAAAAAAA	1|102568708|102569515|L1|+|CS2011,EL2012,PS2015,EH2014,AE2011,JT2014,DBRIP,RS2013,AE2010	Polymorphic	NA
940d95a5-2c67-465f-a1fa-64f2dd6f9108	1	119553130	119553498	119553365	119553351	L1	L1Ta	5022	6121	+	+	N	GAAAATTTCCCCATC	hiPSC.CRL1502.T3.realigned.bam|5,hiPSC.CRL1502.T1.p40.realigned.bam|2,hiPSC.CRL1502.T2.realigned.bam|6,hiPSC.CRL1502.T6.realigned.bam|9,hiPSC.CRL1502.T5.realigned.bam|3,hiPSC.CRL1502.T4.realigned.bam|1	hiPSC.CRL1502.T3.realigned.bam|1,hiPSC.CRL1502.T1.p40.realigned.bam|4,hiPSC.CRL1502.T2.realigned.bam|2,hiPSC.CRL1502.T6.realigned.bam|1,hiPSC.CRL1502.T1.p76.realigned.bam|3,hiPSC.CRL1502.T5.realigned.bam|1,hiPSC.CRL1502.T4.realigned.bam|4	ATAAATGTATTCTGCTTGGCCAGAGAGAATCAGGAAAGAGACAACCTTAATATATCTTCACAGAAGGTTATATTTTTTGGAAAAGGAATGCCAATCAATTGGATTTTCCCATAGGAGCCAAGGCATCATGTAGGCTTATGTGCCTGTGCCAGACTGTGTAATAAGACATAGAATATGTTTTCAAGGAGCATTCTATTTTCTCCTCTTTTGTGTTTTTCGTTGAAAATTTCCCCATCGATCTAATTAAACTAAAGAGCTTCTGCACAGCAAAAGAAACTACCATCAGAGTGAACAGGCAACCTACAACATGGGAGAAAATTTTTGCAACCTACTCATCTGACAAAGGGCTAATATCCAGAATCTACAATGAACTCAAACAAATTTACAAGAAAAAAACAA…	ACAACGCACAGGTGATAAAAAAGACAAACAGAAGTAAAAGAAAAAAAAAAAAAAAAAAAATAAAAAAAGAAAGGGGTCTAAAAAAAAAAAAAAAAAAAAAAAAAAAAGAAAATTTCCCCATCACAAACATAGGCACTGGAGATCAAGTTATGGCTTTCCAACTAGAATGACTTCTGCGTTCTTGAATTGCCATCTAAGTAGCACCTTGCACCTAGGATGTAAAGCATAATATGGAATGCTGGCCTTCTTAGTAAT	CAAGGAGCATTCTATTTTCTCCTCTTTTGTGTTTTTCGTTGAAAATTTCCCCATCGATCTAATTAAACTAAAGAGCTTCTGCACAGCAAAAGAAACTACCATCAGAGTGAACAGGCAACCTACAACATGGGAGAAAATTTTTGCAACCTACTCATCTGACAAAGGGCTAATATCCAGAATCTACAATGAACTCAAACAAATTTACAAGAAAAAAACAAACAACCCCATCAAAAAGTGGGCGAAGGACATGAACAGACCCTTCTCAAAAGAAGACATTTATGCAGCCAAAAAACACATGAAGAAATGCTCATCATCACTGGCCATCAGAGAAATGCAAATCAAAACCACTATGAGATATCATCTCACACCAGTTAGAATGGCAATCATTAAAAAGTCAGG	CAAGAACAAAAAACCAAACACCGCATATTCTCACTCATAGGTGGGAATTGAACAATGAGATCACATGGACACAGGAAGGGGAATATCACACTCTGGGGACTGTGGTGGGGTCGGGGGAGGGGGGAGGGATAGCATTGGGAGATATACCTAATGCTAGATGACACATTAGTGGGTGCAGCGCACCAGCATGGCACATGTATACATATGTAACTAACCTGCACAATGTGCACATGTACCCTAAAACTTAGAGTATAATAAAAAAAAAATAAAAAAATAAATAAAGGTGTTTTAAAACAAAAAAAAAAAAAAAAAAAAAAAAAAAAATTATTCCCCATCAAACAAACATAGGCAC	1|119553176|119553977|L1|+,-|CS2011,EL2012,AK2014,RI2010,PS2015,EH2014,AE2011,AE2010,RS2013,JT2014	Polymorphic	NA
81187c70-a221-45f7-a9f7-1f4b9f13a612	1	142544571	142544868	142544868	142544868	L1	L1Ta	5701	6055	NA	-	N	NA	NA	hiPSC.CRL1502.T3.realigned.bam|11,hiPSC.CRL2429.T1.p70.realigned.bam|1,hiPSC.CRL2429.T5.realigned.bam|3,hiPSC.CRL2429.T1.p40.realigned.bam|2,hiPSC.CRL1502.T1.p40.realigned.bam|9,hiPSC.CRL1502.T2.realigned.bam|9,hiPSC.CRL2429.T2.realigned.bam|1,hiPSC.CRL1502.T6.realigned.bam|9,hiPSC.CRL1502.T1.p15.realigned.bam|7,hiPSC.CRL1502.T1.p76.realigned.bam|10,hiPSC.CRL2429.T3.realigned.bam|1,hiPSC.CRL1502.…	NA	AAACTATCGCAAGAACAAAAAACCAAACACCGCATATTCTCACTCATAGGTGGGAATTGAACAATGAGATCACATGGACACAGGAAGGGGAATATCACACTCTGGGGACTGTGGTGGGGTTGGGGGAGGGGGGAGGGATAGCATTGGGAGATATACCTAATGCTAGATGACACATTAGTGGGTGCAGCGCACCAGCATGGCACATGTATACATATGTAACTAACCTGCACAATGTGCACATGTACCCTAAAACTTATCGAGTATAATAAAAAAAGTAAAATAAAATAAAATAAAAATAAATGGAACAAATTCTTACAAGAAGCATAGCATGTCTTCCATTAACTGTATACAATTTATAAAAAGTTACTGAAAGTCTTCCTGAGGTTAAACAATAAATCT…	NA	ATGAGTTCATATCCTTTGTAGGGACATGGATGAAATTGGAAACCATCATTCTCAGTAAACTATCGCAAGAACAAAAAACCAAACACCGCATATTCTCACTCATAGGTGGGAATTGAACAATGAGATCACATGGACACAGGCAGGGGAATATCACACTCTGGGGACTGTGGTGGGGTTGGGGGAGGGGGGAGGGATAGCATTGGGAGATATACCTAATGCTAGATGACACATTAGTGGGTTGCAGCGCACCAGCATGGCACATGTATACATATGTAACTAACCTGCACAATGTGAACACTTGTGTACC	1|142544798|142544898|L1|-|CS2011	Polymorphic	NA
2905dc10-0195-498b-9097-f912a3abee10	1	158725777	158726024	158725857	158725871	L1	L1Ta	5434	6043	+	NA	N	AACTCTCTTGCTTTT	hiPSC.CRL2429.T5.realigned.bam|8,hiPSC.CRL2429.T1.p40.realigned.bam|2,hiPSC.CRL2429.T1.p11.realigned.bam|1,hiPSC.CRL2429.T1.p70.realigned.bam|7,hiPSC.CRL2429.T3.realigned.bam|12,hiPSC.CRL2429.T2.realigned.bam|5,hiPSC.CRL2429.T4.realigned.bam|2,hiPSC.CRL2429.T6.realigned.bam|4,hiPSC.CRL2429.T0.realigned.bam|5	hiPSC.CRL2429.T6.realigned.bam|12,hiPSC.CRL2429.T3.realigned.bam|1,hiPSC.CRL2429.T2.realigned.bam|4,hiPSC.CRL2429.T5.realigned.bam|1,hiPSC.CRL1502.T5.realigned.bam|1	GGAATTGGGGAAGTTAGCAGTAGCAATTCTCAGAACTTTCTTGTCTGTCATGCCTCTTCTATTCTGCTTCCCGGCCCCACTAGCATGTCAGAGCACTGAAGAGACTAGCAGGGGCCTAGCTGCTGGAGTGCGAGGAGGAAGCCAACCTGTGTTAAAAGCAAGAGAGTTTTCCATGGTGTATATGTGCCACATTTTCTTAATCCAGTCTATCATTGTTGGACATTTGGGTTGGTTCCAAGTCTTTGCTATTGTGAATAGTGCCGCAATAAACATACGTGTGCATGTGTCTTTATAGCAGCATGATTTATAGTCCTTTGGGTATATACCCAGTAATGGGATGGCTGGGTCAAATGGTATTTCTAGTTCTAGATCCCTGAGGAATCGCCACACTGACTTCCA…	ACGGGCGGTGGATGGTAAGTGGACGGCCAGTTTACCTCAATGCCTCTACCTTGTTTGTTATAGCTGAAGCAGTATAGATCAACTCTCTTGCTTTTTTTTTTTTTTTTTGCAAATAAAGTTTTATTGGAACATAGACATACCTACTTGTTTATCATTTTTTTCTCTGATAAGAGAGTTGAGGAGTTGTGACAAAAACAGGATGAACCTTA	ATGTCCCTACAAAGGACATGAACTCATCATTTTTTATGGCTGCATAGTATAGTTCAACCATTGTGGAAGTCAGTGTGGCGATTCCTCAGGGATCTAGAACTAGAATTTTCATTTGACCCAGCCATCCCATTACTGGGTATATACCCAAAGGACTATAAATCATGCTGCTATAAAGACACATGCACACGTATGTTTATTGCGGCACTATTCACAATAGCAAAGGACTTGGAACCAACCCAAATGTCCAACAATGATAGACTGGATTAAGAAAATGTGGCACATATACACCATGGAAAACTCTCTTGCTTTTAACACAGGTTGGCTTCCTCCTCGCACTCCACGGCA	ATACATATGTAACTAACCTGCACAATGTGCACATGTACCCTAAAACTTAGAGTATAATAAAAAAAAAAATTAAAAAAAAAAATGAAAGAACAGATGGAATAAGTAGAAAACAAATAGCAAGGTGCTAAACTTAGAACCAACTATATCATCACTATATTAAGTATAAATTGTTGAAACACT	1|158725822|158725922|L1|-|EL2012,PS2015,JT2014	Polymorphic	NA
b4a02a0b-ca1b-48ec-b479-b36c7affdf8f	1	169524569	169525017	169524858	169524871	L1	L1Ta	5384	6121	+	+	N	NA	hiPSC.CRL1502.T3.realigned.bam|5,hiPSC.CRL2429.T1.p70.realigned.bam|5,hiPSC.CRL2429.T5.realigned.bam|8,hiPSC.CRL2429.T1.p40.realigned.bam|5,hiPSC.CRL1502.T1.p40.realigned.bam|2,hiPSC.CRL2429.T1.p11.realigned.bam|4,hiPSC.CRL1502.T2.realigned.bam|2,hiPSC.CRL2429.T2.realigned.bam|7,hiPSC.CRL1502.T6.realigned.bam|7,hiPSC.CRL1502.T1.p15.realigned.bam|1,hiPSC.CRL1502.T1.p76.realigned.bam|6,hiPSC.CRL242…	hiPSC.CRL1502.T3.realigned.bam|4,hiPSC.CRL2429.T1.p70.realigned.bam|6,hiPSC.CRL2429.T5.realigned.bam|5,hiPSC.CRL2429.T1.p40.realigned.bam|1,hiPSC.CRL2429.T1.p11.realigned.bam|2,hiPSC.CRL1502.T2.realigned.bam|5,hiPSC.CRL2429.T2.realigned.bam|10,hiPSC.CRL1502.T6.realigned.bam|4,hiPSC.CRL1502.T1.p15.realigned.bam|1,hiPSC.CRL1502.T1.p76.realigned.bam|9,hiPSC.CRL2429.T3.realigned.bam|14,hiPSC.CRL1502.…	TAAGCCTGCATCCCAGCTGAGTTAGGACAGAAAGACAATGAAATAACTCAAGAGAAGAAATTATGGTTGATTGAAATGCATATCCTTTAAATCAACTTGTGGAAGGTTTATATTAATATAATAAGAGTGAAAGTAATGCTCAGGCAATTTTTGAACATTTTAGTTTGGAACTCTTTAAGTGGCATCCAGAAAAGGCAAGAATTTTAAAAGGGGGAAAAGGAGGAGGGGTTAGGGAAAAAATTTGGAAAGATTCCCTTTATTTCTTCTTGAGCAGGCAAATTTCTAATAATCACTGTTGGTGGGACTGTAAACTAGTTCAACCATTGTGGAAGTCAGTGTGGCGATTCCTCAGGGATCTAGAACTAGAAATACCATTTGACCCAGCCATCCCATTACTGG…	GGTGCAGCGCACCAGCATGGCACATGTATAAATATGTAACTAACCTGCAAAATGTGCACATGTACCCTAAAACTTAGAGTATAATAAAAAAAAATAAATAAATAAAAAAAAAAAAAAAAAAAGACCTTATGAATTAAGTCTTGTTAAATTCTCATTTTTCTTTGTCATCTGTCCCTTAATCTATAAAATAGAAGTAGCACCAGTACCTAATAAAATTGTTGTTAAAAATTAAATATTAATAACAATACATAATGCACTTATCCTCAACAA	TTTAAGTGGCATCCAGAAAAGGCAAGAATTTTAAAAGGGGGAAAAGGAGGAGGGGTTAGGGAAAAAATTTGGAAAGATTCCCTTTATTTCTTCTTGAGCAGGCAAATTTCTAATAATCACTGTTGGTGGGACTGTAAACTAGTTCAACCATTGTGGAAGTCAGTGTGGCGATTCCTCAGGGATCTAGAAGATCGGAAGAGCGTC	TTTAAGTGGCATCCAGAAAAGGCAAGAATTTTAAAAGGGGGAAAAGGAGGAGGGGTTAGGGAAAAAATTTGGAAAGATTCCCTTTATTTCTTCTTGAGCAGGCAAATTTCTAATAATCACTGTTGGTGGGACTGTAAACTAGTTCAACCATTGTGGAAGTCAGTGTGGCGATTCCTCAGGGATCTAGAAGATCGGAAGAGCGTC	1|169524642|169525015|L1|+|CS2011,EL2012,PS2015,EH2014,AE2011,JT2014,RS2013	Polymorphic	NA
b6e7a5ab-ff38-49f8-813f-0f6416183176	1	179575230	179575542	179575361	179575376	L1	L1Ta	1	6121	-	-	N	CTGGTATATCTTCTTT	hiPSC.CRL1502.T3.realigned.bam|13,hiPSC.CRL2429.T1.p70.realigned.bam|24,hiPSC.CRL2429.T5.realigned.bam|13,hiPSC.CRL2429.T1.p40.realigned.bam|5,hiPSC.CRL1502.T1.p40.realigned.bam|18,hiPSC.CRL2429.T1.p11.realigned.bam|34,hiPSC.CRL1502.T2.realigned.bam|19,hiPSC.CRL2429.T2.realigned.bam|36,hiPSC.CRL1502.T6.realigned.bam|27,hiPSC.CRL1502.T1.p15.realigned.bam|6,hiPSC.CRL1502.T1.p76.realigned.bam|24,hiP…	hiPSC.CRL1502.T3.realigned.bam|4,hiPSC.CRL2429.T1.p70.realigned.bam|3,hiPSC.CRL2429.T5.realigned.bam|2,hiPSC.CRL2429.T1.p40.realigned.bam|1,hiPSC.CRL1502.T1.p40.realigned.bam|6,hiPSC.CRL2429.T1.p11.realigned.bam|4,hiPSC.CRL1502.T2.realigned.bam|6,hiPSC.CRL2429.T2.realigned.bam|1,hiPSC.CRL1502.T6.realigned.bam|6,hiPSC.CRL1502.T1.p15.realigned.bam|4,hiPSC.CRL1502.T1.p76.realigned.bam|2,hiPSC.CRL242…	AAAAGATTGAGAAATAAGCCACAGAATAGAAGAAAATATTTGCAAGACACATCTGATAAAAGACTATTATTAAAAACAAAACAAAACAAAGAACTCTTAAAACTCAGCAATAAGAAACAATCCAATTTTTAAAAAATGGGCAAAATACCTGAACAGACCTCTCACTAAAGAAGATATACCAGGGGAGGAGCCAAGATGGCCGAATAGGAACAGCTCCGGTCTACAGCTCCCAGCGTGAGCGACGCAGAAGACGGTGATTTCTGCATTTCCATCTGAGGTACCGGGTTCATCTCACTAGGGAGTGCCAGACAGTGGGCGCAGGCCAGTGTGTGTGCGCACCGTGCGCGAGCCGAAGCAGGGCGAGGCATTGCCTCACCTGGGAAGCGCAAGGGGTCAGGG…	CAGCATTTGGTGTTGCTAGTGTTTTAGATTTTGGCCATTCTAATACTGTATAGTGATATTTTATTGCTGTTTTAATTTGAAATCCCCTCATGACATGATATTGAACATCTTTTCATATGCTTACTTGCCATCTGGTATATCTTCTTTTTTTTTTTTTTTTTTTTCAGAATTCTAACAGATAATTTTTTTTTTTTTTTTTTTTTTTTTTTTTTTTTTTGTTTTTTTTATTTTTTTGTTGTTTTT	AAAGAAGATATACCAGGGGAGGAGCCAAGATGGCCGAATAGGAACAGCTCCGGTCTACAGCTCCCAGCGTGAGCGACGCAGAAGACGGTGATTTCTGCATTTCCATCTGAGGTACCGGGTTCATCTCACTAGGGAGTGCCAGACAGTGGGCGCAGGCCAGTGTGTGTGCGCACCGTGCGCGAGCCGAAGCAGGGCGAGGCATTGCCTCACCTGGGAAGCGCAAGGGGTCAGGGAGTTCCCTTTCCGAGTCAAAGAAAGGGGTGACGGACGCACCTGGAAAATCGGGTCACTCCCACCCGAATATTGCGCTTTTCAGACCGGCTTAAGAAACGGCGCACCACGAGACTATATCCCACACCTGGCTCGGAGGGTCCT	TATCCTTTGTAGGGACATGGATGAAATTGGAAACCATCATTCTCAGTAAACTATCGCAAGAACAAAAAACCAAACACCGCATATTCTCACTCATAGGTGGGAATTGAACAATGAGATCACATGGACACAGGAAGGGGAATATCACACTCTGGGGACTGTGGTGGGGTCGGGGGAGGGGGGAGGGATAGGTATTGGGAGATATACCTAATGCTAGATGACACATTAGTGGGTGCGAGCGCACCAGCATGGCACATGTATACATATGTAACTAACCTGCACAATGTGCACATGTAACCTAAAACTTAGAGTATAATAAAAAAAAAAAAAAAAAAAAAGAAAAAAAAAAAAATATATCCAGATAA	1|179574763|179575598|L1|+,-|EL2012,AK2014,RI2010,CB2010,EH2014,AE2011,AE2010,DBRIP,RS2013	Polymorphic	NA
27f8a44f-83d0-4332-9b52-b71a0c1f6b2b	1	192262128	192262343	192262253	192262267	L1	L1Ta	4540	6120	-	-	N	GTGCCAGTTTATTTA	hiPSC.CRL2429.T5.realigned.bam|15,hiPSC.CRL2429.T1.p40.realigned.bam|1,hiPSC.CRL2429.T1.p11.realigned.bam|17,hiPSC.CRL2429.T1.p70.realigned.bam|9,hiPSC.CRL2429.T3.realigned.bam|24,hiPSC.CRL2429.T2.realigned.bam|10,hiPSC.CRL2429.T4.realigned.bam|6,hiPSC.CRL2429.T6.realigned.bam|5,hiPSC.CRL2429.T0.realigned.bam|2	hiPSC.CRL2429.T1.p11.realigned.bam|1,hiPSC.CRL2429.T6.realigned.bam|4,hiPSC.CRL2429.T3.realigned.bam|5,hiPSC.CRL2429.T5.realigned.bam|5,hiPSC.CRL2429.T2.realigned.bam|1	AAAAAAAAAAAAAAAAAAGGAAAAAAACCGGAATGAAAACACTAGAACTATGGAGCTGTAGTGGGGTGAGAAGATTTAAATAAACTGGCACTAGAAATACCATTTGACCCAGCCATCCCATTACTGGGTATATACCCAAATGAGTATAAATCATGCTGCTATAAAGACACATGCACACGTATGTTTATTGCGGCACTATTCACAATAGCAAAGACTTGGAACCAACCCAAATGTCCAACAATGATAGACTGGATTAAGAAAATGTGGCACATATACACCATGGAATACTATGCAGCCATAAAAAATGATGAGTTCATATCCTTTGTAGGGACATGGATGAAATTGGAAACCATCATTCTCAGTAAACTATCGCAAGAACAAAAAACCAAACACCGCATA…	ATTGTGCATTAGTGCCACATTTTCTTTATCCATTCATCTGTTGATGGACACTTAGGTTTCAGACCACATTAACCTTTGAAAACCACTGGAAGCAGCTCTGTTGTCAATTTTTCATTTTACCAATTGTGCCAGTTTATTTATTTTTATTTTTTTTTTTTATTCTTTTTTTTTTTTTTTTTTTATTTTTTTTTTTTTTTTTTTTATTTTGTTTTTTTAGTTACTTGTACATGTTTTCTAGT	AAAAAAAAAAAAAAAAAAGGAAAAAAACCGGAATGAAAACACTAAAACTATGGAGCTGTAGGGGGGGGAGAAGATTTAAATAAACTGGCACTAGAAATACCATTTGACCCAGCCATCCCATTACTGGGTATATACCCAAATGAGTATAAATCATGCTGCTATAAAGACACATGCACACGTATGTTTATTGCGGCACTATTCACAATAGCAAAGACTTGGAACCAACCCAAATGTCCAACAATGATAGACTGGATTAAGAAAATGTGGCACATATACACCATGGAATACTATGCAGCCATAAAAAATGATGAGTTCATATCCTTTGTAGGGACATGGATGAAATTGGAAACCATCCCAAT	AAAAAAAAAAAAAAAAAAGGAAAAAAACCGGAATGAAAACACTAAAACTATGGAGCTGTAGGGGGGGGAGAAGATTTAAATAAACTGGCACTAGAAATACCATTTGACCCAGCCATCCCATTACTGGGTATATACCCAAATGAGTATAAATCATGCTGCTATAAAGACACATGCACACGTATGTTTATTGCGGCACTATTCACAATAGCAAAGACTTGGAACCAACCCAAATGTCCAACAATGATAGACTGGATTAAGAAAATGTGGCACATATACACCATGGAATACTATGCAGCCATAAAAAATGATGAGTTCATATCCTTTGTAGGGACATGGATGAAATTGGAAACCATCCCAAT	1|192261762|192262563|L1|+,-|EL2012,AK2014,RI2010,PS2015,EH2014,AE2011,AE2010,RS2013,JT2014	Polymorphic	NA
2aaeb629-3594-42c6-b0dd-b6923b847a03	1	194934503	194934918	194934641	194934643	L1	L1Ta	5059	6107	+	-	Y	TAC	hiPSC.CRL2429.T5.realigned.bam|4,hiPSC.CRL1502.T1.p40.realigned.bam|1,hiPSC.CRL2429.T1.p70.realigned.bam|1,hiPSC.CRL2429.T3.realigned.bam|8,hiPSC.CRL2429.T2.realigned.bam|2,hiPSC.CRL2429.T6.realigned.bam|4,hiPSC.CRL2429.T0.realigned.bam|2	hiPSC.CRL2429.T5.realigned.bam|2,hiPSC.CRL2429.T1.p40.realigned.bam|2,hiPSC.CRL2429.T1.p70.realigned.bam|3,hiPSC.CRL2429.T3.realigned.bam|1,hiPSC.CRL2429.T2.realigned.bam|3,hiPSC.CRL2429.T4.realigned.bam|1,hiPSC.CRL2429.T6.realigned.bam|1,hiPSC.CRL2429.T0.realigned.bam|1	AACATGGGAGAAAATTTTTGCAACCTACTCATCTGACAAAGGGCTAATATCCAGAATCTACAATGAACTCAAACAAATTTACAAGAAAAAAACAAACAACCCCATCAAAAAGTGGGCGAAGGACATGAACAGACACTTCTCAAAAGAAGACATTTATGCAGCCAAAAAACACATGAAGAAATGCTCATCATCACTGGCCATCAGAGAAATGCAAATCAAAACCACTATGAGATATCATCTCACACCAGTTAGAATGGCAATCATTACTTTTAAGTTAAACTAAATTTACAACTATTAGATAACAAAAAAGAGGATACATGACATAATGATAAGAATAATTACAAGCCTAATATATAAATATGTTTTTCTGACTACTCTAAGGAAGCTGTTGTCTTCTGA…	AAAGAATGGTTCATTTCTATGATTATAACTGAATCCTGAGCAGCAAAATAATGGTTCTTCTCAGTAATTTGGCTCTATCTAAGGACTCTTCCAACACGTCATAATTCCTTTTCCACTGTTATATCATATATAGCTATATACCTTTTTTTTTTTTTTTGTTGATTTTTTTTTTTTTTTTTTTTTTTTTTTTTTTTTTTTTTTTTTTTTTTTTTTTGGGTTTTTTTTGATTTTTTTTTGGT	AAACTACCATCAGAGTGAACAGGCAACCTACAACATGGGAGAAAATTTTTGCAACCTACTCATCTGACAAAGGGCTAATATCCAGAATCTACAATGAACTCAAACAAATTTACAAGAAAAAAACAAACAACCCCATCAAAAAGTGGGCGAAGGACATGAACAGCCACTTCTCAAAAGAAGACATTGATGCAGCCAAAAAACACATGAAGAAATGCTCATCATCACTGTGCCATCAGAGAAATGCAAATCAAAACCACTATGAGATATCATCTCACACCAGTTAGAATGGCAATCATTACTTTTAAGTTAAACTAAATTTACAACTATTAGATAACAAAAAAGAGGATACATGACATAATGATANAGAATAATTACAAGCCTAATATATAAATATGTTTT…	GGGACATGGATGAAATTGGAAACCATCATTCTCAGTAAACTATCGCAAGAACAAAAAACCAAACACCGCATATTCTCACTCATAGGTGGGAATTGAACAATGAGATCACATGGACACAGGAAGGGGAATATCGCACTCTGGGGACTGTGGTGGGGTCGGGGGAGGGGGGAGGGATAGCATTGGGAGATATACCTAATGCTAGATGACACATTAGTGGGTGCAGCGCACCAGCATGGCACATGTATACATATGTAACTAACCTGCACAATGTGCACATGTACCCTAAAACTTAGAGTATAATAAAAAAAAAAAAAAAAAAAAAAAGAAAAAAAAAATTAAAAATAGAAAAAAAAAAAAAGAAAATAGATATA	1|194934507|194934698|L1|-,?|CS2011,EL2012,PS2015,EH2014,AE2011,JT2014,RS2013	Polymorphic	NA
9c7629f8-5850-4bdc-b3e1-dd01d9510212	1	198442228	198442526	198442505	198442491	L1	L1Ta	2568	6048	-	+	Y	AATAATCAAACTCCC	hiPSC.CRL2429.T5.realigned.bam|4,hiPSC.CRL2429.T1.p11.realigned.bam|3,hiPSC.CRL2429.T1.p70.realigned.bam|4,hiPSC.CRL2429.T3.realigned.bam|3,hiPSC.CRL2429.T2.realigned.bam|5,hiPSC.CRL2429.T6.realigned.bam|4,hiPSC.CRL2429.T0.realigned.bam|2	hiPSC.CRL2429.T5.realigned.bam|20,hiPSC.CRL2429.T1.p40.realigned.bam|1,hiPSC.CRL2429.T1.p11.realigned.bam|7,hiPSC.CRL2429.T2.realigned.bam|42,hiPSC.CRL1502.T6.realigned.bam|1,hiPSC.CRL2429.T3.realigned.bam|30,hiPSC.CRL2429.T1.p70.realigned.bam|21,hiPSC.CRL2429.T4.realigned.bam|13,hiPSC.CRL2429.T6.realigned.bam|10,hiPSC.CRL2429.T0.realigned.bam|1	CACAGTCAGAAGTGACAAAAAGAAAAAGGAATAAAAAAGAATGAAGGCTGCCTACAAGATGTAGAAAATAGCCTCAAAAGGGCAAATCTAACAGTTATTGGCCATAAAGAGGAAGTGGAGAGACAGATTGGGGTAGAAAGTTTATTCGAAAGGATAATAACAGAGAACTTCCCAAACCTAGAGAAATATATCAATATTCAAATACAAGGTTTATAGAACATCAAACATATTTAACCTAAATAAGACTGTACCTCAAGACATTTAATAATCAAACTCCCTTGTAGGCATTTAGTGCTATAAATTTCCCTCTACACACTGCTTTGAATGCGTCCCAGAGATTCTGGTATGTGGTGTCTTTGTTCTCGTTGGTTTCAAAGAACATCTTTATTTCTGCCTTCA…	CTAGATGACACATTAGTGGGTGCAGCGCACCAGCATGGCACATGTATACATATGTAACTAACCTGCACAATGTGCACATGTACCCTAAAACTTAGAGTATAATAAAAAAAAAAAAAAAAAATAATCAAACTCCCAAACGTCAAGGATAAAGAAAGATTTA	TTTTCAGCACCACACCACACCTATTCCAAAATTGACCACATAGTTGGAAGTAAAGCTCTCCTCAGCAAATGTAAAAGAACAGAAATTATAACAAACTATCTCTCAGACCACAGTGCAATCAAACTAGAACTCAGGATTAAGAATCTCACTCAAAACCTCTCAACTACATGGAAACTGAACAACCTGCTCCTGAATGACTACTGGGTACATAACGAAATGAAGGCAGAAATAAAGATGTTCTTTGAAACCAACGAGAACAAAGACACCACATATCAGAATCTCTGGGACGCATTCAAAGCAGTGTGTAGAGGGAAATTTATAGCACTAAATGCCTACAAGGGAGTTTGATTATTAAATGTCTTGAGGTACAGTCTTATTTAGGTTAAATATGTTTGATGT…	ATATCCTTTGTAGGGACATGGATGAAATTGGAAACCATCATTCTCAGTAAACTATCGCAAGAACAAAAAACCAAACACCGCATATTCTCACTCATAGGTGGGAATTGAACAATGAGATCACATGGACACAGGAAGGGGAATATCACACTCTGGGGACTGTGGTGGGGTCGGGGGAGGGGGGAGGGATAGCATTGGGAGATATACCTAATGCTAGATGACACATTAGTGGGTGCAGCGCCCCAGCATGGCACATGTATACATATGTAACTAACCTGCACAATGTGCACATGTACCCTAAAACTTAGAGTATAATAAAAAAAAAAAAAAAAAATAATCAAAACTCCCAAACGTCAAGGATAAAGAAAGTATCCCAACAGTAGCAATAGAAAAAGAGA	1|198442492|198442628|L1|NA|RS2013	Polymorphic	NA
da2f8d79-b231-4199-8672-48ba00c77dce	1	221827678	221828014	221827803	221827820	L1	L1Ta	5556	6121	-	-	N	AACCAATCCAATCTTTTT	hiPSC.CRL1502.T3.realigned.bam|1,hiPSC.CRL2429.T1.p70.realigned.bam|10,hiPSC.CRL2429.T5.realigned.bam|5,hiPSC.CRL1502.T1.p40.realigned.bam|3,hiPSC.CRL2429.T1.p11.realigned.bam|4,hiPSC.CRL1502.T2.realigned.bam|4,hiPSC.CRL2429.T2.realigned.bam|3,hiPSC.CRL1502.T6.realigned.bam|1,hiPSC.CRL1502.T1.p15.realigned.bam|2,hiPSC.CRL1502.T1.p76.realigned.bam|4,hiPSC.CRL2429.T3.realigned.bam|13,hiPSC.CRL1502.…	hiPSC.CRL1502.T3.realigned.bam|2,hiPSC.CRL2429.T1.p70.realigned.bam|5,hiPSC.CRL2429.T5.realigned.bam|5,hiPSC.CRL1502.T1.p40.realigned.bam|2,hiPSC.CRL2429.T1.p11.realigned.bam|5,hiPSC.CRL1502.T2.realigned.bam|6,hiPSC.CRL2429.T2.realigned.bam|5,hiPSC.CRL1502.T6.realigned.bam|6,hiPSC.CRL1502.T1.p15.realigned.bam|4,hiPSC.CRL1502.T1.p76.realigned.bam|4,hiPSC.CRL2429.T3.realigned.bam|5,hiPSC.CRL1502.T5…	TTTTTTTTTTTTTTCTTTTTTTATTATTATTATTATACTTTAAGTTTTAGGGTACATGTGCACATTGTGCAGGTTAGTTACATATGTGTACATGTGCCATGCTGGTGCTCTGCACCCACTAACGTGTCATCTAGCATTAGATATATCTCCCAATGCTATCCCTCCCCCCTCCCCCGACCCCACCACAGTCCCCAGAGTGTGATATTCCCCTTCCTGTGTCCATGTGATCTCATTGTTCAATTCCCACCTATGAGTGAGAATATGCGGTGTTTGGTTTTTTGTTCTTGCGATAGTTTACTGAGAATGATGGTTTCCAATTTCATCCATGTCCCTACAAAGGACATGAACTCATCATTTTTTATGGCTGCATAGTATTCCATGGTGTATATGTGCCACATT…	GCTCCTGATGAAGGCTCTTTGCCATCAAAACTATCTGTGGTCTGCATTGATGTCTGGCTTCTCTGATTCTTGCCAAACTGCTCATCGCTATTAAGACTAAGTTTCTCTCCAGGTTGATTCAAAGCAACCAATCCAATCTTTTTTTTTTTTTTTTCTTTTTTTTTTTATTTTATTATTATACTTTAAGTTTTAGGGTTACAGCA	GGGCTCAAGCTATCCTCCCGCCTCTTAGCCTCCCTGAGAGCTGGGATTACAGGCGTGAGCCACTGCAAATGTCCAACAATGATAGACTGGATTAAGAAAATGTGGCACATATACACCATGGAATACTATGCAGCCATAAAAAATGATGAGTTCATGTCCTNTTGTAGGGACATGGATGAAATTGGAAACCATCATTCTCAGTAAACTATCGCNAAGAACAAAAAACCAAACACCGCATATTCTCACTCATAGGTGGGAATTGAACAATGAGATCACATGGACACAGGAAGGGGAATATCACACTCTGGGGACTGTGGTGGGGTCGGGGGAGGGGGGAGGGATAGCATTGGGAGATATATCTAATTGGCTAGATGACACGTTAGTGGGTGGCAGAGCACC…	GGGCTCAAGCTATCCTCCCGCCTCTTAGCCTCCCTGAGAGCTGGGATTACAGGCGTGAGCCACTGCAAATGTCCAACAATGATAGACTGGATTAAGAAAATGTGGCACATATACACCATGGAATACTATGCAGCCATAAAAAATGATGAGTTCATGTCCTNTTGTAGGGACATGGATGAAATTGGAAACCATCATTCTCAGTAAACTATCGCNAAGAACAAAAAACCAAACACCGCATATTCTCACTCATAGGTGGGAATTGAACAATGAGATCACATGGACACAGGAAGGGGAATATCACACTCTGGGGACTGTGGTGGGGTCGGGGGAGGGGGGAGGGATAGCATTGGGAGATATATCTAATTGGCTAGATGACACGTTAGTGGGTGGCAGAGCACC…	1|221827738|221827871|L1|-|PS2015,EH2014,AE2011,JT2014,DBRIP,RS2013	Polymorphic	NA
17f3e9dd-f0cb-40b5-9217-77e8cf59fb9a	1	222578983	222579334	222579115	222579129	L1	L1Ta	1	6121	-	-	N	CCATTATCCATTTTT	hiPSC.CRL1502.T3.realigned.bam|10,hiPSC.CRL2429.T1.p40.realigned.bam|1,hiPSC.CRL1502.T1.p40.realigned.bam|17,hiPSC.CRL1502.T2.realigned.bam|24,hiPSC.CRL1502.T6.realigned.bam|13,hiPSC.CRL1502.T1.p15.realigned.bam|11,hiPSC.CRL1502.T1.p76.realigned.bam|33,hiPSC.CRL1502.T5.realigned.bam|19,hiPSC.CRL1502.T0.realigned.bam|10,hiPSC.CRL1502.T4.realigned.bam|35	hiPSC.CRL1502.T3.realigned.bam|12,hiPSC.CRL1502.T1.p40.realigned.bam|5,hiPSC.CRL1502.T2.realigned.bam|10,hiPSC.CRL1502.T6.realigned.bam|19,hiPSC.CRL1502.T1.p15.realigned.bam|1,hiPSC.CRL1502.T1.p76.realigned.bam|17,hiPSC.CRL1502.T5.realigned.bam|7,hiPSC.CRL1502.T4.realigned.bam|10	ATTTTACCACCTACATATTTATCCCTAAGCAAAATAGTATAGTTTTGCCTGTTTTTGAAATTGACATATATTTTTAAAATTGATATATATACAGGACTCATCCTGTATATCTTATGCTGCTAGCACCAAGAAAATAAACCTACTCAGTAAATGTTGATTAAATAAATATCCAAATAGCTGGCAAAAAATAAAAATTGCTCATATTAAAAATGGATAATGGAGGGCGTCCGGGGAGGAGCCAAGATGGCCGAATAGGAACAGCTCCGGTCTACAGCTCCCAGCGTGAGCGACGCAGAAGACGGTGATTTCTGCATTTCCATCTGAGGTACCGGGTTCATCTCACTAGGGAGTGCCAGACAGTGGGCGCAGGCCAGTGTGTGTGCGCACCGTGCGCGAGCC…	TCTAAAATTCTCTATGATAAGTTCAGGGTCACAAAGGGTGTCAATTATGGAGTATTGTAAATATTAATATTCTACAATAGCCGTATTCCTTTTTAAGTATAGATAATAAATTTAAATATCATTTGATACCCACCATTATCCATTTTTTTTTTTTTTTTTTTTTTTTGTTTTTTTTTTTTTTTTTTTTTTTTTTTTATACTCTAAGTT	GCTGGCAAAAAATAAAAATTGCTCATATTAAAAATGGATAATGGAGGGCGTCCGGGGAGGAGCCAAGATGGCCGAATAGGAACAGCTCCGGTCTACAGCTCCCAGCGTGAGCGACGCAGAAGACGGTGATTTCTGCATTTCCATCTGAGGTACCGGGTTCATCTGCCACTAGGGAGTGCCAGACAGTGGGCGCAGGCCAGTGTGTGTGCGCACCGTGCGCGAGCCGAAGCAGGGCGAGGCATTGCCTCACCTGGGAAGCGCAAGGGGTCAGGGAGTTCCCTTTCCGAGTCAAAGAAAGGGGTGACGGATGCACCTGGAAAATCGGGTCACTCCCACCCGAATATTGCGCTTTTCAGACCGGCTTAAGAAACGGCGCACCACGAGACTATATCCCACACC…	CTATAAAGACACATGCACACGTATGTTTATTGCGGCATTATTCACAATAGCAAAGACTTGGAACCAACCCAAATGTCCAAGAATGATAGACTGCATTAAGAAAATGTGGTACATATATACCATGGAATACTATGCAGCCATAAAAAATGATGAGTTCATATCCTTTGTAGGGACATGGATGAAATTGGAAACCATCATTCTCAGTAAACTATCGCAAGAACAAAAAACCAAACACCGCATATTCTCACTCATAGGTGGGAATTGAACAATGAGATCACATGGACACAGGAAGGGGAATATCACACTCTGGGGACTGTGGTGGGGTCACGGGGGGAGGGGGAGGGATAGCATTGGGAGATATACCTAATGCTAGATGACACATTAGTGGGTGCAGTGCAC…	1|222578988|222579332|L1|-|CS2011,RI2010,PS2015,EH2014,AE2011,JT2014,RS2013	Polymorphic	NA
2f117614-1c70-4488-9af4-492714a47e4b	1	242311292	242311700	242311576	242311561	L1	L1Ta	0	6121	+	+	N	GAAAATTAATCGGCTT	hiPSC.CRL2429.T5.realigned.bam|12,hiPSC.CRL2429.T1.p40.realigned.bam|12,hiPSC.CRL2429.T1.p11.realigned.bam|29,hiPSC.CRL2429.T1.p70.realigned.bam|14,hiPSC.CRL2429.T3.realigned.bam|26,hiPSC.CRL2429.T2.realigned.bam|10,hiPSC.CRL2429.T4.realigned.bam|9,hiPSC.CRL2429.T6.realigned.bam|6,hiPSC.CRL2429.T0.realigned.bam|9	hiPSC.CRL2429.T5.realigned.bam|2,hiPSC.CRL2429.T1.p11.realigned.bam|1,hiPSC.CRL2429.T1.p70.realigned.bam|2,hiPSC.CRL2429.T3.realigned.bam|1,hiPSC.CRL2429.T2.realigned.bam|3,hiPSC.CRL2429.T4.realigned.bam|1,hiPSC.CRL2429.T6.realigned.bam|1,hiPSC.CRL2429.T0.realigned.bam|1	AATTTATTCCAACAAACAGTACTTAATTTTGATAAAATTCAATGTATCCATCCTTTCCCTTATAGATCATGTTTTGAAAATTTTAAGCTAAGAAATCTTTGCCTAAGCCATGATCACAAATATTTTTCTCTTTGTTTTCTTCTGGAAATTATATAGTTTTAGTACTTATATTTAAGTCTATGGTCCATTTTGAATCGATTTTTGCATAAAGTATGAATCTAGATCATTTTCTTGCATATGTATATCCAATTGTTCTAGTAACACTTGTTGAAAATTAATCGGCTTGGGGGAGGAGCCAAGATGGCCGAATAGGAACAGCTCCGGTCTACAGCTCCCAGCGTGAGCGACGCAGAAGACGGGTGATTTCTGCATTTCCATCTGAGGTACCGGGTTCATCTC…	AGAAAAAAAAAAAAAAAAAACAACAAAAAAAAAAAAATAAACACAAAAAAAAAAAAAAAAAAAAAAAAAAAAAAAAAAAAAAAAAAAAAAAAAAAAAAAAAAAGAAAATTAATCGGCTTTGCACCTTTGTTAAAAATCAATTGGCCATATATGTGTTGGTCTATTTCTGGACTCTATTTGCTTTAATTGGTCCATATGCCTATTCTTTCTATAGTATGACACTGTCTAAACTTAGTATAGTAG	TATTTAAGTCTATGGTCCATTTTGAATCGATTTTTGCATAAAGTATGAATCTAGATCATTTTCTTGCATATGTATATCCAATTGTTCTAGTAACACTTGTTGAAAATTAATCGGCTTGGGGGAGGAGCCAAGATGGCCGAATAGGAACAGCTCCGGTCTACAGCTCCCAGCGTGAGCGACGCAGAAGACGGGTGATTTCTGCATTTCCATCTGAGGTACCGGGTTCATCTCACTAGGGAGTGCCAGACAGTGGGCGCAGGCCAGTGTGTGTGCACACTGTGCGCGAGCCGAAGCAGGGCGAGGCATTGCCTCACCTGGGAAGCGCAAGGGGTCAGGGAGTTCCCTTTCCGAGTCAAAGAAAGGGTTGACGGACGCACCTGGAAAATCGGGTCACTCCCA…	TCATATCCTTTGTAGGGACATGGATGAAATTGGAAACCATCATTCTCAGTAAACTATCGCAAGAACAAAAAACCAAACACCGCATATTCTCACTCATAGGTGGGAATTGAACAATGAGATCACATGGACACAGGAAGGGGAATATAACACTCTGGGGACTGTGGTGGGGTCGGGGGAGGGGGGAGGGATAGCATTGGGAGATATACCTAATGCTAGATGACACATTAGTGGGTGCAGCGCACCAGCATGGCACATGTATACATATGTAACTAACCTGCACAATGTGCACATGTACCCTAAAACTTAGAGTATAATAAAAAAAAAAAAAAAAAAAAAAAAAAAAAAAAAAAAAAAAAAAAAATTACTCAGGCTTTGCACCTTTGTTAAAAATCAATTGGC…	1|242311347|242311702|L1|+|EH2014,RS2013,EL2012,AE2011,JT2014	Polymorphic	NA
5b2c8938-6167-4e91-9d15-53c04144a4a0	1	249191183	249191604	249191471	249191461	L1	L1Ta	5345	6121	-	+	Y	AAGAAAGTTCT	hiPSC.CRL1502.T3.realigned.bam|3,hiPSC.CRL2429.T1.p40.realigned.bam|1,hiPSC.CRL1502.T1.p40.realigned.bam|5,hiPSC.CRL1502.T2.realigned.bam|5,hiPSC.CRL1502.T6.realigned.bam|10,hiPSC.CRL1502.T1.p15.realigned.bam|2,hiPSC.CRL1502.T1.p76.realigned.bam|2,hiPSC.CRL1502.T5.realigned.bam|3,hiPSC.CRL1502.T0.realigned.bam|6,hiPSC.CRL1502.T4.realigned.bam|12	hiPSC.CRL1502.T3.realigned.bam|5,hiPSC.CRL2429.T1.p40.realigned.bam|2,hiPSC.CRL1502.T1.p40.realigned.bam|4,hiPSC.CRL1502.T2.realigned.bam|3,hiPSC.CRL2429.T1.p70.realigned.bam|2,hiPSC.CRL1502.T6.realigned.bam|11,hiPSC.CRL1502.T1.p15.realigned.bam|2,hiPSC.CRL1502.T1.p76.realigned.bam|10,hiPSC.CRL1502.T5.realigned.bam|1,hiPSC.CRL1502.T4.realigned.bam|8	ACAGGTGCTGGAGAGGATGCGGAGAAATAGGAACACTTTTACACTGTTGGTGGGACTGTAAACTAGTTCAACCATTGTGGAAGTCAGTGTGGCGATTCCTCAGGGATCTAGAACTAGAAATACCATTTGACCCAGCCATCCCATTACTGGGTATATACCCAAATGAGTATAAATCATGCTGCTATAAAGACACATGCACACGTATGTTTATTGCGGCACTATTCACAATAGCAAAGACTTGGAACCAACCCAAATGTCCAACAATGATAGACTGGATTAAGAACTTTCTTAAAGAGGCAAAGGTAGAGGGGAACAAAGGAAGGAGGAAGTAACTTGTGGAATGCTGAGAAAGGTAAAAAGCACCTTCACATAAGGAAGAGGAACAGGCTATCACCTAAT…	ACATGTATACATATGTAACTAACCTGCACAATGTGCACATGTACCCTAAAACTTAGAGTATAATAAAAAAAAAAAAAAAGAAAAAAAAAAAAAACAAAACAAAACAAAAAAAAAAAAAAAGAAAGTTCTAAGTTGCTAGCCGATCGGAAAACAAATACAGGATGTGAGGTCCCGTGCCAGCCGATGGAAACCAGACACAGCAGTAGGGTGGATGCGTCAGGTTATAAATGACCCTGTCTTCTTTGTTTGGTGTACTCTCATGGC	GGCAATCATTAAAAAGTCAGGAAACAACAGGTGCTGGAGAGGATGCGGAGAAATAGGAACACTTTTACACTGTTGGTGGGACTGTAAACTAGTTCAACCATTGTGGAAGTCAGTGTGGCGATTCCTCAGGGATCTAGAACTAGAAATACCATTTGACCCAGGGATCCCATTAGTGGGTATATACCCAAATGAGTATCAATCATGCTGCTATACAGACACATGCACACGTATGTTTATTGCGGCACTATTCACAATAGCAAAGACTTGGAACCAACCCAAATGTCCAACAATGATAGACTGGATTAAGAACTTTCTTAAAGAGGCAAAGGCATATAGAG	ATGGATGAAGCTGGAAACCATCATTCTCAGCAAACTAACACAGGAACAGAAAACGAACCCCTGCATGTTCTCACTCATAAGTGGGAGCTGAACAATGAGAACACATGGACACAGGGAGGAGAACATCACACACTGGGGCCTGTCAGGGCGT	1|249191365|249191869|L1|+,-|EL2012,AK2014,RI2010,PS2015,AE2011,JT2014	Polymorphic	NA
e33f5e8f-7706-4c4b-b878-5ac971148725	2	6798151	6798523	6798277	6798287	L1	L1preTa	3898	6116	-	-	N	GTCAGACTTCT	hiPSC.CRL2429.T1.p11.realigned.bam|2,hiPSC.CRL2429.T0.realigned.bam|2,hiPSC.CRL2429.T1.p70.realigned.bam|2	hiPSC.CRL2429.T1.p70.realigned.bam|4,hiPSC.CRL2429.T3.realigned.bam|1,hiPSC.CRL2429.T2.realigned.bam|3,hiPSC.CRL2429.T4.realigned.bam|3,hiPSC.CRL2429.T6.realigned.bam|5,hiPSC.CRL2429.T0.realigned.bam|1	TACTCTTTTTCACTATAACCTCATTTTAACTAATTACATCTGCAATGCACTTGTTTCCAAATAATTCAGTCTGAGGTCCTGGGGGACTTCAACATATGAACAGGATTTCAACATATGAATTTGAGGGAAAAGAACTCAACCTCAGCAAACTTTATGCAGCAGACTTTGCTATCTATACTTTAAACAGGATGACGATGTCCTGAGAAAATTAATAATTTACTGTGGCCACCTAGCTCAGAAGTCTGACAAACCCACAGCCAATATCATACTGAATGGGCAAAAACTGGAAGCATTCCCTTTGAAAACTGGCACAAGACAGGGATGCCCTCTCTCACCGCTCCTATTCAACATAGTGTTGGAAGTTCTGGCCAGGACAATCAGGCAGGAGAAGGAAATAAA…	CACCTCAAGTGCCTGTGAGACTGTGTCCACAGCAAACCCTCAAAGCTGACTCGAACATAGTCAGGGAGCGTGGTTGCTCTCTGTTCAGAAGTAGCAAGGTTTACCAGACAAAGTTTCGGTTTTGAAGTCAGACTTCTTTTTTTTTTTTTTTTTTTTTTTTTTGTTAAATGTTGGTTTGGTTTTTTTTTTTTTTTTTTTTTTTTTTTTTTTTTTTTATTTTTTAAGTTTTTGTGGAGTGTTTTTTAC	CTTTATGCAGCAGACTTTGCTATCTATACTTTAAACAGGATGACGATGTCCTGAGAAAATTAATAATTTACTGTGGCCACCTAGCTCAGAAGTCTGACAAACCCACAGCCAATATCATACTGAATGGGCAAAAACTGGAAGCATTCCCTTTGAAAACTGGCACAAGACAGGGATGCCCTCTCTCACCGCTCCTATTCAACATAGTGTTGGAAGTTCTGGCCAGGACAATCAGGCAGGAGAAGGAAATAAAGGGTATTCAATTAGGAAAAGAGGAAGTCAAATTGTCCCTGTTTGCAGACGACATGATTGTTTATCTAGAAAACCCCATCGTCTCAGCCCAAAGTCTCCTTAAGCTGATAAGCAACTTCAGCAAAGTCTCAGGATACAAAATCAATGTAC…	ATTCTCACTCATAGGTGGGAATTGAACAATGAGATCACATGGACACATGAAGGGGAATATCACACTCTGGGGACTGTGGTGGGGTGGGGGTAGCGGGGAGGGATAGCATTGGGAGATATACCTAAGGCTAGATGACGAGTTAGTGGGTGCGAAAGCACCAGCATGGCACATGTATACATATGTAACTAACCTGCACAGTGTGCACATGTACCCTAAAACTTAAAGTATAATAAAAAGAAAAAACAAAAAGAAAAAAAAAAAGACCAAACCAAACTTTACACATAAAAAAAAAAAAAAAAAAAAAAGAAGAAGATTA	2|6798172|6798338|L1|-|CS2011,EL2012,PS2015,EH2014,AE2011,JT2014,RS2013	Polymorphic	NA
eb612bfa-0c0f-4a71-84e2-53ca28306b38	2	22706107	22706469	22706338	22706322	L1	L1Ta	4940	6121	-	+	Y	AAGAAGTACTTAATAAA	hiPSC.CRL2429.T4.realigned.bam|5,hiPSC.CRL2429.T1.p11.realigned.bam|2,hiPSC.CRL2429.T6.realigned.bam|4,hiPSC.CRL2429.T0.realigned.bam|1,hiPSC.CRL2429.T2.realigned.bam|3	hiPSC.CRL2429.T4.realigned.bam|1,hiPSC.CRL2429.T6.realigned.bam|3,hiPSC.CRL2429.T3.realigned.bam|2,hiPSC.CRL2429.T5.realigned.bam|6	CATTCAGGACATAGGCGTGGGCAAGGACTTCATGTCCAAAACACCAAAAGCAATGGCAACAAAAGACAAAATTGACAAATGGGATCTAATTAAACTAAAGAGCTTCTGCACAGCAAAAGAAACTACCATCAGAGTGAACAGGCAACCTACAACATGGGAGAAAATTTTTGCAACCTACTCATCTGACAAAGGGCTAATATCCAGAATCTACAATGAACTCAAACAAATTTACAAGAAAAAAACAAACAACCCCATCAAAAAGTGGGCGAAGGACATGAACAGACACTTCTCAAAAGAAGACATTTATTAAGTACTTCTTATGTTCAATGGGAGACACTTGCCTTTGAGAGCCTCAAATGAATGAGAAGATGCTGAATGCTTATAGCAGGTGGTGATTTA…	AAAAAATAAAAAAAAAATAAACAAACAAAAAAAAACAAAAAGAAACAAAAAAAAAAAAAAAAAAAAAAAAAAAAAAAAAAAAAAAAAAAAAAAAAAAAAAAAAAAAAAAAAAAAAAAAAGAAGTACTTAATAAACATTTGCTGACTGAATAGATGAGTAACCTCAATGGTAAAGCACAGTTATTACTTTGTTAGTTTGGTACAATGAAGAGACCCAAGTTTGGACTTCAAGTCAGACAGACTACATTAAAATCTTCCCTTGTTAT	CATTCAGGACATAGGCGTGGGCAAGGACTTCATGTCCAAAACACCAAAAGCAATGGCAACAAAAGACAAAATTGACAAATGGGATCTAATTAAACTAAAGAGCTTCTGCACAGCAAAAGAAACTACCATCAGAGTGAACAGGCAACCTACAACATGGGAGAAAATTTTTGCAACCTACTCATCTGACAAAGGGCTAATATCCAGAATCTACAATGAACTCAAACAAATTTACAAGAAAAAAACAAACAACCCCATCAAAAAGTGGGCGAAGGACATGAACAGACACTTCTCAAAAGAAGAACCATTTATTAAGTACTTCTTATGTTCAATGGGAGACACTTGCCTTTGAGAGCCTCAAATGAATGAGAAGATGCTGAATGCTTATAGCAGGTGGTGATT…	GGAAGGGGAATATCACACTCTGGGGACTGTGGTGGGGTCGGGGGAGGGGGGAGGGATAGCATTGGGAGATATACCTAATGCTAGATGACACATTAGTGGGTGCAGCGCACCAGCATGGCACATGTATACATATGTAACTAACCTGCACAATGTGCACATGTACCCTAAAACTTAGAGTATAATAAAAAAAAAAAAAAAAAAAAAAAAAAAAAAAAAAAAAAAAAAAAAAAAAAAAAAAAAATAAAAAAAAATTATTATAAAAAAAAAAAAAAAAAAAACCA	2|22706285|22707086|L1|+,?|CS2011,EL2012,PS2015,EH2014,AE2011,JT2014,AE2010	Polymorphic	NA
65d2e49e-84e5-4c07-83e2-f57eb86ac2bb	2	23190869	23191196	23190999	23191015	L1	L1Ta	2	6109	-	-	N	GAGACTGGGTAATTTAT	hiPSC.CRL1502.T3.realigned.bam|24,hiPSC.CRL1502.T1.p40.realigned.bam|28,hiPSC.CRL1502.T2.realigned.bam|13,hiPSC.CRL1502.T6.realigned.bam|34,hiPSC.CRL1502.T1.p15.realigned.bam|12,hiPSC.CRL1502.T1.p76.realigned.bam|18,hiPSC.CRL1502.T5.realigned.bam|24,hiPSC.CRL1502.T0.realigned.bam|29,hiPSC.CRL1502.T4.realigned.bam|56,hiPSC.CRL2429.T0.realigned.bam|1	hiPSC.CRL1502.T3.realigned.bam|1,hiPSC.CRL1502.T1.p40.realigned.bam|2,hiPSC.CRL1502.T2.realigned.bam|5,hiPSC.CRL1502.T6.realigned.bam|6,hiPSC.CRL1502.T1.p15.realigned.bam|1,hiPSC.CRL1502.T1.p76.realigned.bam|7,hiPSC.CRL1502.T5.realigned.bam|2,hiPSC.CRL1502.T4.realigned.bam|7	GGGATATAGTCTCGTGGTGCGCCGTTTCTTAAGCCGGTCTGAAAAGCGCAATATTCGGGTGGGAGTGACCCGATTTTCCAGGTGCATCCGTCACCCCTTTCTTTGACTCGGAAAGGGAACTCCCTGACCCCTTGCGCTTCCCAGGTGAGGCAATGCCTCGCCCTGCTTCGGCTCGCGCACGGTGCGCACACACACTGGCCTGCGCCCACTGTCTGGCACTCCCTAGTGAGATGAACCCGGTACCTCAGATGGAAATGCAGAAATCACCGTCTTCTGCGTCGCTCACGCTGGGAGCTGTAGACCGGAGCTGTTCCTATTCGGCCATCTTGGCTCCTCCCGAGACTGGGTAATTTATAAAGGAAAGAACTTTAATTGACTCACAGTTCCGCATGGCTAGGG…	AATGCTTTTCACTACAAATTGGTAAGAATCACAAGATGGCAACAGCAGAGCATTAAACCAAGTGTGGGGTCCTGTGCAATTGCATGAGTGGTGTATTAGTCCATTCTCCCTCTGCTATTAGGACATACCTGAGACTGGGTAATTTATTTATTTATTTTTTTTTTTTTTTTCTTTTTTTTTTTTTTTTTTTTTTTTTTTTTAATTTTTTGGGTTCATTTGGGCA	AAAGTTCTTTCCTTTATAAATTACCCAGTCTCGGGAGGAGCCAAGATGGCCGAATAGGAACAGCTCCGGTCTACAGCTCCCAGCGTGAGCGACGCAGAAGACGGTGATTTCTGCATTTCCATCTGAGGTACCGGGTTCATCTCACTAGGGAGTGCCAGACAGTGGGCGCAGGCCAGTGTGTGTGCGCACCGTGCGCGAGCCGAAGCAGGGCGAGGCATTGCCTCACCTGGGAAGCGCAAGGGGTCAGGGAGTTCCCTTTCCGAGTCAAAGAAAGGGGTNGACGGATGCACCTGGAAAATCGGGTCACTCCCACCCGAATATTGCGCTTTTCAGACCGGCTTAAGAAACGGCGCACCACGAGACTATATCCCACACCTGGCTCGGAGGGTCCTATGCCC	CAAAAAACCAAACACCGCATATTCTCACTCATAGGTGGGAATTGAACAATGAGATCACATGGACACAGGAAGGGGAATATCACACTCTGGGGACTGTGGTGGGGTCGGGGGAGGGGGGAGGGATAGCATTGGGAGATATACCTAATGCTAGATGACACATTAGTGGGTGCAGTGCACCAGCATGGCACATGTATACATATGTAAATAACCTGGACAATGTGCACATGTACCCTAAAACTTAGAGTATAATAAAAAAAAAACAAAAAAAAGATAAAAAAAAAAAAAAAAAATAAAAAAAATTAACCC	2|23190388|23191209|L1|+,-|CS2011,EL2012,AK2014,RI2010,PS2015,CB2010,EH2014,AE2011,AE2010,DBRIP,RS2013,JT2014	Polymorphic	NA
cc1b1de6-3bfb-4ccf-a6c8-625ceff02152	2	42051307	42051440	42051415	42051403	L1	L1Ta	1	6121	+	+	N	AAGAAACATCAGA	hiPSC.CRL1502.T1.p40.realigned.bam|21	hiPSC.CRL1502.T3.realigned.bam|1,hiPSC.CRL2429.T5.realigned.bam|39,hiPSC.CRL2429.T1.p40.realigned.bam|2,hiPSC.CRL1502.T1.p40.realigned.bam|5,hiPSC.CRL2429.T1.p11.realigned.bam|6,hiPSC.CRL2429.T2.realigned.bam|37,hiPSC.CRL2429.T3.realigned.bam|47,hiPSC.CRL2429.T1.p70.realigned.bam|50,hiPSC.CRL1502.T5.realigned.bam|1,hiPSC.CRL2429.T4.realigned.bam|17,hiPSC.CRL2429.T6.realigned.bam|25,hiPSC.CRL1502.…	GGTACCTCAGATGGAAATGCAGAAATCACCGTCTTCTGCGTCGCTCACGCTGGGAGCTGTAGACCGGAGCTGTTCCTATTCGGCCATCTTGGCTCCTCCCCTCTCTGATGTTTCTTAATTGTCACATTTTGAGAGTTCTTTTCACATTCTAGATAACAGTCGTTTGTTGACTATTGGTTTGATTATGGTTTGCAAATATTTTCTCCCATTAT	CTAGATGACACATTAGTGGGTGCAGCGCACCAGCATGGCACATGTATACATATGTAACTAACCTGCACAATGTGCACATGTACCCTAAAACTTAGAGTATAATAAAAAAAAAAAAAAAAAAAGAAACATCAGATAAGAAAATGAGAAAATTACATAGAAAACC	ATAATGGGAGAAAATATTTGCAAACCATAATCAAACCAATAGTCAACAAACGACTGTTATCTAGAATGTGAAAAGAACTCTCAAAATGTGACAATTAAGAAACATCAGAGAGGGGAGGAGCCAAGATGGCCGAATAGGAACAGCTCCGGTCTACAGCTCAGATCGGAAGAGCGT	ATAAAAAACCAAACACCGCATATTCTCACTCATAGGTGGGAATTGAACAATGAGATCACATGGACACAGGAAGGGGAATATCACACTCTGGGGACTGTGGTGGGGTCGGGGGAGGGGGGAGGGATAGCATGGGGAGATATACCTAATGCTAGATGACACATTAGTGGGTGCAGCGCACCCCAGC	2|42051206|42052395|L1|+,-|EL2012,AK2014,RI2010,EH2014,CB2010,AE2011,AE2010,DBRIP,RS2013	Polymorphic	NA
3d89350c-e078-4d7c-8fa4-c09801f67ec9	2	49386522	49386899	49386650	49386668	L1	L1Ta	4968	6121	+	-	Y	AGATATACCAGCTTTTTCT	hiPSC.CRL1502.T3.realigned.bam|5,hiPSC.CRL1502.T1.p40.realigned.bam|3,hiPSC.CRL1502.T2.realigned.bam|1,hiPSC.CRL1502.T1.p15.realigned.bam|2,hiPSC.CRL1502.T1.p76.realigned.bam|5,hiPSC.CRL1502.T0.realigned.bam|2,hiPSC.CRL1502.T4.realigned.bam|8	hiPSC.CRL1502.T3.realigned.bam|2,hiPSC.CRL1502.T2.realigned.bam|1,hiPSC.CRL1502.T6.realigned.bam|3,hiPSC.CRL1502.T1.p15.realigned.bam|1,hiPSC.CRL1502.T1.p76.realigned.bam|3,hiPSC.CRL1502.T5.realigned.bam|1	AAAAGGAAAAAAAAGCATGTAAAACTAGAACAAATAGAAAGCATGTTGCATAGTAGAAAAACAAGCATTTATATAGATCAATATTATATAGAGCAATAAAATGTAAATGACTAAGCTCACCTGTTAAAAGAATGAGATTGTAGAAATGGATTAAAACACAAAATTCAGTTAGGTGATTATGAAAGACATGCCTAGAACATAAAGACACAGAAAGGTTGAAAGTACAAAGGTAGAAAAAGCTGGTATATCTTCTTTTGAGAAGTGTCTGTTCATGTCCTTCGCCCACTTTTTGATGGGGTTGTTTGTTTTTTTCTTGTAAATTTGTTTGAGTTCATTGTAGATTCTGGATATTAGCCCTTTGTCAGATGAGTAGGTTGCAAAAATTTTCTCCCATGTTGT…	ATTTTCTTTGGGCCATGAACATTTAGAATGGTATACCTGGTGAATTAAACCTTCTATCTTTTGTCACATCTTACTTTACTCATAATACTGCCTTTTATCTTGAAGTCTATTTTATGTGATACTAATATAGATATACCAGCTTTTTCTTTTTTTTTTTTTTTTTTTTTTTTTTTTTGTGTTAAGCTTTTATTTTTTTTGTTTTTT	TTCATGTCCAAAACACCAAAAGCAATGGCAACAAAAGACAAAATTGACAAATGGGATCTAATTAAACTAAAGAGCTTCTGCACAGCAAAAGAAACTACCATCAGAGTGAACAGGCAACCTACAACATGGGAGAAAATTTTTGCAACCTACTCATCTGACAAAGGGCTAATATCCAGAATCTACAATGAACTCAAACAAATTTACAAGAAAAAAACAAACAACCCCATCAAAAAGTGGGCGAAGGACATGAACAGACACTTCTCAAAAGAAGATATACCAGCTTTTTCTACCTTTGTACTTTCAACCTTTCTGTGTCTTTATGTTCTAGGCATGTCTTTCATAATCACCTAACTGAATTTTGTGTTTTAATCCATT	GGGACTGTGGTGGGGTCGGGGGAGGGGGGAGGGATAGCATTGGGAGATATACCTAATGCTAGATGACACATTAGTGGGTGCAGCGCACAAGCATGGCACATGTATACATATGTAACTAACCTGCACAATGTGCACATGTACCCTAAAACTTATGAGTATAATAAAAAAAAAAAAAAAAAAAAAAAAGAAATAAAGATGGACAAACAAAAAAAAAAAAAAAAAAAAAAAAAAAAAAAAAAAAAA	2|49386558|49386678|L1|+|RS2013,EL2012,JT2014	Polymorphic	NA
a4a9e39c-da6a-4f61-8653-17ce9a93a2d4	2	65721082	65721472	65721205	65721222	L1	L1Ta	4247	6071	+	-	Y	AAAAATAGACAAATTTTT	hiPSC.CRL2429.T4.realigned.bam|4,hiPSC.CRL2429.T6.realigned.bam|5,hiPSC.CRL2429.T3.realigned.bam|3,hiPSC.CRL2429.T0.realigned.bam|1	hiPSC.CRL2429.T5.realigned.bam|5,hiPSC.CRL1502.T2.realigned.bam|1,hiPSC.CRL2429.T1.p70.realigned.bam|7,hiPSC.CRL2429.T3.realigned.bam|9,hiPSC.CRL2429.T2.realigned.bam|9,hiPSC.CRL1502.T5.realigned.bam|1,hiPSC.CRL2429.T4.realigned.bam|9,hiPSC.CRL2429.T6.realigned.bam|4	CATGGGTGAACTCCCATTCACAATTGCTTCAAAGAGAATAAAATACCTAGGAATCCAACTTACAAGGGATGTGAAGGACCTCTTCAAGGAGAACTACAAACCACTGCTCAAGGAAATAAAAGAGGAGACAAACAAATGGAAGAACATTCCATGCTCATGGGTAGGAAGAATCAATATCGTGAAAATGGCCATACTGCCCAAGGTAATTTACAGATTCAATGCCATCCCCATCAAGCTACCAATGACTTTCTTCACAGAATTGGAAAAAACTACTTTAAAGTTCATATGGAACCAAAAAAGAGCCCGCATTGCCAAGTCAATCCTAAGCCAAAAATAGACAAATTTTTAAGAGAAGTTTTAGGCTCACAGCAAACTAGAGTAAGAAGGTACAGAGATTTT…	CATAGACATCATGAGTGTGTGAGAAAGAAAAGATGGAAAGAAAATACGCTAAACATTAAACAACAGTTACACAAGGGAAATAGATTGGGCATGGGAGACATGAGAAAAAAAACTTTTAGTTGAAAAAATAGACAAATTTTTTTTTTTTTTTTTTTTNTTTTTTTTTTGAGTTTTACTCTAAGTTTTAGGGTACATTTTCACAT	CATGGGTGAACTCCCATTCACAATTGCTTCAAAGAGAATAAAATACCTAGGAATCCAACTTACAAGGGATGTGAAGGACCTCTTCAAGGAGAACTACAAACCACTGCTCAAGGAAATAAAAGAGGAGACAAACAAATGGAAGAACATTCCATGCTCATGGGTAGGAAGAATCAATATCGTGAAAATGGCCATACTGCCCAAGGTAATTTACAGATTCAATGCCATCCCCATCAAGCTACCAATGACTTTCTTCGCAGAATTGGAAAAAACTACTTTAACGTTCATATGGAACCAAAAAAGAGCCCGCATTGCCAAGTCAATCCTAAGCCAAAAATAGACAAATTTTTAAGAGAAGTTTTAGGCTCACAGCAAACTAGAGTAAGAAGGTACAGAGATTTT…	TGGCACATATACACCATGGAATACTATGCAGCCATAAAAAATGATGAGTTCATATCCTTTGTAGGGACATGGATGAAATTGGAAACCATGATTCTCAGTAAACTATCGCAAGAACAAAAAACCAAACACCGCATATTCTCACTCATAGGTGGGAATTGAACAATGAGATCACATGGACACAGGAAGGGGAATATCACACTCTGGGGACTGTGGTGGGGTCGGGGGAGGGGGGAGGGATAGCATTGGGAGATATACCTAATGCTAGATGACACATTAGTGGGTGCAGCGCACCAGCATGGCACATGTATACATATGTAACTAACCTGCACAATGTGCACATGTACCCTAAAACTTAGAGTATAATAAAAAAAAAAAAAAAAAAAAAAAAAAAAAATTTTT…	2|65721116|65721223|L1|NA|RS2013	Polymorphic	NA
3fd6f172-6369-404c-86dc-3c92b2fe7d4b	2	69168763	69169081	69168895	69168910	L1	L1Ta	2	6105	-	NA	N	GATTTCAATTTTTTTT	hiPSC.CRL1502.T3.realigned.bam|29,hiPSC.CRL2429.T1.p40.realigned.bam|4,hiPSC.CRL1502.T1.p40.realigned.bam|11,hiPSC.CRL1502.T2.realigned.bam|29,hiPSC.CRL1502.T6.realigned.bam|25,hiPSC.CRL1502.T1.p15.realigned.bam|11,hiPSC.CRL1502.T1.p76.realigned.bam|15,hiPSC.CRL1502.T5.realigned.bam|40,hiPSC.CRL1502.T0.realigned.bam|16,hiPSC.CRL1502.T4.realigned.bam|24	hiPSC.CRL1502.T3.realigned.bam|29,hiPSC.CRL2429.T1.p40.realigned.bam|1,hiPSC.CRL1502.T1.p40.realigned.bam|7,hiPSC.CRL1502.T2.realigned.bam|40,hiPSC.CRL1502.T6.realigned.bam|14,hiPSC.CRL1502.T1.p15.realigned.bam|3,hiPSC.CRL1502.T1.p76.realigned.bam|34,hiPSC.CRL1502.T5.realigned.bam|17,hiPSC.CRL1502.T0.realigned.bam|1,hiPSC.CRL1502.T4.realigned.bam|27	CCGTGGGCGTAGGACCCTCCGAGCCAGGTGTGGGATATAGTCTCGTGGTGCGCCGTTTCTTAAGCCGGTCTGAAAAGCGCAATATTCGGGTGGGAGTGACCCGATTTTCCAGGTGCGTCCGTCACCCCTTTCTTTGACTCGGAAAGGGAACTCCCTGACCCCTTGCGCTTCCCAGGTGAGGCAATGCCTCGCCCTGCTTCGGCTCGCGCACGGTGCGCACACACACTGGCCTGCGCCCACTGTCTGGCACTCCCTAGTGAGATGAACCCGGTACCTCAGATGGAAATGCAGAAATCACCGTCTTCTGCGTCGCTCACGCTGGGAGCTGTAGACCGGAGCTGTTCCTATTCGGCCATCTTGGCTCCTCCCTCGATTTCAATTTTTTTTAATTTATTGAGA…	CTTCCTGAATTTTGATGTTCACACAAGAGTTATTCAGGAGTAAGTTGTTTAATTTTCATGTATTTATGTATGAGATCTTCTTGATATTGATTTATTTTTAATTACATTGTGGTCTGATATTAAGGTTCGTATGATTTCAATTTTTTTTTTTTTTTTTTTTATTTAATACTCTAAGTTTTAGGGTACATGTGCACATTGTGCAGGTTAGTTACATATGTATACATGTGCCATGCTGGTGCGCTGCACCCACTAATGTGTCATCTAGNCCAT	TAAGAAAGCAAGTCTCAATAAATTAAAAAAAATTGAAATCGAGGGAGGAGCCAAGATGGCCGAATAGGAACAGCTCCGGTCTACAGCTCCCAGCGTGAGCGACGCAGAAGACGGTGATTTCTGCATTTCCATCTGAGGTACCGGGTTCATCTCACTAGGGAGTGCCAGACAGTGGGCGCAGGCCAGTGTGTGTGCGCACCGTGCGCGAGCCGAAGCAGGGCGAGGCATTGCCTCACCTGGGAAGCGCAAGGGGTCAGGGAGTTCCCTTTCCGAGTCAAAGAAAGGGGTGACGGACGCACCTGGAAAATCGGGTCACTCCCACCCGAATATTGCGCTTTTCAGACCGGCTTAAGAAACGGCGCACCACGAGACTATATCCCACACCTGGCTCGGAGGGTC…	AAATGTGGCACATATACACCATGGAATACTATGCAGCCATAAAAAATGATGAGTTCATATCCTTTGTAGGGACATGGATGAAATTGGAAACCATCATTCTCAGTAAACTATCGCAAGAACAAAAAACCAAACACTGCATATTCTCACTCATAGGTGGGAATTGAACAATGAGTTCACATGGACACAGGAAGGGCAATATCACACTCTGGGGACTGTGGTGGGGTCGGGGGAGGGGGGAGGGAGAGCATTGGGAGATATACCTAATGCTAGATGACACATTAGTGGGTGCAGCGCACCAGCATGGCACATGTATACATATGTAACTAACCTGCACAATGTGCACATGTACCCTAAAACTTAGAGTATAATAAAAAAAAAAAAAAAAAAATTATGGAAAAT…	2|69168244|69169119|L1|-|EL2012,RI2010,EH2014,AE2011,AE2010,RS2013	Polymorphic	NA
048b9692-feac-4d6c-a7d7-ede6bf936d49	2	78991914	78992272	78992029	78992042	L1	L1Ta	3825	6111	+	-	Y	AGCTAGGTTTTTCT	hiPSC.CRL2429.T4.realigned.bam|1,hiPSC.CRL2429.T6.realigned.bam|1,hiPSC.CRL2429.T3.realigned.bam|11,hiPSC.CRL2429.T1.p70.realigned.bam|1,hiPSC.CRL2429.T2.realigned.bam|4	hiPSC.CRL2429.T5.realigned.bam|16,hiPSC.CRL2429.T1.p70.realigned.bam|7,hiPSC.CRL2429.T3.realigned.bam|16,hiPSC.CRL2429.T2.realigned.bam|8,hiPSC.CRL2429.T4.realigned.bam|9,hiPSC.CRL2429.T6.realigned.bam|1	ATGCTAAAAACTCTCAATAAATTAGGTATTGATGGGACGTATTTCAAAATAATAAGAGCTATCTATGACAAACCCACAGCCAATATCATACTGAATGGGCAAAAACTGGAAGCATTCCCTTTGAAAACCGGCACAAGACAGGGATGCCCTCTCTCACCGCTCCTATTCAACATAGTGTTGGAAGTTCTGGCCAGGGCAATGAGGCAGGAGAAGGAAATAAAGGGTATTCAATTAGGAAAAGAGGAAGTCAAATTGTCCCTGTTTGCAGATGACATGATTGTTTATCTAGCTAGGTTTTTCTGTAGTCACAAATATTCATAACATCTCAGTAATTTAAAACCACAATCACCAAGTTCACAGAGATTAGCTGGGAGTCTGTTCCACACTGTCTACTTTAAG…	ATCTCTTTGATTTTAGAAAATACCTCTTGGATATTAGAAGATAAAGTTATAGTTCTAGCTGATGAACTGTAACTTAATTACATAGCTTTTTATTGGATGTTATGTATATAAGATAAGCTAGGTTTTTCTTTTTTTTTTTTTTTTTTTTTTTTTTTTTTTTTTTTTTTTTATTGTTTACATTT	ATGCTAAAAACTCTCAATAAATTAGGTATTGATGGGACGTATTTCAAAATAATAAGAGCTATCTATGACAAACCCACAGCCAATATCATACTGAATGGGCAAAAACTGGAAGCATTCCCTTTGAAAACCGGCACAAGACAGGGATGCCCTCTCTCACCGCTCCTATTCAACATAGTGTTGGAAGTTCTGGCCAGGGCAATGAGGGAGGAGAAGGAAATAAAGAGTATTCAATTAGGAAAAGAGGAAGTCAAATTGTCCCAGTTTGCAGAAGACATAATTGTTT	TGCACATGTACCCTAAAACTTAGAGTATAATAAAAAAAAAAAAAAAAAAAAAAAAAAAAAGAAAAACCTAGCTTATCTTATATACATAACATCCAATAAAAAGCTATGTAATTAAGTTACAGTTCATCAGCTAGAACTATAACTTTATCTTCTAATATCCAAGAGGT	2|78991919|78992091|L1|+,-|EL2012,PS2015,EH2014,JT2014,DBRIP,RS2013	Polymorphic	NA
4c60058c-e807-4364-9032-d8c6cd0730ea	2	83188119	83188471	83188338	83188324	L1	L1Ta	2172	6121	-	+	Y	AAGAAGTAAAAAATG	hiPSC.CRL1502.T1.p40.realigned.bam|1,hiPSC.CRL1502.T2.realigned.bam|3,hiPSC.CRL1502.T1.p15.realigned.bam|1,hiPSC.CRL1502.T1.p76.realigned.bam|1,hiPSC.CRL1502.T5.realigned.bam|5,hiPSC.CRL1502.T4.realigned.bam|1	hiPSC.CRL1502.T3.realigned.bam|34,hiPSC.CRL2429.T1.p40.realigned.bam|1,hiPSC.CRL1502.T1.p40.realigned.bam|8,hiPSC.CRL1502.T2.realigned.bam|17,hiPSC.CRL1502.T6.realigned.bam|26,hiPSC.CRL1502.T1.p15.realigned.bam|1,hiPSC.CRL1502.T1.p76.realigned.bam|28,hiPSC.CRL1502.T5.realigned.bam|17,hiPSC.CRL1502.T4.realigned.bam|24	AAGCTTGCAGTGCTTTGCATACAAATTATCACATTATTCCCTGTGTATTCCTGGTGAGGTAGATAGAAATAACGCTGTTTAACAAAAAGGTCACAAATCCCTGTATGTATCCAGCAACTTGGTAAGAACAAAAAGTGAACCATTCAATGTACAGTTAAGAAAAAATAATCACACAACTCTGTAAACTTTTATGTCTGCTGCATTTAAGAAGTAAAAAATGTTGACAGTGGGGTGTTAAAGTCTCCCATTATTAATGTGTGGGAGTCTAAGTCTCTTTGTAGGTCATTGAGGACTTGCTTTATGAATCTGGGTGCTCCTGTATTGGGTGCATAAATATTTAGGATAGTTAGCTCCTCTTGTTGAATTGATCCCTTTACCATTATGTAATGGCCT	TAGTGGGTGCCGCGCACAAGCATGGCAAATGTAAAAATATGGAAATAACCTGCACAATGGGCACATGTACCCAAAAACTTAGAGAAAAAAAAAAAAAAAAAAAAAAAAAAAAAAAAAGAAGTAAAAAATGAGTTATAAAAGAATAACGGATGCTTTCAAATTTATGTAAGAGGTAATAGTTTTTTATGATAAATATCCAAATACATTATCTACACACTATGAAAGTTGGCAAAATATGCATATCTATAACACAAAGAAATAAC	AAGATCAAAAGAGACAAAGAAGGCCATTACNTAATGGTAAAGGGATCAATTCAAAAAGAGGAGCTAACTATCCTAAATATTTATGCACCCAATACAGGAGCACCCAGATTCATAAAGCAAGTCCTCAATGACCTACAAAGAGACTTAGACTCCCACACATTAATAATGGGAGACTTTAACACCCCACTGTCAACATTTTTTACTTCTTAAATGCAGCAGACATAAAAGTTTACAGAGTTGTGTGATTATTTTTTCTTAACTGTACATTGAATGGTTCACTTTTTGTTCTTACCAAGTTGCTGGATACATACAGG	TATACACCATGGAATACTATGCAGCCATAAAAAATGATGAGTTCATATCCTTTGTAGGGACATGGATGAAATTGGAAACCATCATTCTCAGTAAACTATCGCAAGAACAAAAAACCAAACACCGCATATTCTCACTCATAGGTGGGAATTGAACAATGAGATCACATGGCCACAGGAAGGGGAATATCACACTCTGGGGACTGTGGTGGGGTCAGGGAAGGGGGGAGGGATAGCATTGGGAGATATACCTAATGCTAGATGACAGCATTAGTGGGTGCAGCGCACCAGCATGGCACATGTATACATATGTAACTAACCTGCACAATGTGCACATGTACCCTAAAACTTAGAGTATAATAAAAAAAAAAAAAAAAAAAAAAAAAGAGAAGAAAATAGAAA…	2|83188227|83188906|L1|+,-,?|CS2011,EL2012,AK2014,RI2010,PS2015,EH2014,AE2011,JT2014,DBRIP,RS2013	Polymorphic	NA
17ef7f4e-ec92-43a2-840f-3ccdd8465ae6	2	106216534	106216890	106216667	106216681	L1	L1Ta	4	6064	-	-	N	GGGTCTCCATTTCTT	hiPSC.CRL2429.T5.realigned.bam|29,hiPSC.CRL2429.T1.p40.realigned.bam|10,hiPSC.CRL2429.T1.p11.realigned.bam|66,hiPSC.CRL2429.T1.p70.realigned.bam|20,hiPSC.CRL2429.T3.realigned.bam|39,hiPSC.CRL2429.T2.realigned.bam|14,hiPSC.CRL2429.T4.realigned.bam|11,hiPSC.CRL2429.T6.realigned.bam|27,hiPSC.CRL2429.T0.realigned.bam|27	hiPSC.CRL2429.T5.realigned.bam|11,hiPSC.CRL2429.T1.p11.realigned.bam|4,hiPSC.CRL2429.T1.p70.realigned.bam|19,hiPSC.CRL2429.T3.realigned.bam|21,hiPSC.CRL2429.T2.realigned.bam|12,hiPSC.CRL2429.T4.realigned.bam|8,hiPSC.CRL2429.T6.realigned.bam|14,hiPSC.CRL2429.T0.realigned.bam|1	ATAAACACTTTGAAACCTCTGCCTTGGAACTCCAAATGTTAATGAAGGAATTGGACTGTGCCTCACACCGTTAATCACCGACCGGTCCGCTGTGCTGCTTCCGCCATGTTTGCAGTCGCCTCAACAAAAACTGTTCCGAGCATCAGCAGTGAGTTTAGGGAGCAAATGCCTATAGCACTGTGGTCTAAGATGTCCATGTCCATAGTGATAAGAAATGGAGACCCGAGGAGCCAAGATGGCCGAATAGGAACAGCTCCGGTCTACAGCTCCCAGCGTGAGCGACGCAGAAGACGGTGATTTCTGCATTTCCATCTGAGGTACCGGGTTCATCTCACTAGGGAGTGCCAGACAGTGGGCGCAGGCCAGTGTGTGTGCGCACCGTGCGCGAGCCGAAGCAGG…	AATCAGAGGAAATAAAAATGGATCACACTTGATTCTTCTCTCAATTTTACAGTGTTAACTGGCAGCTCCAGGGGTGAGCCCAAAATAATTCCACACACAGCTGTAACAAAGTAGACAGCACCATGTAACAATTGGGTCTCCATTTCTTTTTTTTTTTTTTTAGATTTTTTTTTTTTTATATCTCTAAGTTTTAGGGTACATGTGCACATTGTGCAGGTTAGTTACATATGTATACATGTGCCATGCTGGTGCGCT	AATGGAGACCCGAGGAGCCAAGATGGCCGAATAGGAACAGCTCCGGTCTACAGCTCCCAGCGTGAGCGACGCAGAAGACGGTGATTTCTGCATTTCCATCTGAGGTACCGGGTTCATCTCACTAGGGAGTGCCAGACAGTGGGCGCAGGCCAGTGTGTGTGCGCACCGTGCGCGAGCCGAAGCAGGGCGAGGCATTGCCTCACCTGGGAAGCGCAACGGGTCAGGGAGTTCCCTTTCCGGAGTCAAAGAAAGGGGTGACGGACGCACCTGGAAAATCGGGTCACTCCCACCCGAATATTGCGCTTTTCAGACCGGCTTAAGAAACGGCGCACCACG	CATGGAATACTATGCAGCCATAAAAAATGATGAGTTCATATCCTTTGTAGGGACATGGATGAAATTGGAAACCATCATTCTCAGTAAACTATCGCAAGAACAAAAAACCAAACACCGCATATTCTCACTCATCGGTGGGAATTGAACAATAGAGATCACATGGACACAGGAAGGGGAATATCACACTCTGGTGACTGTGGTGTGGTCGAGGGAGGGGGGAGGGATAGCATTGGGAGATATACCTAATGCTAGATGACACATTAGTGGGTGCAGCGCACCAGCATGGCACATGTATACATATGTAACTAACCTGCACAATGTGCACATGTACCCTAAAACTTAGAGTATAATAAAAAAAAAAAAAAAAAAAAAAAAAAGGAAATGAAAAGGAGACAGACCA	2|106216311|106216781|L1|-|CS2011,AE2011,EH2014,RI2010,PS2015	Polymorphic	NA
e8c8f189-f1e3-43b1-87b0-fc3bce3fb8b6	2	129573698	129573983	129573983	129573983	L1	L1Ta	0	6121	+	NA	N	NA	hiPSC.CRL1502.T3.realigned.bam|14,hiPSC.CRL1502.T1.p40.realigned.bam|32,hiPSC.CRL1502.T2.realigned.bam|14,hiPSC.CRL1502.T6.realigned.bam|21,hiPSC.CRL1502.T1.p15.realigned.bam|10,hiPSC.CRL1502.T1.p76.realigned.bam|19,hiPSC.CRL1502.T5.realigned.bam|26,hiPSC.CRL1502.T0.realigned.bam|14,hiPSC.CRL1502.T4.realigned.bam|17	NA	CAGGGACGGTGGCTCATGTCTGTAATCCCAGCCCTTTGGGAGGCTGAGGTGGGTGGATCACGAGGTCAGGAGATCGAGACCATCTTGGCGAACATGGTGAAACCCCGTCTCCACTAAAAATGCAAAAAATTAGCCAGGCGTGGAGTTATGTGCCTGTAGTCCCAGCTATTCGGAGGCCGAGGCAAGAGAATCACTTGAACCCGGGAGGCAGAGGTTGCAGTGAGCCGAGATTGCGCCACTGCACTCCAGCCTGGGTGACAGTGCAAGACTCCATTTAAAAAAAAAAATTTAGGGGGAGGAGCCAAGATGGCCGAATAGGAACAGCTCCGGTCTACAGCTCCCAGCGTGAGCGACGCAGAAGACGGGTGATTTCTGCATTTCCATCTGAGGTACCGGGTT…	NA	GGAGGCCGAGGCAAGAGAATCACTTGAACCCGGGAGGCAGAGGTTGCAGTGAGCCGAGATTGCGCCACTGCACTCCAGCCTGGGTGACAGTGCAAGACTCCATTTAAAAAAAAAAATTTAGGGGGAGGAGCCAAGATGGCCGAATAGGAACAGCTCCGGTAGATCTACAGCTCCCAGCGTGAGCGACGCAGAAGACGGGTGATTTCTGCATTTCCATCTGAGGTACCGGGTTCATCTCACTCGGGAGTGCCAGACAGTGGGCGCAGGCCAGTGTGTGTGCGCACCGTGCGCGAGCCGAAGCAGGGCGAGGCATTGCCTCACCTGGGAAGCGCAAGGGGTCAGGGAGTTCCNCTTTCCGAGTCAAAGAAAGGGGTGACGGACGCACCTGGAAAATCGGGT…	NA	2|129573813|129574094|L1|+|CS2011,EL2012,PS2015,EH2014,CB2010,AE2011,JT2014,RS2013	Polymorphic	NA
ebd1b0ee-578c-4d8c-a846-31180118378f	2	141774850	141775206	141774985	141774996	L1	L1Ta	5184	6121	+	-	Y	TTTTTTTTTTCT	hiPSC.CRL1502.T3.realigned.bam|4,hiPSC.CRL2429.T1.p40.realigned.bam|1,hiPSC.CRL1502.T1.p40.realigned.bam|1,hiPSC.CRL1502.T2.realigned.bam|4,hiPSC.CRL1502.T6.realigned.bam|3,hiPSC.CRL1502.T1.p76.realigned.bam|1,hiPSC.CRL1502.T5.realigned.bam|1,hiPSC.CRL1502.T0.realigned.bam|3,hiPSC.CRL1502.T4.realigned.bam|4	hiPSC.CRL1502.T3.realigned.bam|14,hiPSC.CRL2429.T5.realigned.bam|1,hiPSC.CRL1502.T1.p40.realigned.bam|1,hiPSC.CRL1502.T2.realigned.bam|10,hiPSC.CRL2429.T2.realigned.bam|1,hiPSC.CRL1502.T6.realigned.bam|26,hiPSC.CRL1502.T1.p15.realigned.bam|3,hiPSC.CRL1502.T1.p76.realigned.bam|12,hiPSC.CRL2429.T3.realigned.bam|3,hiPSC.CRL1502.T5.realigned.bam|14,hiPSC.CRL1502.T0.realigned.bam|1,hiPSC.CRL2429.T4.re…	TCTCTCAGATTGGCATTACTTAGAAAAATAACTTTCTTATATTTTGTTTAAATAAAAATAATTTTAGGTGCTGGATCAGTTGGCGAACAATTCCTTTTCTCAAATAGTAAAATATGCAGTATATTTAGAATATCCAGATTTATCTCTGTCTCGTGTGTGCGTGTGTGTGTTTCTGTATACACAGGCACATGTATGTGTGATTTGAGTCACAGAAAAAAAAAATATGGCTGGGTCAAATGGTATTTCTAGTTCTAGATCCCTGAGGAATCGCCACTCTGACTTCCACAATGGTTGAACTAGTTTACAGTCCCACCAACAGTGTAAAAGTGTTCCTATTTCTCCACATCCTCTCCAGCACCTGTTGTTTCCTGACTTTTTAATGATTGCCATTCTAACTGG…	TTTTCATCTCTATTGATATTTTCCTGAAATTTTCTTATATACAGTTAATCAATACGGTTTTATTTTTGTTCATTTATAACATTAATATTGCAGTTATCTTACCCTATAGCTTCTCCTTTTGATCATGGCAACATATTTTTTTTTTCTTTTTTTTTTTTTTTTTTCCTTTCTTTTTTTTTTTTTTTTTTTTCTTTTTTTTTTTTTTGTTTGGGTTTCTTTGC	TAATGGGATGGCTGGGTCAAACACATGAAGAAATGCTCATCATCACTGGCCATCAGAGAAATGCAAATCAAAACCACTATGAGATATCATCTCACACCAGTTAGAATGGCAATCATTAAAAAGTCAGGAAACAACAGGTGCTGGAGAGGATGTGGAGAAATAGGAACACTTTTACACTGTTGGTGGGACTGTAAACTAGTTCAACCATTGTGGAAGTCAGAGTGGCGATTCCTCAGGGATCTAGAACTAGAAATACCATTTGACCCAGCCATATTCTTTTTTTCTGTGACTCAAATCACACATACATGTGCCTGTGTATACAGAAACACACACACGCACACACGAGACAGAGATAAATCTGGATATTCTAACTATACTGCATATTT	AAGACTTGGAACCAACCCAAATGTCCAACAATGATAGACTGGATTAAGAAAATGTGGCACATATACACCATGGAATACTATGCAGCCATAAAAAATGATGAGTTCATATCCTTTGTAGGGACATGGATGAAATTGGAAACCATCATTCTCAGTAAACTATCGCAAGAACAAAAAACCAAACACCGCATAATCTCACTCATAGGTGGGAATTGAACAATGAGAGCACATGGACACAGGAAGGGGGAATATAAAACTCTGGGGACTGTGGTGGGGTCGGGGGGAGGGGGGAGGGATAGCATTGGGAGATATACCTAATGCTAGATGACACATTAGTGGGTGCAGTGACACCAGCATGGCACATGTATACATATGTAACTAACCTGCACAATGTGCACATGT…	2|141774847|141775047|L1|-|EH2014,RS2013,AE2011,PS2015,JT2014	Polymorphic	NA
b4a5cbc2-d09f-47c5-a326-18ad1ef62529	2	141852774	141853186	141852907	141852921	L1	L1Ta	5803	6057	-	-	N	GATAGGTTCTCTTTA	hiPSC.CRL1502.T3.realigned.bam|6,hiPSC.CRL1502.T1.p40.realigned.bam|7,hiPSC.CRL1502.T2.realigned.bam|1,hiPSC.CRL1502.T6.realigned.bam|14,hiPSC.CRL1502.T1.p15.realigned.bam|5,hiPSC.CRL1502.T1.p76.realigned.bam|5,hiPSC.CRL1502.T5.realigned.bam|5,hiPSC.CRL1502.T0.realigned.bam|9,hiPSC.CRL1502.T4.realigned.bam|3	hiPSC.CRL1502.T3.realigned.bam|15,hiPSC.CRL1502.T1.p40.realigned.bam|1,hiPSC.CRL1502.T2.realigned.bam|6,hiPSC.CRL1502.T6.realigned.bam|4,hiPSC.CRL1502.T1.p76.realigned.bam|6,hiPSC.CRL1502.T5.realigned.bam|2,hiPSC.CRL1502.T4.realigned.bam|7	CAATGCTATCCCTCCCCCCTCCCCCGACCCCACCACAGTCCCCAGAGTGTGATATTCCCCTTCCTGTGTCCATGTGATCTCATTGTTCAATTCCCACCTAAACTATCGCAAGATAGGTTCTCTTTAGAGAAACAATGTGAGTTACCAAAAAGCAAGCTTTTTGCAAAGGGTAGTAATCGTAATGAAGTTTATAATGAAGATATTGTCATATTTGGACATGATAGAAAAAATATACAACATACATTAAGTTCCCCTAGAATTTAATTTTTTTTTTCTAGAGGAAACTCAAGGAATTCTGCTTGTGGTATGCTTTCACTAGTGTCTTTCATTTCTATCTTATCTTTACTCTCTTGATTATATTTAGTTCTGTTCAATTTCAATTCTTAACCT	TTAGCCAGTCCCAGGTTATCTGTTATAGCAGCACAAAATGCACAGACTCCCACCATAAGAGAAAGAGGCAGTTTTTTGGAGGAAAAGCTTTGAGCAGATCTTATAAGATGTCAGCCCTAAAAGTAAGCCATGTGATAGGTTCTCTTTATTTTTTTTTTTTTTATTTTTTTTTTTTTTTTGTTTTTACTAATATTTTTAATAGCTTCATTAAACAAGTA	ACTACCCTTTGCAAAAAGCTTGCTTTTTGGTAACTCACATTGTTTCTCTAAAGAGAACCTATCTTGCGATAGTTTAGGTGGGAATTGAACAATGAGATCACATGGACACAGGAAGGGGAATATCACACTCTGGGGACTGTGGTGGGGTCGGGAGATCGGAAGAGCGTCGTGTAGGGAAAGTGATAGCATTGGGAGATATACCTAATGCTAGATGACACGTTAGTGGGTGCAGCGCACCAGCATGGCACATGTATACATATGTAACTAACCTGCACAATGTGCACATGTACCCTAAAGCTTAGAGTATAATAAAAAAAAAAAATTAAAAAAAAAAAAAATGATAAAAAATTGTAT	ACTACCCTTTGCAAAAAGCTTGCTTTTTGGTAACTCACATTGTTTCTCTAAAGAGAACCTATCTTGCGATAGTTTAGGTGGGAATTGAACAATGAGATCACATGGACACAGGAAGGGGAATATCACACTCTGGGGACTGTGGTGGGGTCGGGAGATCGGAAGAGCGTCGTGTAGGGAAAGTGATAGCATTGGGAGATATACCTAATGCTAGATGACACGTTAGTGGGTGCAGCGCACCAGCATGGCACATGTATACATATGTAACTAACCTGCACAATGTGCACATGTACCCTAAAGCTTAGAGTATAATAAAAAAAAAAAATTAAAAAAAAAAAAAATGATAAAAAATTGTAT	2|141852838|141853105|L1|-|EL2012,PS2015,EH2014,AE2011,JT2014,RS2013	Polymorphic	NA
ba871de5-e846-47bd-b972-ed907d244dd1	2	142785063	142785447	142785305	142785301	L1	L1Ta	5025	6121	+	NA	N	GAAAG	hiPSC.CRL1502.T3.realigned.bam|1,hiPSC.CRL1502.T1.p40.realigned.bam|1,hiPSC.CRL1502.T6.realigned.bam|4,hiPSC.CRL1502.T1.p15.realigned.bam|2,hiPSC.CRL1502.T1.p76.realigned.bam|1,hiPSC.CRL1502.T5.realigned.bam|2,hiPSC.CRL1502.T0.realigned.bam|2,hiPSC.CRL1502.T4.realigned.bam|6	hiPSC.CRL1502.T3.realigned.bam|36,hiPSC.CRL1502.T1.p40.realigned.bam|1,hiPSC.CRL1502.T2.realigned.bam|23,hiPSC.CRL1502.T6.realigned.bam|28,hiPSC.CRL1502.T1.p15.realigned.bam|1,hiPSC.CRL1502.T1.p76.realigned.bam|45,hiPSC.CRL2429.T3.realigned.bam|1,hiPSC.CRL1502.T5.realigned.bam|26,hiPSC.CRL1502.T0.realigned.bam|1,hiPSC.CRL1502.T4.realigned.bam|34	TAAAACGTGAATGACATATATTCTACACTGTCAAACAGGCTAACATTAGCTGAATTTTATCAAGTATTTATGTGCCAGGCCCTGTTCTAACTTCCTCACATACATTTATCCATTTATTTCTCACAGTAATCCACTGAGAGAAGTAATATCATTAACATTTGTTACATTAAAAGATTAAAACACACACACACACACACAGAGATAAAGTAACGTGCCCAAGACTACATAGCTTGAAAGCTAATTAAACTAAAGAGCTTCTGCACAGCAAAAGAAACTACCATCAGAGTGAACAGGCAACCTACAGAATGGGAGAAAATTTTCGCAACCTACTCATCTGACAAAGGGCTAATATCCAGAATCTACAATGAACTCAAACAAATTTACAAGAAAAAAACAAAC…	CCACCTTCCAATCTACCAGCATGGCAAATGAAAACAAATTTAACAAACCAGAAAAATGACAAAAGGTACCCAAAAACTGAAAGTAAAAAAAAAAAAAAAAAAAAAGAAAAAAAAAAAAAAGAAAGTGATGTCCAAGATAAAAACTTCAGAGTTTTCATCTTAGTAGCTATGTAATACTCTCCTAGTGACTTTGAAATAGATACCAAGAGAGGCATTTCTTTCATTCAAAATCTGTAGCATTGCCCATTGGCTGAAGGTAGCTGTCTG	GAGAGAAGTAATATCATTAACATTTGTTACATTAAAAGATTAAAACACACACACACACACACAGAGATAAAGTAACGTGCCCAAGACTACATAGCTTGAAAGCTAATTAAACTAAAGAGCTTCTGCACAGCAAAAGAAACTACCATCAGAGTGAACAGGCAACCTACAGAATGGGAGAAAATTTTCGCAACCTACTCATCTGACAAAGGGCTAATATCCAGAATCTACAATGAACTCAAACAAATTTACAAGAAAAAAACAAACAACCCCATCGCAAAAAGTGGGCGAAGGACATGAACAGACGCTTCTCAAAAGAAGACATTTATGCAGTCAAAAAACACATGAAGAAATGCTCATCATCACTGGCCATCAGAGAAATGCAAATCAAAACCACTATGA…	GAAAATGTGGCACATATACACCATGGAATACTATGCAGCCATAAAAAATGATGAGTTCATATCCTTTGTAGGGACATGGATGAAATTGGAAACCATCATTCTCAGTAAACTATCGCAAGAACAAAAAACCAAACACCGCATATTCTCACTCATAGGTGGGAATTGAACAATGAGATCACATGGACACAGGAAGGGGAATATCACGACTCTGGGGACAGTGGTGGGGTCGGGGGAGGGGGGAGGGATAGCATTGGGAGATATACCTAATGCTAGATGACACATTAGTGGGTGCAGTGCACCAGCAAGGCACATGTATACATATGTAACTAACCTGCACAATGTGCACATGTACCCTAAAACTTAGAGTAGTATAATAAAAAAAAAAAAAAAGAAAAAAAA…	2|142785256|142785722|L1|+,-|CS2011,EL2012,AK2014,PS2015,EH2014,AE2011,JT2014,RS2013	Polymorphic	NA
a74ae1f5-cc9d-47e5-b211-f9e3e7b1f3d0	2	144625951	144626363	144626234	144626224	L1	L1Ta	3	6100	+	+	N	AAGAAAATGTA	hiPSC.CRL1502.T3.realigned.bam|1,hiPSC.CRL2429.T5.realigned.bam|23,hiPSC.CRL2429.T1.p40.realigned.bam|8,hiPSC.CRL2429.T1.p11.realigned.bam|30,hiPSC.CRL2429.T2.realigned.bam|22,hiPSC.CRL2429.T3.realigned.bam|28,hiPSC.CRL2429.T1.p70.realigned.bam|12,hiPSC.CRL2429.T4.realigned.bam|22,hiPSC.CRL2429.T6.realigned.bam|7,hiPSC.CRL2429.T0.realigned.bam|8	hiPSC.CRL2429.T5.realigned.bam|8,hiPSC.CRL2429.T1.p70.realigned.bam|5,hiPSC.CRL2429.T3.realigned.bam|9,hiPSC.CRL2429.T2.realigned.bam|24,hiPSC.CRL2429.T4.realigned.bam|9,hiPSC.CRL2429.T6.realigned.bam|13	GGGATATAGTCTCGTGGTGCGCCGTTTCTTAAGCCGGTCTGAAAAGCGCAATATTCGGGTGGGAGTGACCCGATTTTCCAGGTGCGTCCGTCACCCCTTTCTTTGACTCGGAAAGGGAACTCCCTGACCCCTTGCGCTTCCCAGGTGAGGCAATGCCTCGCCCTGCTTCGGCTCGCGCACGGTGCGCACACACACTGGCCTGCGCCCACTGTCTGGCACTCCCTAGTGAGATGAACCCGGTACCACAGATGGAAATGCAGAAATCACCGTCTTCTGCGTCGCTCACGCTGGGAGCTGTAGACCGGAGCTGTTCCTATTCGGCCATCTTGGCTCCTCCTACATTTTCTTATATATTCTAACAATTTGTCTTTAGAGTTTTAAAATGTAGACAGTAATATT…	AACTCATCAAATTTGTTTACGTTAAATATTTGAAACTTATTGTATGCTGATTACACCCAAATAAAACTGTTAAATTTTTTTAAATTTAAAAATATTATTTAAAAAATAAAAAAAAAAAAAAAAGAAAATGTAATGAAGTTAATATATACAAGTGGAACATGAATTAAACTACAATCTATACATCCCAACACAAGATAATTTTTAAAATACTATTGACAATAACATCTTAAAACATAAAGGTACCTAAGGAATAAATCCAACA	TACACGAAAGGAAATAAAAGGAAAAAATACCATTATCATGATTCAAAAACAATATTACTGTCTACATTTTAAAACTCTAAAGACAAATTGTTAGAATATATAAGAAAATGTAGGAGGAGCCAAGATGGCCGAATAGGAACAGCTCCGGTCTACAGCTCCCAGCGTGAGCGACGCAGAAGACGGTGATTTCTGCATTTCCATCTGTGGTACCGGGTTCATCTCACTAGGGATCGGTG	GGGAGATATACCTAATGCTAGATGACACATTAGTGGGTGCAGCGCACAAGCATGGCACATGTATACATATGTAACTAACCTGCACAATGTGCACATGTACCCTAAAACTTAGAGTATAATAAAAAAAAAAAAAAAAAAAAAAAAAAAACATAAAAAAAAAAAACAAAAAAAAAAAAAAAAAAAAAAAAAAAAAGAAAAGTTTTTTT	2|144626041|144626235|L1|+|CB2010,RS2013,2|144626187|144626286|L1|+|DBRIP	Polymorphic	NA
95e78ec3-16f5-4478-88de-49b989cb6898	2	146588864	146589192	146589031	146589045	L1	L1Ta	1	6121	+	NA	N	NA	hiPSC.CRL1502.T3.realigned.bam|18,hiPSC.CRL1502.T2.realigned.bam|9,hiPSC.CRL1502.T6.realigned.bam|8,hiPSC.CRL1502.T1.p76.realigned.bam|7,hiPSC.CRL1502.T5.realigned.bam|21,hiPSC.CRL1502.T0.realigned.bam|2,hiPSC.CRL1502.T4.realigned.bam|4	hiPSC.CRL1502.T3.realigned.bam|14,hiPSC.CRL1502.T1.p40.realigned.bam|2,hiPSC.CRL1502.T2.realigned.bam|7,hiPSC.CRL1502.T6.realigned.bam|10,hiPSC.CRL1502.T1.p15.realigned.bam|3,hiPSC.CRL1502.T1.p76.realigned.bam|29,hiPSC.CRL1502.T5.realigned.bam|9,hiPSC.CRL2429.T4.realigned.bam|1,hiPSC.CRL2429.T6.realigned.bam|2,hiPSC.CRL1502.T4.realigned.bam|12	AACCCGGTACCTCAGATGGAAATGCAGAAATCACCGTCTTCTGCGTCGCTCACGCTGGGAGCTGTAGACCGGAGCTGTTCCTATTCGGCCATCTTGGCTCCTCCCCTACAATTATATGTCGTTCCTATTTATCTGGCTGCTTTTCCAGCATGTCAATAACATATATTGACACCTTCCCAAGGTTGCAGAAATCTTTCTTCCACTGTGAGAGTTACCCAAAGCTCGGCGTCTGTGATGGTCTACCGGGCCTCCGAGGCGATCGAGCAGCATCAGTCTTCAGCCGCTAAGCCGAGAAGGAGTCTGTCAGAGAGCCTTGGGCCAGAGTTCCACAGGCTCTGGGAGTGGCTGCCAGGTGAGTTGAACTCCATTCTGTTTCAAATGTTTCTCTGCTGCATTCTG…	TAGGTGTGGAAGTTCCCCAGAAGGGGAAATGTTAAAATAATGAACTACCACGCACAAAGTGAAAATAGACCCTAAAATTTAGATTATAAAAAAAAAAAAAAAAAAAAAAAAAAGAAAAAAATAATGACCAAGAATTTTTGACATGAATAATAGACACCAACACATAGATCCAGGAAACTCAAAGAACATCAAACAGGGTGAATACTTGCCTTAAGGGATGAGACCTGGTGGGATAGGACAGTAAACACACATAGGTATCAT	TGCAACCTTGGGAAGGTGTCAATATATGTTATTGACATGCTGGAAAAGCAGCCAGATAAATAGGAACGACATATAATTGTAGGGGAGGAGCCAAGATGGCCGAATAGGAACAGCTCCGGTCTACAGCTCCCAGCGTGAGCGACGCAGAAGACGGTGATTTCTGCATTTCCATCTGAGGTACCGGGTTCATCTCACT	AACAATGATAGACTGGATTAAGAAAATGTGGCACATATACACCATGGAATACTATGCAGCCATAAAAAATGATGAGTTCATATCCTTTGTAGGGACATGGATGAAATTGGAAACCATCATTCTCAGTAAACTATCGCAAGAACAAAAAACCAAACACCGAATATTCTCACTCATAGGAGGGAATTGAACAATAGAGATCACATGGACACAGGAAGGGGAATATCACACTCTGGGGACTGTGGTGGGGTCGGGGGAGGGGGGAGGGATAGCATTGGGAGATATACCTAATGCTAGATGACACATTAGTGGGTGCAGTGCACCAGCATGGCACATGTATACATATGTAACTAACCTGCACAATGTGCACATGTACCCTAAAACTTAGAGTATAATAAAAAA…	2|146588992|146589091|L1|NA|JT2014	Polymorphic	NA
27c11b77-aaa4-4947-9d96-b887b2c02980	2	147020651	147021051	147020925	147020924	L1	L1Ta	4564	6121	+	+	N	AG	hiPSC.CRL2429.T5.realigned.bam|2,hiPSC.CRL2429.T1.p40.realigned.bam|1,hiPSC.CRL1502.T1.p40.realigned.bam|1,hiPSC.CRL2429.T1.p11.realigned.bam|2,hiPSC.CRL2429.T2.realigned.bam|10,hiPSC.CRL1502.T6.realigned.bam|2,hiPSC.CRL1502.T1.p15.realigned.bam|1,hiPSC.CRL2429.T3.realigned.bam|5,hiPSC.CRL2429.T1.p70.realigned.bam|9,hiPSC.CRL2429.T4.realigned.bam|1,hiPSC.CRL2429.T6.realigned.bam|5,hiPSC.CRL1502.T…	hiPSC.CRL1502.T3.realigned.bam|1,hiPSC.CRL2429.T5.realigned.bam|2,hiPSC.CRL2429.T1.p40.realigned.bam|2,hiPSC.CRL1502.T1.p40.realigned.bam|1,hiPSC.CRL2429.T2.realigned.bam|2,hiPSC.CRL2429.T3.realigned.bam|3,hiPSC.CRL1502.T1.p76.realigned.bam|1,hiPSC.CRL2429.T1.p70.realigned.bam|2,hiPSC.CRL1502.T5.realigned.bam|1,hiPSC.CRL2429.T6.realigned.bam|6,hiPSC.CRL1502.T4.realigned.bam|1,hiPSC.CRL2429.T0.rea…	ACTTACTTTTACATAAAGCTTGCTACATACTCTCCTAAGAACTTTATATCTATTAACCCGTGAAATCTATCCCAGTGATCTTGTTTTATTATCCTCATTTCACAGACGAAGAAACTGAGGAACTAGGTGGTCAAGTTAGATTTCACAGCTAGGCTGTCTAGCCAGAATTCATACAGTCCCTGCTGTGTAATTGTAGCAAAGTCCTTTTGATTATTTCAGAAATCTGAGGGGACCTGACAGCTCAAAATACTATCTGCATTTTTATTTACTATTAGCAATCCTAAGCCAAAAGAACAAAGCTGGAGGCATCACACTACCTGACTTCAAACTATACTACAAGGCTACAGTAACCAAAACAGCATGGTACTGGTACCAAAACAGAGATATAGATCAATGGAA…	TGTAACTAACCTGCACAATGTGCACATGTACCCTAAAACTTAGAGTATAATAAAAAATAAAAATAAAAAATAAAAATAAAAATAAAAATAAAAAAAAAGAAAAAAAAAAAAAAAGAAATACTTCTGTATATTAAAACAATATTACAATACATAAAAGGCAATATATGTTTATTCAACCAAAGTTATTATCTTTTATGTACCATATTTTCCACTAGCTAATTAAACAACTGAACACAT	GTAATTGTAGCAAAGTCCTTTTGATTATTTCAGAAATCTGAGGGGACCTGACAGCTCAAAATACTATCTGCATTTTTATTTACTATTAGCAATCCTAAGCCAAAAGAACAAAGCTGGAGGCATCACACTACCTGACTTCAAACTATACTACAAGGCTACAGTAACCAAAACAGCATGGTACTGGTACCAAAACAGAGATATAGATCAATGGAACAGAACAGAGCCACTCAGAAATAATGCCGCATATCTACAACTATCTGATCTTTGACAAACCTGAGAAAAACAAGCAATGGGGAAAGGATTCCCTATTTNAATAAATGGTGCTGGGAAAACTGGCTAGCCATATGTAGAAAGCTGAAACTGGATCCCTTCCTTACACCTTATACAAAAATCAATTCA…	AAATTGGAAACCATCATTCTCAGTAAACTATCGCAAAAACAAAAAACCAAACACCGCATATTCTCACTCATAGGTGGGAATTGAAAAATGAGATCACATGGACACAGGAAGGGGAATATCAGACTCTGGGGACTGTGGTGGGGTGGGGGGAGGGGGGAGGGAGAGCATTGGGAGATATACCTAATGCTAGATGACACATTAGTGGGTGCAGCGCACCAGCATGGCACATGTATACATATGTAACTAACCTGCACAATGTGCAACATGTACCCTAAAACTTAGAGTATAATAAAAAAAAAAAATAAAAAATAAAAATAAAAATAAAAATAAAAAANAAAGAAAAAAAAAAAAAAAAAAGAAAATACTTCTG	2|147020776|147021577|L1|+,-|CS2011,EL2012,AK2014,PS2015,EH2014,AE2011,JT2014,DBRIP,AE2010	Polymorphic	NA
4fc29e85-ef3b-42a2-83d4-cd19a2e1189c	2	191478567	191478884	191478700	191478713	L1	L1Ta	0	6066	-	NA	N	TCTTTCCTTTTTCT	hiPSC.CRL1502.T3.realigned.bam|29,hiPSC.CRL2429.T1.p40.realigned.bam|4,hiPSC.CRL1502.T1.p40.realigned.bam|15,hiPSC.CRL1502.T2.realigned.bam|37,hiPSC.CRL1502.T6.realigned.bam|15,hiPSC.CRL1502.T1.p15.realigned.bam|17,hiPSC.CRL1502.T1.p76.realigned.bam|31,hiPSC.CRL1502.T5.realigned.bam|16,hiPSC.CRL1502.T0.realigned.bam|12,hiPSC.CRL1502.T4.realigned.bam|26	hiPSC.CRL1502.T3.realigned.bam|18,hiPSC.CRL1502.T1.p40.realigned.bam|6,hiPSC.CRL1502.T2.realigned.bam|20,hiPSC.CRL1502.T6.realigned.bam|12,hiPSC.CRL1502.T1.p15.realigned.bam|3,hiPSC.CRL1502.T1.p76.realigned.bam|20,hiPSC.CRL1502.T5.realigned.bam|4,hiPSC.CRL1502.T0.realigned.bam|5,hiPSC.CRL2429.T4.realigned.bam|1,hiPSC.CRL1502.T4.realigned.bam|9	AAAAGATAGGGAAAAGGAGGTCTTATGAATCTATAAAATGTACTTCTATTGGCATGCCTAATATGTCTATGTATTTATGTCTTGTGTACACCATGTTTCACTACTGAAAATATATAAAAGAGTTCTAATTAATTGGCTCAAAGAAAAATAAAAGTGCTTAAATACTTCAACAGAAAAAGGAAAGAGGAGGAGGAGCCAAGATGGCCGAATAGGAACAGCTCCGGTCTACAGCTCCCAGCGTGAGCGACGCAGAAGACGGGTGATTTCTGCATTTCCATCTGAGGTACCGGGTTCATCTCAATAGGGAGTGCCAGACAGTGGGCGCAGGCCAGTGTGTGTGCGCACCGTGCGCAAGCCGAAGCAGGGCGAGGCATTGCCTCACCTGGGAAGCGCAAGGGG…	GGCCTCCTAAAGTGCTGGGATTACAGACGTGAGCCACCGTGCCCAGCCATTACTTCACCAATAATTTTTAAAGCTAGCTTATTCATTAAAGATTTTACTTAAGTCATATAAACTTGAGAAAGCATTTGACTAGTCTTTCCTTTTTCTTTTTTTTTTTATTTTTTATTTTTTTTTTTTTTATTATATCTCTCAGTTTTTAGAGGTTGTACATGTGCACA	TCAACAGAAAAAGGAAAGAGGAGGAGGAGCCAAGATGGCCGAATAGGAACAGCTCCGGTCTACAGCTCCCAGCGTGAGCGACGCAGAAGACGGGTGATTTCTGCATTTCCATCTGAGGTACCGGGTTCATCTCAATAGGGAGTGCCAGACAGTGGGCGCAGGCCAGTGTGTGTGCGCACCGTGCGCAAGCCGAAGCAGGGCGAGGCATTGCCTCACCTGGGAAGCGCAAGGGGTCAGGGAGTTCCCTTTCCGAGTCAAAGAAAGGGGTGACGGACGTACCTGGAAAATCGGGTCACTCCCACCCGAATATTGCGCTTTTCAGACCGGCTTAAGAAACGGCGCACCACGAGACTATATCCCACACCTGGCTCAGAGGGTCCTACGCCCACGGAATCTC	GACTTGGAACCAACCCAAATGTCCAACAATGATAGTCTGGATTAAGAAAATGTGGCACATATACACCATGGAATACTATGCAGCCATAAAAAATGATGAGTTCATATCCTTTGTAGGGACATGGATGAAATTGGAAACCATCATTCTCAGTAAACTATCGCAAGAACAAAAAACCAAACAATGCATATTCTCAATAATAGGTGGGAATTGAACAATGAGATCACATGGACACAGGAAGGGGAATATCACACTCTGGGGACTGTGGTGGGGTCGGGGGAGGGGGGAGGGATAGCATTGGGAGATATACCTAATGCTAGATGACACATTAGTGGGTGCAGTGCACCAGCATGGCACATGTATACATATGTAACTCACCTGCACAATGTGCACATGTACCCT…	2|191478374|191478807|L1|-|CS2011,EL2012,RI2010,PS2015,CB2010,EH2014,AE2011,JT2014,DBRIP,RS2013	Polymorphic	NA
52e9d859-3813-4a40-adeb-3e4ef924dded	2	199779694	199780035	199779913	199779898	L1	L1Ta	1	6121	+	+	N	AGAAAGTATATAATCT	hiPSC.CRL1502.T3.realigned.bam|6,hiPSC.CRL2429.T1.p40.realigned.bam|1,hiPSC.CRL1502.T1.p40.realigned.bam|14,hiPSC.CRL1502.T2.realigned.bam|4,hiPSC.CRL1502.T6.realigned.bam|19,hiPSC.CRL1502.T1.p15.realigned.bam|5,hiPSC.CRL1502.T1.p76.realigned.bam|5,hiPSC.CRL1502.T5.realigned.bam|13,hiPSC.CRL1502.T0.realigned.bam|15,hiPSC.CRL1502.T4.realigned.bam|19,hiPSC.CRL2429.T0.realigned.bam|1	hiPSC.CRL1502.T3.realigned.bam|1,hiPSC.CRL1502.T1.p76.realigned.bam|3,hiPSC.CRL1502.T2.realigned.bam|2	ATAGTCTCGTGGTGCGCCGTTTCTTAAGCCGGTCTGAAAAGCGCAATATTCGGGTGGGAGTGACCCGATTTTCCAGGTGCGTCCGTCACCCCTTTCTTTGACTCGGAAAGGGAACTCCCTGACCCGTTGCGCTTCCCAGGTGAGGCAATGCGTCGCCCTGCTTCGGCTCGCGCACGGTGCGCACACACACTGGCCTGCGCCCACTGTCTGGCACTCCCTAGTGAGATGAACCCGGTACCTCAGATGGAAATGCAGAAATCACCGTCTTCTGCGTCGCTCACGCTGGGAGCTGTAGACCGGAGCTGTTCCTATTCGGCCATCTTGGCTCCTCCCAGATTATATACTTTCTAGCTTCCTAACTTTCTCATATTGAACAAAGTTGGAAGCAAATTGTCTAAA…	AAAAAAAAAAAAAAAAAAAAAAAAAAAAAAAAAAAAAAAAGATTTAAAATAAAAAAAAAAAAAAAAAAAAAAAAAAAAAAAAAAAAAAGAAAGTATATAATCTTTGGAGCAATTGCTCAGTCTCTTTCATTAAAAATCTGCTTAAACCATGTGACAGATTGCATTGTCCCAAAATGGCCACATCAATAATTCTTGGTCCCACAAAATTCTCAGAGTTTGAATATTC	TAAGAGTTTTAAGGGACCCTAAGTTTGAGAACTGCTTATTTAGACAATTTGCTTCCAACTTTGTTAAATATGAGAAAGTTAGGAAGCTAGAAAGTATATAATCGGGGAGGAGCCAAGATGGCCGAATAGGAACAGCTCCGGTCTACAGCTCCCAGCGTGAGCGACGCAGAAGACGGTGATTTCTGCATTTCCATCTGAGGTACCGGGTTCATCTCACTAGGGAGTGCCAGACAGTGGGCGCAGGCCAGTGTGTGTGCGCACCGTGCGCGAGCCGAAGCAGGGCGACGCATTGCCTCACCTGGGAAGCGCAACGGGTCAGGGAGTTCCCTTTCCGAGTCAAAGAAAGGGGTGACGGACGCACCTGGAAAATCGGGTCACTCCCACCCGAATATTGCGCTT…	AGAACAAAAAACCAAACACCGCATATTCTCACTCATAGGTGGGAATTGAACAATGAGATCACATGGACACAGGAAGGGGAATATCACACTCTGGGGACTGTGGTGGGGTCGGGGGAGGGGGGAGGGATAGCATTGGGAGATATGCCTAATGGTAGATGACACATTAGTGGGTGCAGCGCACCAGCATGTCACATGTATACATAGGTAACTAACCTGCACAATGTGCACATGTACCCTAAAACTTAGAGTATAATAAAAAAAAAAAAAAAAAAAAAAAATTTAAAAAATTTTAAAAAAAAAAAAAAAAAAAAAAAAAAAAAAAAAAGCAAGTATATAATCTTTGGAGCAATTGCTCAGTCTCTTTCATTAAAAATCTGCTTAAACCATGTGACAGATTGC…	2|199779706|199780010|L1|+|CS2011,EL2012,PS2015,EH2014,AE2011,JT2014,RS2013	Polymorphic	NA
daa9bd9f-7c06-4a99-a462-83c0b107b533	2	201637885	201638169	201638084	201638067	L1	L1Ta	5083	6069	+	+	N	AAGAATACACTCTGCTCA	hiPSC.CRL1502.T3.realigned.bam|1,hiPSC.CRL1502.T1.p40.realigned.bam|1,hiPSC.CRL1502.T2.realigned.bam|6,hiPSC.CRL1502.T5.realigned.bam|4,hiPSC.CRL1502.T0.realigned.bam|2,hiPSC.CRL1502.T4.realigned.bam|7	hiPSC.CRL1502.T3.realigned.bam|40,hiPSC.CRL2429.T1.p40.realigned.bam|2,hiPSC.CRL1502.T1.p40.realigned.bam|7,hiPSC.CRL1502.T2.realigned.bam|53,hiPSC.CRL1502.T6.realigned.bam|31,hiPSC.CRL1502.T1.p15.realigned.bam|1,hiPSC.CRL1502.T1.p76.realigned.bam|33,hiPSC.CRL1502.T5.realigned.bam|39,hiPSC.CRL1502.T0.realigned.bam|3,hiPSC.CRL1502.T4.realigned.bam|35	ACAGTTCCTCTAAGTGTCACAGTGATGGAGCATGCCCCCTGTTTCTTCCCCAGTTGAATGGATTTCTGCAAATAGGCAGGATCTCTAAAGGTTGAGAAGGCTACTCCAGGATGTATACCAGGTGTGTATGGAGAAAGCACACAGGAAACAGCAATCACTAGAAGGAGAAATAGAAGTGTATGAAGAATACACTCTGCTCACCTACAACATGGGAGAAAATTTTCGCAACCTACTCATCTGACAAAGGGCTAATATCCAGAATCTACAATGAACTCAAACAAATTTACAAGAAAAAAACAAACAACCCCATCAAAAAGTGGGCGAAGGACATGAACAGACACTTCTCAAAAGAAGACATTTATGCAGCCAAAAAACACATGAAGAAATGCTCATCATCAC…	ATGCTAGATGACACATTAGTGGGTGCAGCGCACCAGCATGACACATGTATACATATGTAACTAACCTGCACAATGTGCACATGTACCCTAAAACTTAGAGTATAATAAAAAAAAAAAAAAAAAGAATACACTCTGCTCAAGTAAGAAATAAGAGGAAAAAGGGGAAATGAGCCTTCCTAAGCCACACACACACACACATACACACACACACATGCAAGCACGATGTTTTGG	CACAGGAAACAGCAATCACTAGAAGGAGAAATAGAAGTGTATGAAGAATACACTCTGCTCACCTACAACATGGGAGAAAATTTTCGCAACCTACTCATCTGACAAAGGGCTAATATCCAGAATCTACAATGAACTCAAACAAATTTACAAGAAAAAAACAAACAACCCCATCAACAAGTGGTCAAAGGATATGAACAGACACTTCTCAAAAGAAGACATTTATGCAGCCAAAAAACACATGAAGAAATGCTCATCATCACTGGCCATCAGAGAAATGCAAATCAAAACCACTATGAGATATCATCTCACAACAGTTAGAATGGCAATCATTAAAAAGTCAGGAAACAACAGGTGCTGGAGAGGATGTGGAGAAATGTGGCAACCCTTATACACTGCTCG…	AAATGATGAGTTCATATCCTTTGTCGGGACATGGATGAAATTGGAAACCATCATTCTCAGTAAACTATCGCAAGAACAAAAAACCAAACACCGCATATTCTCACTCATAGGTGTGAATTGAACAATGAGATCACATGGACACAGGAAGGGGAATATCACACTCTGGGGACTGTGGTGGGGTCGGGGGAGGGGGGAGGGATAGCATTGAGAGGGAGATACCCTAATGCTAGATGACACATTAGTGGGTGCAGCGCACCAGCATGACACATGTATACATATGTAACTAACATGCACAATGTGCACATGTACCCTAAAAGTTTGAGTATAATAAAAAAAAAAAAAAAAAAGAATACACTCTGATCAAGTAAGAAATAAGAGGAAAAGAATGAGCCTTCCTAA…	2|201637918|201638694|L1|+,-|EL2012,AK2014,RI2010,PS2015,EH2014,AE2011,JT2014,RS2013	Polymorphic	NA
98ea3cfa-910a-4392-9427-1150d057e8bd	2	213114031	213114307	213114173	213114162	L1	L1Ta	5992	6121	+	+	N	AGAAAAGATAGG	hiPSC.CRL1502.T3.realigned.bam|14,hiPSC.CRL1502.T1.p40.realigned.bam|1,hiPSC.CRL1502.T2.realigned.bam|22,hiPSC.CRL1502.T6.realigned.bam|12,hiPSC.CRL1502.T1.p76.realigned.bam|8,hiPSC.CRL1502.T5.realigned.bam|7,hiPSC.CRL1502.T4.realigned.bam|9	hiPSC.CRL1502.T3.realigned.bam|4,hiPSC.CRL1502.T1.p40.realigned.bam|1,hiPSC.CRL1502.T2.realigned.bam|9,hiPSC.CRL1502.T6.realigned.bam|8,hiPSC.CRL1502.T1.p15.realigned.bam|2,hiPSC.CRL1502.T1.p76.realigned.bam|8,hiPSC.CRL1502.T5.realigned.bam|4,hiPSC.CRL1502.T4.realigned.bam|4	ATATGTGTGTATGTTTTTATATAATAATGGAGAATGGAATGAAATTTAAAATGTAGGAAAACTCTAGATAATTAAATTTATATAGTAAAAGACATTGTGACAATCAAAAGGAAAAATATCATTCATGATATAGAAAAGATAGGCACATGTACCCTAAAACTTAGAGTATAATAAAAAAAAAAAAAAAAGAAAAAAAAAAAACAAAAACCTCAAAAAAAAAAAAAACAAAAAAAAAAAAAAAAAGAAAAGAGTTAAA	ACAAACCACTGTATAGATAGACAACAAAAACGCACAGCAACCAAACACCTTAGAAAAAAAAAAAAAAAAAAAAAAAAAAAAAAAAAAAAAACAAACATACAAAAAAAAAAAAAAAAAAAAAAGAAAAGATAGGTTGAAACATACAATTAGCTAGAGGGAAAAGCAAGCAGTTTTTGTCTATCTTTTTAGCTTCATGTCATTTTAGTGGGAGAACAGTAAGGCAATAAACTAAACTGACGACATTGCAAGGGAGAAAAGTTTATTAAA	AAAGACATTGTGACAATAAAAAGGAAAAATATCATTCATGATATAGAAAAGATAGGCACATGTACCCTAAAACTTAGAGTATAATAAAAAAAAAAAAAAAAGAAAAAAAAAAAAAACAAACCACAAAAAAAAAAAAAAAAAAAAAAAAAAAAAAAAAGTTTAAAAAAAAAAATTAACAAAA	AAAGACATTGTGACAATAAAAAGGAAAAATATCATTCATGATATAGAAAAGATAGGCACATGTACCCTAAAACTTAGAGTATAATAAAAAAAAAAAAAAAAGAAAAAAAAAAAAAACAAACCACAAAAAAAAAAAAAAAAAAAAAAAAAAAAAAAAAGTTTAAAAAAAAAAATTAACAAAA	2|213113953|213114289|L1|EH2014,RS2013,JT2014	Polymorphic	NA
b03eb14d-b4c5-4b47-a287-5b6b782e6d78	2	221503622	221504026	221503749	221503767	L1	L1Ta	4980	6121	+	-	Y	ATCAACATGTTCATTTCTT	hiPSC.CRL2429.T5.realigned.bam|8,hiPSC.CRL2429.T1.p40.realigned.bam|2,hiPSC.CRL2429.T1.p11.realigned.bam|2,hiPSC.CRL2429.T1.p70.realigned.bam|2,hiPSC.CRL2429.T3.realigned.bam|5,hiPSC.CRL2429.T2.realigned.bam|7,hiPSC.CRL2429.T6.realigned.bam|4,hiPSC.CRL2429.T0.realigned.bam|1	hiPSC.CRL2429.T5.realigned.bam|1,hiPSC.CRL2429.T1.p70.realigned.bam|6,hiPSC.CRL1502.T6.realigned.bam|1,hiPSC.CRL2429.T3.realigned.bam|8,hiPSC.CRL2429.T2.realigned.bam|2,hiPSC.CRL1502.T5.realigned.bam|2,hiPSC.CRL2429.T4.realigned.bam|9,hiPSC.CRL2429.T6.realigned.bam|12,hiPSC.CRL2429.T0.realigned.bam|2	ATCTAATTAAACTAAAGAGCTTCTGCACAGCAAAAGAAACTACCATCAGAGTGAACAGGCAACCTACAACATGGGAGAAAATTTTCGCAACCTACTCATCTGACAAAGGGCTAATATCCAGAATCTACAATGAACTCAAACAAATTTACAAGAAAAAAACAAACAACCCCATCAAAAAGTGGGCGAAGGACATGAACAGACACTTCTCAAAAGAAGACATTTATGCAGCCAAAAAACACATGAAGAAATGCTCATCATCACTGGCCATCAGAGAAATGCAAATCAACATGTTCATTTCTTAAAGGTGAAGATTCCTCAGAGGAATAGAAGGTAGAGGCTGAGTGACCAAAAGCAGAATAATGTTATCCTACTGCAGGATACCTACAATGTAATATGAAA…	ATGGAGCCATTTTCAGGTGCTCTTGACCTTGTCCTCTGGCAAATATGCTCCTTATATGTCCACTTAGTGCTACATTTTGAACTATTGCCTCGGAGGTTTCTGAGTCTCTTTTTCCCCTTGAAACTGGATCAACATGTTCATTTCTTTTTTTTTTTTTTTTTTTTTTTTTTTTTTTTTTTTTTTTTTTTTTTTTTTTTTTTTTTTTTTTTTTTTTTTGGGGTTTCGTGTTATT	ACACCAAAAGCAATGGCAACAAAAGACAAAATTGACAAATGGGATCTAATTAACCTAAAGAGCTTCTGCACAGCAAAAGAAACTACCATCAGAGTGAACAGGCAACCTACAACATGGGAGAAAATTTTCGCAACCTACTCATCTGACAAAGGGCTAATATCCAGAATCTACAATGAACTCAAACAAATTTACAAGAAAAAAACAAACAACCCCATCAAAAAGTGGGCGAAGGACATGAACAGACACTTCTCAAAAGAAGACATTTATGCAGCCAAAAAACACATGAAGAAATGCTCATCATCACTGGCCATCAGAGAAATGCAAATCAACATGTTCATTTCTTAAAGGTGAAGACTTCCTCAGAGGAATAGAAGGTAGAGGCTGAGTGACCAAAAGCAG…	GGCACATATACACCATGGAATACTATGCAGCCATAAAAAATGATGAGTTCATATCCTTTGTAGGGACATGGATGAAATTGGAAACCATCATTCTCAGTAAACTATCGCAAGAACAAAAAACCAAACACCGCATATTCTCACTCATAGGTGGGAATTGAACAATGAGATGACATGGACACAGGAAGGGGAAGATAACACACTGGGGACTTTGGT	2|221502911|221503830|L1|+,-,?|CS2011,EL2012,AK2014,RI2010,PS2015,EH2014,AE2011,AE2010,RS2013,JT2014	Polymorphic	NA
fdc98a25-7830-4ff9-8982-f8ae1b3382c1	2	226702214	226702502	226702361	226702345	L1	L1Ta	5403	6084	+	NA	N	TAAAAATGAAATCTCTT	hiPSC.CRL2429.T1.p11.realigned.bam|2,hiPSC.CRL2429.T1.p70.realigned.bam|2,hiPSC.CRL2429.T2.realigned.bam|4,hiPSC.CRL2429.T4.realigned.bam|1,hiPSC.CRL2429.T6.realigned.bam|2,hiPSC.CRL2429.T0.realigned.bam|1	hiPSC.CRL2429.T5.realigned.bam|3,hiPSC.CRL2429.T1.p40.realigned.bam|1,hiPSC.CRL2429.T1.p70.realigned.bam|4,hiPSC.CRL2429.T3.realigned.bam|6,hiPSC.CRL2429.T2.realigned.bam|6,hiPSC.CRL2429.T4.realigned.bam|6,hiPSC.CRL2429.T6.realigned.bam|4	ATGGAAAACAGTAAGAACAGTCACTCTCCTCCTAACAGCCATAGCAGCATGGATGAGTATCACACCCACAGATTTGTATAAACCTGTGACAAAGCAAAGAATGCAATAAAACCTAAGCTGATTACATTTTTTAAAAATGAAATCTCTTAAGGAGATTTTGGGCTGAGACGACACTTTTACACTGTTGGTGGGACTGTAAACTAGTTCAACCATTGTGGAAGTCAGTGTGGCGATTCCTCAGGGATCTAGAACTAGAAATACCATTTGACCCAGCCATCCCATTACTGGGTATATACCCAAATGAGTATAAATCATGCTGCTATAAAGACACATGCACACGTATGTTTATTGCGGCACTATTCACAATAGCAAAGACTTGGAACCAACCCAAATGTCCAA…	CATCAAATTTGTGTACGTTAAATATGTGAAACTTATTGTATGCTGGTTACACCTCAATAAAGCTGTTAAATTTTTTTAAAAAAAAAAATAAAAATAAAAATAAAAATAAAAATGAAATCTCTTCTCACATAGGAAAGAAGCCATCCTCACTCACGAGAAGGGGGAAGACTTTATGACAGACAAGAGGAAGGATAAAACAGAAAAACTTTTAGTTTTTAACAAATTTGTATGGCTGCTTATGGATGGAGGGCCAGAGTAGAATTT	ATCACACCCACAGATTTGTATAAACCTGTGACAAAGCAAAGAATGCAATAAAACCTAAGCTGATTACATTTTTTAAAAATGAAATCTCTTAAGGAGATTTTGGGCTGAGACGACACTTTTACACTGTTGGTGGGACTGTAAACTAGTTCAACCATTGTGGAAGTCAGTGTGGCGATTCCTCAGGGATCTAGAACTAGAAATACCATTTGACCCAGCCATCCCATTACTGGGTATATACCCAAATGAGTATAAATCATGCTGCTATAAAGACACATGCACACGTATGTTTATTGCGGCACTATTCACAATAGCAAAGACTTGGAACCAACCCAAATGTCCAACAATGATAGACTGGATTAAGAAAATGTGGCACATATACACCATGGAATACTATGCAG	ATATACCTAATGCTAGATGACACATTAGTGGGTGCAGCGCACAAGCATGGCACATGTATACATATGTAACTAACCTGCACAATGTGCACATGTACCCTAAAACTTAGAGTATAAGAAAAAAAAACAAAAAAAAACACATAAAAAAAAAAAA	2|226702312|226702412|L1|+|PS2015	Polymorphic	NA
9ea0187d-2ad5-40a2-85ed-7450019fa9a1	2	232482605	232482869	232482739	232482724	L1	L1Ta	5822	6121	+	+	N	AATATTTCTTCATTTC	hiPSC.CRL2429.T5.realigned.bam|7,hiPSC.CRL2429.T1.p40.realigned.bam|2,hiPSC.CRL2429.T1.p11.realigned.bam|2,hiPSC.CRL2429.T1.p70.realigned.bam|2,hiPSC.CRL2429.T3.realigned.bam|7,hiPSC.CRL2429.T2.realigned.bam|1,hiPSC.CRL2429.T4.realigned.bam|1,hiPSC.CRL2429.T6.realigned.bam|1,hiPSC.CRL2429.T0.realigned.bam|1	hiPSC.CRL2429.T3.realigned.bam|1,hiPSC.CRL2429.T0.realigned.bam|1,hiPSC.CRL2429.T1.p70.realigned.bam|1,hiPSC.CRL2429.T2.realigned.bam|1,hiPSC.CRL2429.T5.realigned.bam|2	TTACAGTTGTTTTATGGGTTTTTTAAATCACAGCTGTCAACTGAGAAATGTATGCCAGTCAGATCATTACCCTGATGGAAGAAAACTCCAAGTCCTTCCAGCAGTAATGTGCATCCTATAATATTTCTTCATTTCGAGATCACATGGACACAGGAAGGGGAATACCACACTCTGGGGACTGTGGATGGGGTCGGGGGAGGGGGGAGGGATAGCATTGGGAGATATACCT	GCTTAGAGTATAATAAAAAAAAAAATTAAAAAAAAAAAAAATGATACATGTAAAAAAAAAAAAAAAAAAAAAAAAAGAAAAAAAAAATATTTCTTTATTTCATATTTATTGACCCACTTTCCTGTGCCCAGTGCTTTAGCAGAGGCTCGGGGGAACATTCTTAGCAGGAAGAGAGCTCACTTCCCCATCTTCTTGGGGAGACAACAAGTACATCCATGTAACAATGATACC	TCACAGCTGTCAACTGAGAAATGTATGCCAGTCAGATCATTACCCTGATGGAAGAAAACTCCAAGTCCTTCCAGCAGTAATGTGCATCCTATAATATTTCTTCATTTCGAGATCACGTGGACACAGGAAGGGGAATACCACACTCTGGGGACTGTGGATGGGGTCGGGGGAGGGGGGAGGGATAGCATTGGGAGATATACCTAATGCTAGATGACATGTTAGTGGGTGCAGCGCACCAGCATGGCACATGTATACATATGTAACTAACCTGCACAATGTGCACATGTACCCTAAAGCTTAGAGTATAATAAAAAAAAAAATTAAAAAAAAAAAAAATGATACATGTAAAAAAAAAAAAAAAAAAAAAAAAAAAAAAAAAAAAATTTAAGTTATTAAATT…	TCACAGCTGTCAACTGAGAAATGTATGCCAGTCAGATCATTACCCTGATGGAAGAAAACTCCAAGTCCTTCCAGCAGTAATGTGCATCCTATAATATTTCTTCATTTCGAGATCACGTGGACACAGGAAGGGGAATACCACACTCTGGGGACTGTGGATGGGGTCGGGGGAGGGGGGAGGGATAGCATTGGGAGATATACCTAATGCTAGATGACATGTTAGTGGGTGCAGCGCACCAGCATGGCACATGTATACATATGTAACTAACCTGCACAATGTGCACATGTACCCTAAAGCTTAGAGTATAATAAAAAAAAAAATTAAAAAAAAAAAAAATGATACATGTAAAAAAAAAAAAAAAAAAAAAAAAAAAAAAAAAAAAATTTAAGTTATTAAATT…	2|232482602|232482854|L1|+,-|CS2011,EL2012,PS2015,EH2014,AE2011,JT2014,RS2013	Polymorphic	NA
b21f7481-9d72-490b-8ce8-712118362fd2	2	234956689	234957012	234956824	234956836	L1	L1Ta	0	6121	-	-	N	AAAAGTATCTATT	hiPSC.CRL2429.T5.realigned.bam|22,hiPSC.CRL2429.T1.p40.realigned.bam|11,hiPSC.CRL2429.T1.p11.realigned.bam|38,hiPSC.CRL1502.T1.p76.realigned.bam|1,hiPSC.CRL2429.T2.realigned.bam|21,hiPSC.CRL2429.T3.realigned.bam|30,hiPSC.CRL2429.T1.p70.realigned.bam|18,hiPSC.CRL2429.T4.realigned.bam|9,hiPSC.CRL2429.T6.realigned.bam|27,hiPSC.CRL2429.T0.realigned.bam|12	hiPSC.CRL2429.T5.realigned.bam|6,hiPSC.CRL2429.T1.p70.realigned.bam|3,hiPSC.CRL2429.T2.realigned.bam|3,hiPSC.CRL2429.T4.realigned.bam|1,hiPSC.CRL2429.T6.realigned.bam|4,hiPSC.CRL2429.T0.realigned.bam|1	AACATACCTTCCCAGAAACGTCTAAAATAGTGTTTGACAAAATGTCTGAGTACCGTGGCCTAGCCAAGTTGACACATTAAATTAGTCATCATATACAGATTAAATAACAAGCTCTCAGAAGAGTACTTGGCAATTAATTGCTCAACAATTGGTAACCACTAGTAAGAATTCAATTCAATAGATACTTTTGGTGGGAGGAGCCAAGATGGCCGAATAGGAACAGCTCCGGTCTACAGCTCCCAGCGTGAGCGACGCAGAAGACGGTGATTTCTGCATTTCCATCTGAGGTACCGGGTTCATCTCACTAGGGAGTGCCAGACAGTGGGCGCAGGCCAGTGTGTGTGCGCACCGTGCGCGAGCCGAAGCAGGGCGAGGCATTGCCTCACCTGGGAAGCGCAA…	TTCTCTCTGAATTCCTCCAGGGATTTGTATTACCTGTGTTGGCACCCACATTTGCATTGTTTATGAAGGATAGGCTGGATTATTAGTTCATTTCAGATATTCTCTGGACCTGTTGCCTTACACGTAGCAGATACTAAAAGTATCTATTTTTTTTTTTTTTTTTTTTTTTTTTTTTTTTTTTTTTTTTTTTTGTTTTTTTATTTTTTGTGTTTTTGTTGTGTTTTTT	CATTAAATTAGTCATCATATACAGATTAAATAACAAGCTCTCAGAAGAGTACTTGGCAATTAATTGCTCAACAATTGGTAACCACTAGTAAGAATTCAATTCAATAGATACTTTTGGTGGGAGGAGCCAAGATGGCCGAATAGGAACAGCTCCGGTCTACAGCTCCCAGCGTGAGCGACGCAGAAGACGGTGATTTCTGCATTTCCATCTGAGGTACCGGGTTCATCTCACTAGGGAGTGCCAGACAGTGGGCGCAGGCCAGTGTGTGTGCGCACCGTGCGCGAGCCGAAGCAGGGCGAGGCATTGCCTCACCTGGGAAGCGCAAGGGGTCAGGGAGTTCCCTTTCCGAGTCAAAGAAAGGGGTGACGGACGCACCTGGAAAATCGGGTCACTCCCACC…	AAACTATCGCAAGAACAAAAAACCAAACACCGCATATTCTCACTCATAGGTGGGAATTGAACAATGAGTTCACATGGACCCAGGAAGGGGAATATCACACTCTGGGGACTGTGGTGGGGTCGGGGGAGGGGGGAGGGATAGCATTGGGAGATATACCTAATGCTAGATGACACATTAGTGGGTGCAGCGCACCAGCATGGCACATGTATACATATGTAACTAACCTGCACAATGTGCACATGTACCCTAAAACTTAGAGTATAATAAAAAAAAAAAAAAAAAAAAAAAAAAAAAAAAAAAAAAAAAAAAAAATATCTTTTAGAA	NA	Polymorphic	NA
a2379aad-54bf-403a-9894-50e876eacdc4	2	235519745	235519876	235519810	235519795	L1	L1Ta	4961	6121	+	NA	N	AAAATGTGCCAGGATA	hiPSC.CRL2429.T4.realigned.bam|1,hiPSC.CRL2429.T1.p11.realigned.bam|1	hiPSC.CRL1502.T3.realigned.bam|4,hiPSC.CRL2429.T2.realigned.bam|1,hiPSC.CRL2429.T5.realigned.bam|1,hiPSC.CRL1502.T5.realigned.bam|1	TATGATTGCATGTCATTATTGTCAATTCCTTCAATCAAAGGACAAGTTATAAAATGTGCCAGGATAAAGGACTTCATGTCCAAAACACCAAAAGCAATGGCAACAAAAGACAAACTTGACAAATGGGATCTAATTAAACTAAAGAGCTTCT	CAGTTTGGGGGGGCCGGCACACCAGCAGGGAAAATTAATAATTATTTAAAAAACTTCCAAAAGGGGAAAATGAACCCTAAAACTAAAAAAAAAAAAAAAAAAAAAAAAAAAAAAAAAAAAAATGTGCCAGGATAGCACTCTTCGCCCCCAGATCTTGGTTTCTAATACCATTCTCCAACCAAAGGAACAAGGGATCCAGG	GAGAGATCTGTCTTTTAATCCCTAAAACTACATATGAGTTATGATTGCATGTCATTATTGTCAATTCCTTCAATCAAAGGACAAGTTATAAAATGTGCCAGGATCAAGGACTTCATGTCCAAAACACCAAAAGCAATGGCAACAAAAGACAAAATTGACAAATGGGATCTAATTAAACTAAAGAGCTTCTGCACAGCAAAAGAAACTACCATCAGAGTGAACAGGCAACCTACAACATGGGAGAAAATTTTTGCAACCTACTCATCTGACAAAGGGCTAATATCCAGAATCTACAATGAACTCAAACAAATTTACAAGAAAAAAACAAACAACCCCATCAAAAAGTGGGCGAAGGACATGAACAGACACTTCTCAAAAGAAGACATTTATGCAGCCAAA…	AAAATATCGCAAGAACAAAAAACCAAACACCGCATATTCTCACTCATAGGTGGGAATTGAACAATGAGATCACATGGACACAGGAAGGGGAATATCACACTCTGGGGACTGTGGTGGGGTCGGGGGAGGGGGGAGGGATAGCATTGGGAGATATACCTAATGCTAGATGACACATTAGTGGGTGCAGCGCACCAGCATGGCACATGTATACATATGTAACTAACCTGCACAATGTGCACATGTACCCTAAATCTTAGAGAATATAAAATAAAAAAAAATAAAAAAAAAAAAAAAAAATAAAAACAGCTTCCCACTCTGCTCC	2|235519444|235520245|L1|+|EL2012,RI2010,PS2015,EH2014,AE2011,JT2014,RS2013,AE2010	Polymorphic	NA
54c44570-8148-4a3b-9f29-276ee0e789ea	3	6752599	6752938	6752727	6752742	L1	L1Ta	1	6073	-	+	Y	CATTTTTGGAGTCTTT	hiPSC.CRL2429.T5.realigned.bam|45,hiPSC.CRL2429.T1.p40.realigned.bam|18,hiPSC.CRL2429.T1.p11.realigned.bam|41,hiPSC.CRL2429.T1.p70.realigned.bam|24,hiPSC.CRL2429.T3.realigned.bam|44,hiPSC.CRL2429.T2.realigned.bam|41,hiPSC.CRL2429.T4.realigned.bam|15,hiPSC.CRL2429.T6.realigned.bam|39,hiPSC.CRL2429.T0.realigned.bam|18	hiPSC.CRL2429.T5.realigned.bam|17,hiPSC.CRL2429.T1.p11.realigned.bam|3,hiPSC.CRL1502.T2.realigned.bam|1,hiPSC.CRL2429.T1.p70.realigned.bam|35,hiPSC.CRL2429.T3.realigned.bam|43,hiPSC.CRL2429.T2.realigned.bam|20,hiPSC.CRL2429.T4.realigned.bam|14,hiPSC.CRL2429.T6.realigned.bam|11,hiPSC.CRL2429.T0.realigned.bam|6	CAATCAGCGAGACTCCGTGGGCGTAGGACCCTCCGAGCCAGGTGTGGGATATAGTCTCGTGGTGCGCCGTTTCTTAAGCCGGTCTGAAAAGCGCAATATTCGGGTGGGAGTGACCCGATTTTCCAGGTGCGTCCGTCACCCCTTTCTTTGACTCGGAAAGGGAACTCCCTGACCCCTTGCGCTTCCCAGGTGAGGCAATGCCTCGCCCTGCTTCGGCTCGCGCACGGTGCGCACACACACTGGCCTGCGCCCACTGTCTGGCACTCCCTAGTGAGATGAACCCGGTACCTCAGATGGAAATGCAGAAATCACCCGTCTTCTGCGTCACTCACGCTGGGAGCTGTAGACCGGAGCCGTTCCTATTCGGCCATCTTGGCTCCTCCCATTTTTGGAGTCTTT…	TATCTCTGTAAAGTAATAGTTCAAATATATGTCATGCTTCAGATGAGGCTTGATCTAGTGGTTCAAAAAGCTCATGAAGGCCAGCATCACTTTCCCTTAGTTTATTCTTCCGTTTATAGTATGTGCCTCATTTTTGGAGTCTTTTTTTTTTTTTTTTTTTGATACTCTAAGTTTTAGGGTGACGTAAT	TGCATGCTGTCTTCTCATGATGGGAGTCATAAAGACTCCAAAAATGGGAGGAGCCAAGATGGCCGAATAGGAACGGCTCCGGTCTACAGCTCCCAGCGTGAGTGACGCAGAAGACGGGTGATTTCTGCATTTCCATCTGAGGTACCGGGTTCATCTCACTAGGGAGTGCCAGACAGTGGGCGCAGGCCAGTGTGTGTGCGCACCGTGCGCGAGCCGAAGCAGGGCGAGGCATTGCCTCACCTGGGAAGCGCAAGGGGTCANGGGAGTTCCCTTTCCGAGTCAAAGAAAGGGGTGACGGACGCACCTGGAAAATCGGGTCACTCCCACCCGAATATTGCGCTTTTCAGACCGGCTTAAGAAACGGCGCACCACGAGACTATATCCCACACCTGGCTCGGA…	TGAGTTCATGTCCTTTGTAGGGACATGGATGAAATTCGAAATCATCATTCTCAGCAAACTTTCTCAAGAACAAAAAACCAAACACCGCATATTCTCACTCATAGGTGGGAATTGAACAATGAGAACACATGGACACAGGAAGGGGAACATCACACTCTGGGGACTGTGGTGGGGTCGGGGGAGGGGGGAGGGATAGCATTGGGAGATATACCTAATGATAGATGACACGTTGGTGGGTGCAGCGCACCAGCATGGCACATGTATACATATGTAACTAACCTGCACAATAGTGCACATGTACCCTAAAACTTAGAGATATAAAAAAAAAAAAAAAAAAAAAGGAAAC	3|6752589|6752966|L1|-|CS2011,RS2013,AE2011,PS2015,JT2014	Polymorphic	NA
0e3a0343-2136-4075-be48-d825a52b8912	3	21234649	21235017	21234926	21234914	L1	L1Ta	5317	6121	+	+	N	AAAAGAATGCCTG	hiPSC.CRL2429.T5.realigned.bam|7,hiPSC.CRL2429.T1.p40.realigned.bam|1,hiPSC.CRL2429.T1.p11.realigned.bam|8,hiPSC.CRL2429.T1.p70.realigned.bam|4,hiPSC.CRL2429.T3.realigned.bam|5,hiPSC.CRL2429.T4.realigned.bam|3,hiPSC.CRL2429.T6.realigned.bam|1,hiPSC.CRL2429.T0.realigned.bam|2	hiPSC.CRL2429.T5.realigned.bam|18,hiPSC.CRL2429.T1.p11.realigned.bam|2,hiPSC.CRL2429.T1.p70.realigned.bam|16,hiPSC.CRL2429.T3.realigned.bam|16,hiPSC.CRL2429.T2.realigned.bam|3,hiPSC.CRL2429.T4.realigned.bam|4,hiPSC.CRL2429.T6.realigned.bam|17	GTTGCGGAACGAAACTGTAAGCGGACCGGGTGTGAGGAGGGGAGAGGATAAAAGGATTATAGGGTGGAGGAACAGAGGCTGAGGAAGAATTGAGACCTAGCTCGGCCTGGCAAGGAGGGGAGAGGTCAGATGGGTCTGTAGAAAAGGAAGATTAGAAAGATTCAGTGACACTTGGGTTTGGAACTGAGGGGACAGGTGGGAGGGAAAGAAGGAAGATTTGGGATGAGTTGCACTGGAAACAGAGACTAGAGAGGGACCGATGTGTAAAAGAATGCCTGTGAGATATCATCTCACACCAGTTAGAATGGCAATCATTAAAAAGTCAGGAAACAACAGGTGCTGGAGAGGATGTGGAGAAATAGGAACACTTTTACACTGTTGGTGGGACTGTAAACTAGT…	CAGCGCACCAGCATGGCACATGTATACATATGTAACTAACCTGCACAATGTGCACATGTACCCTAAAACTTAGAGTATAATAAAAAAAAAAAAAAAAAAAAAAAAGAATGCCTGGACGTCAGGCACCTCGGACCGTTAGCCTATTTTACGTCAAGATAAATTATTTATATTTTGTAGAATGGAAAAATTGGAAGTGCCGTTTTCCGGC	ATTTGGGATGAGTTGCACTGGAAACAGAGACTAGAGAGGGACCGATGTGTAAAAGAATGCCTGTGAGATATCATCTCACACCAGTTAGAATGGCAATCATTAAAAAGTCAGGAAACAACAGGTGCTGGAGAGGATGTGGAGAAATAGGAACACTTTTACACTGTTGGTGGGACTGTAAACTAGTTCAACCATTGTGGAAGTCAGTGTGGCAATTCCTCAGGGATCTAGAACTAGAAATACCATTTGACCCAGCCATCCCATTACTGGGTATATACCCAAATGAGTATAAATCATGCTGCTATAAAGACACATGCACACGTATGTTTATTGCGGCACTATTCACAATAGCAAAGACTGGGAACCAACCCAAATGTCCAACAATGATAGACTGGGTTAGGA…	ATCATTCTCAGTAAACTATCGCAAGAACAAAAAACCAAACACCGCATATTCTCACTCATAGGTGGGAATTGAACAATGAGATCACATGGACACAGGAAGGGGAATATCACACTCTGGGGACTGTGGTGGGGTCGGGGGAGGGGGGAGGGATAGCATTGGGAGATATACCTAATGCTAGATGACACATTAGTGGGTGCAGCGCACCAGCATGGCACATGTATACATATGTAACTAACCTGCACAATGTGCACATGTACCCTAAAACTTAGAGTATAATAAAAAAAAAAAAAAAAAAAAAAAAGGAATAAGCCTGGACGGCAGGCACCTCGGACCGTTAGCCTATTTTACGTCAAGAATTATTTAGGTCTT	3|21234606|21235407|L1|+|EL2012,RI2010,PS2015,EH2014,AE2011,JT2014,AE2010	Polymorphic	NA
988fbedd-64be-4489-9b80-2bdb0ee03a60	3	26524182	26524697	26524446	26524463	L1	L1Ta	781	6121	-	-	N	AAATAGCCACGTTTTTCT	hiPSC.CRL1502.T3.realigned.bam|1,hiPSC.CRL2429.T5.realigned.bam|13,hiPSC.CRL1502.T1.p40.realigned.bam|6,hiPSC.CRL2429.T1.p11.realigned.bam|5,hiPSC.CRL1502.T2.realigned.bam|2,hiPSC.CRL2429.T2.realigned.bam|5,hiPSC.CRL2429.T3.realigned.bam|2,hiPSC.CRL2429.T1.p70.realigned.bam|4,hiPSC.CRL1502.T5.realigned.bam|4,hiPSC.CRL1502.T0.realigned.bam|2,hiPSC.CRL2429.T4.realigned.bam|1,hiPSC.CRL2429.T6.realig…	hiPSC.CRL1502.T3.realigned.bam|2,hiPSC.CRL2429.T1.p70.realigned.bam|1,hiPSC.CRL2429.T5.realigned.bam|3,hiPSC.CRL1502.T1.p40.realigned.bam|3,hiPSC.CRL1502.T2.realigned.bam|3,hiPSC.CRL2429.T2.realigned.bam|10,hiPSC.CRL1502.T6.realigned.bam|4,hiPSC.CRL1502.T1.p15.realigned.bam|3,hiPSC.CRL1502.T1.p76.realigned.bam|6,hiPSC.CRL2429.T3.realigned.bam|3,hiPSC.CRL1502.T5.realigned.bam|4,hiPSC.CRL2429.T4.re…	AAGGAACACTGGTAGCATCAAGTACCATGAGCACTCAGGAGACATTTGGATCATCGAGGGATATTAAAGCCAGGTCCAGTCTCCAGAAATGGCTAAGATAGGAACAACAATGAAACTACTCAGGTAGCTGTATATGTAAGGAGTTACAGCACAAACAGGAGAGGTGTTTTGTAAAGAAGTAAACTTGGGCAGATTCTTACAACAAGCTTCCATCCTCAACATACTTCCAAAGTTAGAAAAACGTGGCTATTTCTGAGCCCTCAGAAATAATGCCGCATATCTACAACTATCTGATCTTTGACAAACCTGAGAAAAACAAGCAATGGGGAAAGGATTCCCTATTTAATAAATGGTGCTGGGAAAACTGGCTAGCCATATGTAGAAAGCTAAAACTGGATC…	ACTATCGCAAGAACAAAAAACCAAACACCGCATATTCTCACTCATAGGTGGGAATTGAACAATGAGATCACATGGACACAGGAAGGGGAATATCACACTCTGGGGACTGTGGTGGGGTCGGGGGAGGGGGGAGGGATAGCATTGGGAGATATACCTAATGCTAGATGACACGTTAGTGGGTGCAGCGCACCAGCATGGCACATGTATACATATGTAACTAACCTGCACAATGTGCACATGTACCCTAAAACTTAAAGTATAATAAAAAAAAAAACATTAAAAAAAAATAAAAATAAATAAAGATAAACCAGATGTAAAAAAAAAAAAGAAAAACGTGGCTATTTTAAAACTCGTGAGCATCTCCTTCTAGAATTAGTACATGTACAACAGAACAGTAAT…	ACAAACAGGAGAGGTGTTTTGTAAAGAAGTAAACTTGGGCAGATTCTTACAACAAGCTTCCATCCTCAACATACTTCCAAAGTTAGAAAAACGTGGCTATTTCTGAGCCCTCAGAAATAATGCCGCATATCTACAACTATCTGATCTTTGACAAACCTGAGAAAAACAAGCAATGGGGAAAGGATTCCATATTTAATAAATGGTGCTGGGAAAACTGGCTAGCCATATGTAGAAAGCTAAAACTGGATCCCTTCCTTACACCTTATACAAAAATCAATTCAAGATGGATTAAAGATTTAAACGTTAGACCTAAAACCATAAAAACCCTAGAAGAAAACCTAGGCATTACCATTCAGGACATAGGCGTGGGCAAGGACTTCATGTCCAAAACACCAAAAG…	ATGCAGCCATAAAAAAGGAGGAGTTCATGTCCTTTGTAGGGACATGGATGAAATTGGAAACCATCATTCTCAGTAAACTATCGCAAGAACAAAAAACCAAACACCGCATATTCTCACTCATAGGTGGGAATTGAACCATGAGATCACATGGACACAGGAAGGGGAATATCACACTCTGGGGACTGTGGTGGGGTCGGGGGAGGGGGGAGGGATAGCATTGGGAGATATACCTAATGCTAGATGACACGTTAGTGGGTGCAGCGCACCAGCATGGCACATGTATACATATGTAACTAACCTGCACAATGTGCACATGTACCCTAAAACTTAAAGTATAATAAAAAAAAAAACATTAAAAAAAAATAAAAATAAAATTTTAA	3|26524317|26524514|L1|-|CS2011,EL2012,PS2015,EH2014,AE2011,JT2014,RS2013	Polymorphic	NA
56b817ad-72d6-4a78-a462-fffcf3596b2a	3	28261836	28262266	28261970	28261983	L1	L1Ta	4565	6045	+	NA	N	CACCTTGACTTCTT	hiPSC.CRL1502.T3.realigned.bam|1,hiPSC.CRL1502.T1.p40.realigned.bam|5,hiPSC.CRL1502.T2.realigned.bam|2,hiPSC.CRL1502.T6.realigned.bam|2,hiPSC.CRL1502.T1.p15.realigned.bam|1,hiPSC.CRL1502.T1.p76.realigned.bam|3,hiPSC.CRL1502.T5.realigned.bam|1,hiPSC.CRL1502.T4.realigned.bam|7	hiPSC.CRL1502.T3.realigned.bam|35,hiPSC.CRL2429.T1.p40.realigned.bam|1,hiPSC.CRL1502.T1.p40.realigned.bam|6,hiPSC.CRL1502.T2.realigned.bam|25,hiPSC.CRL1502.T6.realigned.bam|32,hiPSC.CRL1502.T1.p15.realigned.bam|3,hiPSC.CRL1502.T1.p76.realigned.bam|25,hiPSC.CRL1502.T5.realigned.bam|26,hiPSC.CRL1502.T0.realigned.bam|8,hiPSC.CRL1502.T4.realigned.bam|26	AATCCTAAGCCAAAAGAACAAAGCTGGAGGCATCACACTACCTGACTTCAAACTATACTACAAGGCTACAGTAACCAAAACAGCATGGTACTGGTACCAAAACAGAGATATAGATCAATGGAACAGAACAGAGCCCTCAGAAATAACGCCGCATATCTACAACTATCTGATCTTTGACAAACCTGAGAAAAACAAGCAATGGGGAAAGGATTCCCTATTTAATAAATGGTGCTGGGAAAACTGGCTAGCCATATGTAGAAAGCTGAAACTGGATCCCTTCCTTACACCTTATACAAAAATCAATTCAAGATGGATTAAAGATTTAAACACCTTGACTTCTTAATATCATTCGACACCACACAATATCCTTCCTTTTTGAAACATTAGTTTCTCACTTCC…	TATTGCCCACCTTGAATGTGTGTAGTGATGTAGGTATATACACATACCTATTTTCCCACCTGCAACCCACTGGTAACTTCTGTTGCCCTTTCTTTCCTGAGACCACCCTGGTCCAGATCTTTCCCATTTTTCTTCACCTTTACTTCTTTTTTTTTTTTTTTCTTTATTATACTCTAAGTTTTAGGGTACATGTGTCCCCAC	AATCCTAAGCCAAAAGAACAAAGCTGGAGGCATCACACTACCTGACTTCAAACTATACTACAAGGCTACAGTAACCAAAACAGCATGGTACTGGTACCAAAACAGAGATATAGATCAATGGAACAGAACAGAGCCCTCAGAAATAACGCCGCATATCTACAACTATCTGATCTTTGACAAACCTGAGAAAAACAAGCAATGGGGAAAGGATTCCCTATTTAATAAATGGTGCTGGGAAAACTGGCTAGCCATATGTAGAAAGCTGAAACTGGATCCCTTCCTTACACCTTATACAAAAATCAATTCAAGATGGATTAAAGATTTAAACACCTTGACTTCTTAATATCATTCGACACCACACAATATCCTTCCTTTTTGAAACATTAGTTTCTCACTTCC…	GCAAATGTGGCACATATACACCATAGAATACTATGCAGCCATAAAAAATGATGAGTTCATATCCTTTGTAGGGACATGGATGAAATTGGAAACCATCATTCTCAGTAAACTATCGCAAGAACAAAAAAACAAACACCACATATTCTCACTCATAGGTGGGAATTGAACAATGAGATCACATGGACACAGGAAGGGGAATATCACACTCTGGGGACTGTGGTGGGGTCGGGGGAGGGGGGAGGGATAGCATTGGGAGATAGACCTAATGCTAGATGACACATTAGTGGGTGCAGCGCACCAGCATGGCACATGTATACATATGTAACTAACCTGCACAATGTGCACATGTACCCTAAAACTTAGGAGTATAATAGAGAAAAAAAAAAAAGAACATGGT	3|28261535|28262034|L1|+,-|EH2014,RS2013,AK2014,PS2015,JT2014	Polymorphic	NA
1c79cc9d-f459-4244-9e9e-961be9df1ab1	3	38625790	38626208	38626081	38626065	L1	L1Ta	1	6121	+	+	N	AGAATGAGTAAATAATG	hiPSC.CRL1502.T3.realigned.bam|25,hiPSC.CRL2429.T1.p70.realigned.bam|26,hiPSC.CRL2429.T5.realigned.bam|30,hiPSC.CRL2429.T1.p40.realigned.bam|8,hiPSC.CRL1502.T1.p40.realigned.bam|21,hiPSC.CRL2429.T1.p11.realigned.bam|33,hiPSC.CRL1502.T2.realigned.bam|16,hiPSC.CRL2429.T2.realigned.bam|35,hiPSC.CRL1502.T6.realigned.bam|33,hiPSC.CRL1502.T1.p15.realigned.bam|14,hiPSC.CRL1502.T1.p76.realigned.bam|26,hi…	hiPSC.CRL1502.T3.realigned.bam|10,hiPSC.CRL2429.T1.p70.realigned.bam|7,hiPSC.CRL2429.T5.realigned.bam|11,hiPSC.CRL2429.T1.p40.realigned.bam|1,hiPSC.CRL1502.T1.p40.realigned.bam|1,hiPSC.CRL2429.T1.p11.realigned.bam|1,hiPSC.CRL1502.T2.realigned.bam|8,hiPSC.CRL2429.T2.realigned.bam|7,hiPSC.CRL1502.T6.realigned.bam|7,hiPSC.CRL1502.T1.p15.realigned.bam|1,hiPSC.CRL1502.T1.p76.realigned.bam|11,hiPSC.CRL…	TAATGGTTCTGATCACTCTGACTAGTCTGAGAGTTATTTCAGGCCTGTTTGAACTCTCTACCTCCCCAATAATCTCTTAAGCTGGTGAATGATGTCAGGGCTGGCGCTAGACCTCATTTGCCTCTGTATTCCCAACAGCATGTGGCACAATGTTTTCCATGCAATAAGGGCTTAGAAAATGTTTAAGATAAATTGAAAAAACATGTGATAATTCATTGATAGTGTATGACAGTAAAATAATGGGTAGATGAACAGATAAGTAAATGAATGAAAACAGAATGAGTAAATAATGGAGGGGAGGAGCCAAGATGGCCGAATAGGAACAGCTCCGGTCTACAGCTCCCAGCGTGAGCGACGCAGAAGACGGTGATTTCTGCATTTCCATCTGAGGTACCGGGT…	AAAAAAAAAAAAAAAAAAAAAAAAAATAAAGAAAAAAAAAAAAAAAAAAAAAAAAAAATTAAAAAAAAAAAAAATAAAAAAAAAACAAAGAAAAATATAAAAAAAAAAAAAAAAAAAAAAGAATGAGTAAATAATGAATAAATAGGTAAGTAAGTGGGTAAATGAATGAATGAGCAAAATGCAGTGAAGAGGCCAGGCACAGTGGCTCACACCTGTAATCCCGGCACTTTGGGAGGCCGAGGTGGCGGATCACCTGAGCTCAG	AATGTTTAAGATAAATTGAAAAAACATGTGATAATTCATTGATAGTGTATGACAGTAAAATAATGGGTAGATGAACAGATAAGTAAATGAATGAAAACAGAATGAGTAAATAATGGAGGGGAGGAGCCAAGATGGCCGAATAGGAACAGCTCCGGTCTACAGCTCCCAGCGTGAGCGACGCAGAAGACGGTGATTTCTGCATTTCCATCTGAGGTACCGGGTTCATCTCACTAGGGAGTGCCAGACAGTGGGCGCAGGCCAGTGTGTGNTGCGCACCGTGCGCGAGCCGAAGCAGGGCGAGGCATTGCCTCACCTGGGAAGCGCAAGGGGTCAGGGAGTTCCCTTTCCGAGTCAAAGAAAGGGGTGACGGACGCACCTGGAAAATCGGGTCACTCCCAC…	ATGAGTTCATATCCTTTGTAGGGACATGGATGAAATTGGAAACCATCATTCTCAGTAAACTATCGCAAGAACAAAAAACCAAACACCGCATATTCTCACTCATAGGTGGTAATTGAACAATGAGATCACATGGACACAGGAAGGGGAATATCACACTCTGGGGACTGTGGTGGGGATCGGGGGAGGGGGGAGGGATAGCAATGGGAGATATACCTAATGCTAGATGACACATTAGTGGGTGCAGTGCACCAGCATGGCACGATGTATACATATGTAACTAACCTGCACAATGTGCACATGTACCCTAAAACTTAGAGTGAAATAAAAAAAAAAAAAAAAAAGAGAAAATTAAAAAAAAAAAAAAAAAAGAATGAGTAAATAATGAATAAATAGGTAAGT…	3|38625729|38626540|L1|+,-|CS2011,EL2012,AK2014,RI2010,PS2015,EH2014,CB2010,AE2011,AE2010,DBRIP,RS2013,JT2014	Polymorphic	NA
479cf7bd-6875-4eea-93e8-5fb51d55bb10	3	40859375	40859703	40859507	40859522	L1	L1Ta	3	6085	-	-	N	CTGATGATCTATTTCT	hiPSC.CRL1502.T3.realigned.bam|29,hiPSC.CRL2429.T1.p40.realigned.bam|3,hiPSC.CRL1502.T1.p40.realigned.bam|16,hiPSC.CRL1502.T2.realigned.bam|25,hiPSC.CRL1502.T6.realigned.bam|22,hiPSC.CRL1502.T1.p15.realigned.bam|11,hiPSC.CRL1502.T1.p76.realigned.bam|18,hiPSC.CRL1502.T5.realigned.bam|20,hiPSC.CRL1502.T0.realigned.bam|28,hiPSC.CRL1502.T4.realigned.bam|22	hiPSC.CRL2429.T5.realigned.bam|1,hiPSC.CRL1502.T1.p40.realigned.bam|1,hiPSC.CRL1502.T2.realigned.bam|1,hiPSC.CRL1502.T6.realigned.bam|1,hiPSC.CRL1502.T1.p15.realigned.bam|1,hiPSC.CRL1502.T5.realigned.bam|3,hiPSC.CRL1502.T4.realigned.bam|2	ACCAAGACCTCCCACAAAGCACAAATTATGAAAAAGCGATGAATTTTATTATCACATAGAAAGTCAAACTTCTGTTTAATTATAATCTCCCTAATTAAAGTAAAAAGACAAACCAGATAGTGGGAAAAGATATTTGCAATATGCATGCCTGACATACATAAAGAACTTCTGCATGTCATTTAGAAATAGATCATCAGGAGGAGCCAAGATGGCCGAATAGGAACAGCTCCGGTCTACAGCTCCCAGCGTGAGCGACGCAGAAGACGGTGATTTCTGCATTTCCATCTGAGGTACCGGGTTCATCTCACTAGGGAGTGCCAGACAGTGGGCGCAGGCCAGTGTGTGTGCGCACCGTGCGCAAGCCGAAGCAGGGCGAGGCATTGCCTCACCTGGGAAGCG…	ATTGTTTGTATCTTTTAGTAGAGATGGGGTTTCAACGTGTTAGCCAGGATGGTCTCGATCTCCTGACCTCGTGATCCACCTGCCTCGGCCTCCCAAAGTGCTGGGATTACAGGTGTGAGCCACCACACCTGGCTGATGATCTATTTCTTTTTTTTTTTTTTTTTTTTTTTTTTTTTTTATTATTTTTTTTTTTTTTTTTTTTTTTTTT	ATAATCTCCCTAATTAAAGTAAAAAGACAAACCAGATAGTGGGAAAAGATATTTGCAATATGCATGCCTGACATACATAAAGAACTTCTGCATGTCATTTAGAAATAGATCATCAGGAGGAGCCAAGATGGCCGAATAGGAACAGCTCCGGTCTACAGCTCCCAGCGTGAGCGACGCAGAAGACGGTGATTTCTGCATTTCCATCTGAGGTACCGGGTTCATCTCACTAGGGAGCGTGCCAGACAGTGGGCGCAGGCCAGTGTGTGTGCGCACCGTGCGCAAGCCGAAGCAGGGCGAGGCATTGCCTCACCTGGGAAGCACGCAAGGGGTCAGGGAGTTCCCTTTCCGAGTCAAAGAAAGGGGTGACGGACGCACCTGGAAAATCGGGTCACTCCCACC…	GGTGGGGTCGGGGGAGGGGGGAGGGATAGCATTGGGAGATATACCTAATGCTAGATGACACATTAGTGGGTGCAGCGCACCAGCATGGCACATGTATACATATGTAACTAACCTGCACAATGTGCACATGTACCCTAAAACTTAGAGTATAATAAAAAAAAAAAAATAATAAAAAAAAAAAAAAAAAAAAAAAAAAAAAAAAAAAAGAAATAGAACATCAGCCAGGTGTGGTGGCTCACC	NA	Polymorphic	NA
7f48506b-dd18-4a54-aef4-8f5e9c9ff9c8	3	48386506	48386879	48386751	48386741	L1	L1Ta	5248	6121	+	+	N	GAAAATATCCA	hiPSC.CRL1502.T3.realigned.bam|8,hiPSC.CRL1502.T1.p40.realigned.bam|1,hiPSC.CRL1502.T2.realigned.bam|3,hiPSC.CRL1502.T6.realigned.bam|5,hiPSC.CRL1502.T1.p15.realigned.bam|1,hiPSC.CRL1502.T5.realigned.bam|1,hiPSC.CRL1502.T0.realigned.bam|5,hiPSC.CRL1502.T4.realigned.bam|2	hiPSC.CRL1502.T3.realigned.bam|2,hiPSC.CRL1502.T2.realigned.bam|2,hiPSC.CRL1502.T6.realigned.bam|2,hiPSC.CRL1502.T1.p15.realigned.bam|2,hiPSC.CRL1502.T1.p76.realigned.bam|4,hiPSC.CRL1502.T5.realigned.bam|3,hiPSC.CRL1502.T0.realigned.bam|1,hiPSC.CRL2429.T4.realigned.bam|1,hiPSC.CRL1502.T4.realigned.bam|5	TCTTTGCTATTGTGAATAGTGCCGCAATAAACATACGTGTGCATGTGTCTTTATAGCAGCATGATTTATACTCATTTGGGTATATACCCAGTAATGGGATGGCTGGGTCAAATGGTATTTCTAGTTCTAGATCCCTGAGGAATCGCCACACTGACTTCCACAATGGTTGAACTAGTTTACAGTCCCACCAACAGTGTAAAAGTGTTCCTATTTCTCCGCATCCTCTCCAGCACCTGTTGTTTCCTGACTTTTTAATGATTGCCATTCTAACTGGTGTGAGATGATATCTCATAGTGGTTTTGATTTGCATTTCTCTGATGGCCAGTGATGATGAGCATTTCTTCATGTGTTTTTTGGCTGGATATTTTCATTAACCACTAGTAGTTGTTTACAATAATT…	AGCATGGCACATGTATACATATGTAACTAACCTGCACAATGTGCACATGTACCCTAAAACTTAGAGTATAATAAAAAAAAAAAAAAAAGAAAAAAAAAAAAAAAAAAAAAAAGAAAATATCCAAAGAGACTGTCAAAAGTAATTAGAGGAGAAACTTTCCAGCAATTTCCAGAGGGATGGGAAGCAGATATCCTCAGATGCAATAAATGAGTGTAGAGAATTGAATTCTACTTTCCAGATGGAATTATGGT	CTGCAGCAGTAATGACAGTGGCTAAAGGGACATCATGCTAATTCTCTAAAAACATTTCATCCAAGGTATTAATTATTGTAAACAACTACTAGTGGTTAATGAAAATATCCAGCCAAAAAACACATGAAGAAATGCTCATCATCACTGGCCATCAGAGAAATGCAAATCAAAACCACTATGAGATATCATCTCACACCAGTTAGAATGGCAATCATTAAAAAGTCAGGAAACAACAGGTGCTGGAGAGGATGCGGAGAAATAGGAACACTTTTACACTGTTGGTGGGACTGTAAACTAGTTCAACCATTGTGGAAGTCAGTGTGGCGATTCCTCAGGGATCTAGAACTAGAAATACCATTTGACCCAGCCATCCCATTACTGGGTATATACCCAAATGAG…	GGATGAAATTGGAAACCATCATTCTCAGTAAACTATCGCAAGAACAAAAAACCAAACACCGCATATTCTCACTCATAGGTGGGAATTGAACAATGAGATCACATGGACACAGGAAGGGGAATATCACACTCTGGGGACTGTGGTGGGGTCGGGGGAGGGGGGAGGGATAGCATTGGGAGATATACCTAATGCTAGATGACACATTAGTGGGTGCAGCGCACCAGCATGTCACATGTATACATATGTAACTAACCTGCACAATGTGCACATGTACCCTAAAACTTAGAGTATAATAAAAAAAAAAAAAAAGAAAAAAAAAAAAAAAAAAAAAAAAAAAAAATAACAATCAAAAAA	3|48386647|48387102|L1|+,-|AE2011,JT2014,RI2010,PS2015,RS2013	Polymorphic	NA
28b2f466-e648-44ea-81aa-d815c7626eec	3	55788284	55788822	55788579	55788567	L1	L1Ta	2	6121	+	+	N	AAATATGAATTTA	hiPSC.CRL2429.T5.realigned.bam|21,hiPSC.CRL2429.T1.p40.realigned.bam|7,hiPSC.CRL2429.T1.p11.realigned.bam|42,hiPSC.CRL2429.T1.p70.realigned.bam|12,hiPSC.CRL2429.T3.realigned.bam|19,hiPSC.CRL2429.T2.realigned.bam|23,hiPSC.CRL1502.T0.realigned.bam|2,hiPSC.CRL2429.T4.realigned.bam|9,hiPSC.CRL2429.T6.realigned.bam|15,hiPSC.CRL1502.T4.realigned.bam|1,hiPSC.CRL2429.T0.realigned.bam|7	hiPSC.CRL2429.T5.realigned.bam|3,hiPSC.CRL2429.T1.p40.realigned.bam|3,hiPSC.CRL2429.T1.p11.realigned.bam|1,hiPSC.CRL2429.T1.p70.realigned.bam|2,hiPSC.CRL2429.T3.realigned.bam|2,hiPSC.CRL2429.T2.realigned.bam|3,hiPSC.CRL2429.T4.realigned.bam|2,hiPSC.CRL2429.T6.realigned.bam|1,hiPSC.CRL1502.T4.realigned.bam|2,hiPSC.CRL2429.T0.realigned.bam|1	GATTCAATACATTTCTAGTGTTTACCATGGTATCACAATTCCACTGCCACAGGCTTAAGCAAATGTAAATTGGAGAGGGAAAATTAATTTTTCAGATAAATGCAAAAAGAACTGCATTATAAAAATGACAGTGTAACTAAGACATTTCTACTCTAGATTTTGGCTTCCTTTTCTTTAATCACCTAGCAGGATTCTTTTGGATATCCAAACTCAATATTTCAACGGCTCTTCAGAGCCAAAAAGCTTTCTGCAAAGGATTAAAGAAGTAGCAAAATGTCATTATAAATATGAATTTAGGAAGGGAGGAGCCAAGATGGCCGAATAGGAACAGCTCCGGTCTACAGCTCCCAGCGTGAGCGACGCAGAAGACGGTGATTTCTGCATTTCCATCTGAGGTAC…	AGTAAACTATCGCAAGAACAAAAAACCAAACACCGCATATTCTCACTCATAGGTGGGAATTGAACAATGAGATCACATGGACACAGGAAGGGGAATATCACACTCTGGGGACTGTGGTGGGGTCGGGGGAGGGGGGAGGGATAGCATTGGGAGATATACCTAATGCTAGATGACACGTTAGTGGGTGCAGCGCACCAGCATGGCACATGTATACATATGTAACTAACCTGCACAATGTGCACATGTACCCTAAAACTTAGAGTATAATAAAAATAAATAAATAAATAAATAAAAAAAAAAAAAAAAATATGAATTTAATTTGCTTGAGAAAAAAACCCTGCGTGGCTATGACAGTTATCCATTCTTACATAAAAAAAAAAATTTAAATCTCACAAGAGT…	TTGGATATCCAAACTCAATATTTCAACGGCTCTTCAGAGCCAAAAAGCTTTCTGCAAAGGATTAAAGAAGTAGCAAAATGTCATTATAAATATGAATTTAGGAAGGGAGGAGCCAAGATGGCCGAATAGGAACAGCTCCGGTCTACAGCTCCCAGCGTGAGCGACGCAGAAGACGGTGATTTCTGCATTTCCATCTGAGGTACCGGGTTCATCTCACTAGGGAGTGCCAGACAGTGGGCGCAGGCCAGTGTGTGTGCGCACCGTTCGCGAGCCGAAGCAGGGCGAGGCATTGCCTCACCTGGGAAGCGCAAGGGGTCAGGGAGTTCCCTTTCCGAGTCAAAGAAAGGGGTGACGGACGCACCTGGAAAATCGGGTCACTCCCACCCGAATATTGCGCTT…	AATTGGAAACCATCATTCTCAGTAAACTATCGCAAGAACAAAAAACCAAACACCGCATATTCTCACTCATAGGTGGGAATTGAACAATGAGATCACATGGACACAGGAAGGGGAATATCACACTCTGGGGACTGTGGTGGGGTCGGGGGAGGGGGGAGGGATAGCATTGGGAGATATACCTAATGCTAGATGACACGTTAGTGGGTGCAGCGCACCAGCATGGCACATGTATACATATGTAACTAACCTGCACAATGTGCACATGTACCCTAAAACTTAGAGTATAATAAAAATAAATAAATAAAAAAATAAAAATAAAAAAAAAATATGAAAATAT	3|55788366|55788739|L1|+|CS2011,EL2012,PS2015,EH2014,AE2011,JT2014,DBRIP,RS2013	Polymorphic	NA
7840c47b-132f-4c4a-9e83-287727c7ddde	3	59852610	59853035	59852902	59852889	L1	L1Ta	3029	6043	+	+	N	AATCAGCAGAACCA	hiPSC.CRL1502.T3.realigned.bam|7,hiPSC.CRL2429.T1.p70.realigned.bam|6,hiPSC.CRL2429.T5.realigned.bam|6,hiPSC.CRL1502.T1.p40.realigned.bam|1,hiPSC.CRL2429.T1.p11.realigned.bam|10,hiPSC.CRL1502.T2.realigned.bam|4,hiPSC.CRL2429.T2.realigned.bam|12,hiPSC.CRL1502.T6.realigned.bam|2,hiPSC.CRL1502.T1.p15.realigned.bam|2,hiPSC.CRL1502.T1.p76.realigned.bam|9,hiPSC.CRL2429.T3.realigned.bam|6,hiPSC.CRL1502.…	hiPSC.CRL2429.T5.realigned.bam|106,hiPSC.CRL2429.T1.p40.realigned.bam|23,hiPSC.CRL2429.T1.p11.realigned.bam|30,hiPSC.CRL2429.T1.p70.realigned.bam|62,hiPSC.CRL2429.T3.realigned.bam|108,hiPSC.CRL2429.T2.realigned.bam|102,hiPSC.CRL2429.T4.realigned.bam|52,hiPSC.CRL2429.T0.realigned.bam|17	TGATAATTTAGGAAGGTTTTATGTCACCGCTGCTCGGCTTCTTTTTGTGCTTTGATTACCTATTCTCATACAACACTTAAAGGTGGTCACAGAATAATCTCTAATGTTTTGCTTTCTATGATAAATAAGGGGTTCGTGAAGTTCATTAACAGGGATTGCATCACCCTCCACCCTCTTTTACAACCACACCATAAAAGTAGCCTCTAATTAGTTAAAAGACTACAAATTATACCATCAACGTGAGGTATGGCAAAATCTGATGGCTCTAATTATCTTAATAATCAGCAGAACCAAGAAAATTTTCGCAACCTACTCATCTGACAAAGGGCTAATATCCAGAATCTACAATGAACTCAAACAAATTTACAAGAAAAAAACAAACAACCCCATCAAAAAGTG…	TAATGCTAGATGACACATTAGTGGGTGCAGCGCACCAGCATGGCACATGTATACATATGTAACTAACCTGCACAATGTGCACATGTACCCTAAAACTTAGAGTATAATAAAAAAAAAAAAAAATCAGCAGAACCACTCTCAACCTAATAAGAGAATAGGGGTCATTAGTGGTAGTTTATGAAGATCACCGACATTCTCTTTGTTATGGAGTTTGTCCTTCCTGTGTTAAAATTTGGACACACTTTCTACTTGAATCTAAAAAGGATGATT	TCTAATTAGTTAAAAGACTACAAATTATACCATCAACGTGAGGTATGGCAAAATCTGATGGCTCTAATTATCTTAATAATCAGCAGAACCAAGAAAATTTTCGCAACCTACTCATCTGACAAAGGGCTAATATCCAGAATCTACAATGAACAGATCGGAAGAG	AAGACACACGCACACGTATGTTTATTGCGGCATTATTCACAATAGCAAAGACTTGGAACCAACCCAAATGTCCAACAACGATAGACTGGATTGAGAAAATGTGGCACATATACACCATGGAATACTATGCAGCCATAAAAAATGATGAGTTCATATCCTTTGTAGGGACATGGATGAAATTGGAAACCATCATTCTCAGTAAACTATCGCAAGAACAAAAAACCAAACACCACATATTCTCACTCATAGGTGGGAATTGAACAATGGGAACACATGGACACAGGAAGGGGAATATCACACTCTGGGGACTGTGGTGGGGTCGGGGGAGGGGGGAGGGATAGCATTGGGAGATATACCTAATGCTAGATGACACATTAGTGGGTGCAGCGCACCAGCATG…	3|59852616|59853890|L1|+,-|CS2011,EL2012,AK2014,RI2010,PS2015,EH2014,AE2011,AE2010,DBRIP,RS2013,JT2014	Polymorphic	NA
3448f1d9-f1b8-420c-b523-63786a0c97e2	3	84433103	84433524	84433394	84433384	L1	L1Ta	2	6121	+	+	N	TAAAACAGATA	hiPSC.CRL2429.T5.realigned.bam|28,hiPSC.CRL2429.T1.p40.realigned.bam|8,hiPSC.CRL1502.T1.p40.realigned.bam|5,hiPSC.CRL2429.T1.p11.realigned.bam|24,hiPSC.CRL2429.T2.realigned.bam|28,hiPSC.CRL2429.T3.realigned.bam|26,hiPSC.CRL2429.T1.p70.realigned.bam|27,hiPSC.CRL2429.T4.realigned.bam|27,hiPSC.CRL2429.T6.realigned.bam|29,hiPSC.CRL2429.T0.realigned.bam|17	hiPSC.CRL2429.T5.realigned.bam|1,hiPSC.CRL1502.T1.p40.realigned.bam|1,hiPSC.CRL2429.T1.p70.realigned.bam|2,hiPSC.CRL2429.T3.realigned.bam|3,hiPSC.CRL2429.T2.realigned.bam|1,hiPSC.CRL2429.T6.realigned.bam|2	ATGCTAATTCTACATATAATAATCAGATATAATTCTTTTAAAGGTTAAAGAGCTACAAAAGAATTGTCAATACAAAAATGTTCCAAAAGATTGCAAATATTCTGAAAGGCTATAAATGAGTGAGAAAAATAAATGATAGGCTTTTTTGTCATATTGTTTCTAATGGGATACCCTGGGAATAATGTCGAGACTGAGCTTTGTAACTCCGTCATTAATGAAATAAGAGAGAAATAAATAGGGTATCACTTTAAATCTGAAATTTTGTTAAATTAAGTTCTATTTAAAACAGATAGGGAGGAGCCAAGATGGCCGAATAGGAACAGCTCCGGTCTACAGCTCCCAGCGTGAGCGACGCAGAAGACGGTGATTTCTGCATTTCCATCTGAGCTTTGAAGAGAG…	AAAAAAAAAACACCAAAAAAAAAAAATAAACAAAAAAAAAAAAAAAAAAAAAAAAAAAAAAAAAAAAAAAAAAAAAAAAAAAAAAAAAAAAAAAAAAAAAAAAAAAAAAAAAATAAAACAGATAAAGATTACAATGAGACTTAACCTACATAAAAATAAATTAAGGTACTAAATGGCAAAATGTTAGCAAACAAGCTTGGTTTCATGTGGACTCTATGCATAATCACAAATGCAATCTAAAGTAATATTTCTTTT	ATAATGTCGAGACTGAGCTTTGTAACTCCGTCATTAATGAAATAAGAGAGAAATAAATAGGGTATCACTTTAAATCTGAAATTTTGTTAAATTAAGTTCTATTTAAAACAGATAGGGAGGAGCCAAGATGGCCGAATAGGAACAGCTCCGGTCTACAGCTCCAAGCGTGAGCGACGCAGAAGACGGTGATTTCTGCATTTCCATCTGAGCTTTGAAGAGAGCAGTGGTTCTCCCAGCACGCAGCTGGAGATCTGAGAACGGGCAGACAGACTNGGCCN	CTATCGCAAGAACAAAAAACCAAACACCGCATATTCTCACTCATAGGTGGGAATTGAACAATGAGATCACATGGACACAGGAAGGGGAATATCACACTCTGGGGACTGTGGTGGGGTCGGGGGAGGGGGGAGGGATAGAATTGGGAGATATACCTAATGCTAGATGACACATTAGTGGGTGCAGAGCACAAGCATGGCACATGTATACATATGTAACTAACCTGCACAATGTGCACATGTACCCTAAAACTTAGAGTATAATAAAAAAAAAAAAAAAAAAAAAGAGAACGAAAAAAAAAAAAAAAAAAAAAAAAAAAAAAAAAAAAAAACAAAAAAAAAAAAAAAAAGAAA	3|84433220|84433514|L1|+|CS2011,EL2012,RI2010,PS2015,EH2014,JT2014,DBRIP,RS2013	Polymorphic	NA
a6903183-bfd0-4c48-a718-3e119f21c3db	3	84593140	84593562	84593273	84593287	L1	L1Ta	4614	6121	+	-	Y	AAGTATGGCCATTTT	hiPSC.CRL1502.T3.realigned.bam|2,hiPSC.CRL2429.T5.realigned.bam|2,hiPSC.CRL1502.T1.p40.realigned.bam|3,hiPSC.CRL2429.T1.p11.realigned.bam|3,hiPSC.CRL1502.T2.realigned.bam|1,hiPSC.CRL2429.T1.p70.realigned.bam|4,hiPSC.CRL1502.T6.realigned.bam|3,hiPSC.CRL1502.T1.p15.realigned.bam|1,hiPSC.CRL1502.T1.p76.realigned.bam|3,hiPSC.CRL2429.T3.realigned.bam|10,hiPSC.CRL1502.T5.realigned.bam|4,hiPSC.CRL2429.T…	hiPSC.CRL1502.T3.realigned.bam|3,hiPSC.CRL2429.T1.p70.realigned.bam|3,hiPSC.CRL2429.T5.realigned.bam|4,hiPSC.CRL2429.T1.p40.realigned.bam|3,hiPSC.CRL2429.T1.p11.realigned.bam|3,hiPSC.CRL1502.T2.realigned.bam|7,hiPSC.CRL2429.T2.realigned.bam|6,hiPSC.CRL1502.T6.realigned.bam|3,hiPSC.CRL1502.T1.p15.realigned.bam|1,hiPSC.CRL1502.T1.p76.realigned.bam|5,hiPSC.CRL2429.T3.realigned.bam|6,hiPSC.CRL1502.T5…	GTATGGTTTGAAAAACTACCTATTCTGTCATACACTCAAACCTGGATGATAGAATCTGTACCCCAAACCTCAAGAACATAATACCATTTACAATAGCAAAACAAAAAAACAAAAGAAAACAAACAAACAAACAAAAAAGTGTAGTCATAAATCTAACCAAGGAGGTGAATGATCTCTACAAGGAGAACAACAAAACACTTCTGCCAGAAACCATGGAATATGCAAATAAATGGAAAAACAATCCACTTTTGTGGACTGGAAGAATTAATATTGTTAAAATGGCCATACTTTTTGATGGGGTTGTTTGTTTTTTTCTTGTAAATTTGTTTGAGTTCATTGTAGATTCTGGATATTAGCCCTTTGTCAGATGAGTAGGTTGCAAAAATTTTCTCCCATGTT…	GGTTAGGATTGCTTTTGCTCTTCGTGCTCTTTTTTTTGTTCCATATGAATTTTGGAATAAGTTTTTCTAATTCTGTGAAAAATGACATTGGCATATTTATAGGAATAGCATTGCATCTGTAAATTGCTTTGGGAAGTATGGCCATTTTTTTTTTTTTTTTTTTTTTTTTTTTTTTTTTTTTTTTAATCCCTTTTTTTTTTTTTTTTTTTTTTTTTTTTTTTTTTTTTTTATTTTTTTTGTTTATGTGCGTTTTTTTTGGTTTTTTT	ATTCATATGGAACAAAAAAAAGAGCACGAAGAGCAAAAGCAATCCTAACCAAAAAGAACAAAGCCAGGGTCATCACGCTACTCATCTTTAAACTATATTACAAGGCTGTAGTAACCAAAGCAGCATGGTACTGGTACCAAACCAAACACAGACAAATGGAATGGAATAGAGAACCTAGAAATAAAGCCACACACCC	CATATCCTTTGTAGGGACATGGATGAAATTGGAAACCATCATTCTCAGTAAACTATCGCAAGAACAAAAAACCAAACACCGCATATTCTCACTCATAGGTGGGAATTGAACAATGAGATCACATGGACACAGGAAGGGGAATATCACACTCTGGGGACTGTGGTGGGGTCGGGGGAGGGGGGCGGGATAGCATTGGGAGATATACCTAATGCTAGATGACACATTAGTGGGTGCAGCGCACCAGCATGGCACATGTATACATATGTAACTAACCTGCACAATGTGCACATGTACCCTAAAACTTAGAGTATAATAAAAAAAACAAAAAAAAAAAGAATAATAAGATGAAGCGCAA	3|84592613|84593414|L1|+,-|EL2012,AK2014,EH2014,AE2011,AE2010,RS2013	Polymorphic	NA
4704bcc5-7475-4358-891b-8799ffc176f1	3	85867734	85868161	85868022	85868014	L1	L1Ta	5461	6121	+	+	N	AAGGTTCTC	hiPSC.CRL2429.T5.realigned.bam|14,hiPSC.CRL2429.T1.p40.realigned.bam|1,hiPSC.CRL2429.T1.p11.realigned.bam|9,hiPSC.CRL2429.T1.p70.realigned.bam|6,hiPSC.CRL2429.T3.realigned.bam|11,hiPSC.CRL2429.T2.realigned.bam|9,hiPSC.CRL2429.T4.realigned.bam|12,hiPSC.CRL2429.T6.realigned.bam|16,hiPSC.CRL2429.T0.realigned.bam|1	hiPSC.CRL2429.T5.realigned.bam|1,hiPSC.CRL2429.T1.p70.realigned.bam|2,hiPSC.CRL1502.T6.realigned.bam|1,hiPSC.CRL2429.T3.realigned.bam|6,hiPSC.CRL2429.T2.realigned.bam|3,hiPSC.CRL2429.T4.realigned.bam|2,hiPSC.CRL2429.T6.realigned.bam|4,hiPSC.CRL2429.T0.realigned.bam|1	TCATTAAATGATTCTGTATTATCTATAAATAATTTTGCTTCTGCCATTGAATAGCCCTAGCTATTATCTTTTATCTTAGCACATTCATCACAATATAAATTCTTTAAAAGTTAGAACACTGAAAAAAGGAAATCAGTATCTGAACAGCTATAGAAAGAGAGGCTTTGAGGAAAGAGAGGTGAAAGAAAGATAAAAATGATTTTAGCAGCTAAGGTGTGACATCATGATGGCCTGGAACAGAGCATGAGCTAAGAAAACAGAGAAAGAATGTATATTAATCAAGGTTCTCGGCGATTCCTCAGGGATCTAGAACTAGAAATACCATTTGACCCAGCCATCCCATTACTGGGTATATACCCAAATGAGTATAAATCATGCTGCTATAAAGACACATGCACA…	AACATTAAACAAAAAAAAAAAAACCATAAAAAAAAAAAAAAAAACAAAAAAAAAAAAAAAAAAAAAAAAAAAAAAAAAAAAAAAAAAAAAAAAAAAAAAAAAAAAAAAGGTTCTCCAGAGGAACAGAACTAATAGGATAGACGTATATGTGAAAGGGAGTTTATGAAGGAGAATTGACTCACATGATCACCAGATGAAGTCCCATGATGGTCATCTGCAAGGTGAGGAGCAAGGAAGCCAGTAGTGGCTCAGTC	AAAGAGAGGTGAAAGAAAGATAAAAATGATTTTAGCAGCTAAGGTGTGACATCATGATGGCCTGGAACAGAGCATGAGCTAAGAAAACAGAGAAAGAATGTATATTAATCAAGGTTCTCGGCGATTCCTCAGGGATCTAGAACTAGAAATACCATTTGACCCAGCCATCCCATTACTGGGTATATACCCAAATGAGTATAAATCATGCTGCTATAAAGACACATGCACACGTATGTTTATTGCGGCACTATTCACAATAGCAAAGACTTGGAACCAACCCAAATGTCCAACAATGATAGACTGGATTAAGAAAATGTGGCAGATATACACCATGGAATACTATGCAGCCATAAAAAATGATGAGTTCATATCCTTTGTAGGGACATGGATGAAATTGGA…	CTTTGTAGGGACATGGATGAAATTGGAAATCATCATTCTCAGCAAACTATCGCAAGAACAGAAAACCAAACACCGCATATTCTCACTCATAGGTGGGAATTGAACAATGAGATCACATGGACACAGGAAGGGGAATATCACACTCTGGGGACTGTGGTGGGGTCGGGGGAGGGGGGAGGGATAGTATTGGGAGATATACCTAATGCTAGATGACACATTAGTGGGTGCAGCGCACCAGCATGGCACATGTATACATATGTAACTAACCTGCACAATGTGCAAACAT	3|85867912|85868153|L1|+|EH2014,RS2013,AE2011,PS2015,JT2014	Polymorphic	NA
f338d555-37d2-4843-a25b-26780befa08b	3	86264811	86265184	86264938	86264945	L1	L1Ta	4962	6119	+	-	Y	TCTTATAT	hiPSC.CRL2429.T6.realigned.bam|4,hiPSC.CRL2429.T3.realigned.bam|10	hiPSC.CRL2429.T5.realigned.bam|5,hiPSC.CRL2429.T1.p70.realigned.bam|7,hiPSC.CRL2429.T3.realigned.bam|7,hiPSC.CRL2429.T2.realigned.bam|1,hiPSC.CRL2429.T4.realigned.bam|8,hiPSC.CRL2429.T6.realigned.bam|6,hiPSC.CRL2429.T0.realigned.bam|1	TATCAAGGACATATTGGGTCATTGAAAATACACTTCAAAAGGCCAAACAAAACAAAGTCATTGTAGGACTTTCAGACAAAATCTGAAAGCCCACTGTGTAGGCTTCAGACAAAGACCTCAAGAGATTTAAGTTATGCTGCAAGTTACACAACCCTCAACTACAAACATTTATACATCATGGTTATAAAATCCTCTCCTACTAAAGATCTTATGGAGCCTGCAGAAATACCTCCTTAAAAATATAAGAGATGATATCTCATAGTGGTTTTGATTTGCATTTCTCTGATGGCCAGTGATGATGAGCATTTCTTCATGTGTTTTTTGGCTGCATAAATGTCTTCTTTTGAGAAGTGTCTGTTCATGTCCTTCGCCCACTTTTTGATGGGGTTGTTTGTTTTT…	ATAGGGAATTTTAGAAGAGCTTAGAGTGTTTCTTTATCCTTAAAAATGAAAGTCTGTTTATTCCCTTCAAAGGAAAACTTTTCTTGCTACCTAGCCAGTGGAAAAAATATTCTTAAATCAATGTGTTTCTTATATATTTTTTTTTTTTTTTTTTTTTCGTTTGTTTTTTTTTTTTTTTTTTTTTTTTTTTTTTTTTTTGTGTTCTTTT	AAGGACTTCATGTCCAAAACACCAAAAGCAATGGCAACAAAAGACAAAATTGACAAATGGGATCTAATTAAACTAAAGAGCTTCTGCACAGCAAAAGAAACTACCATCAGAGTGAACAGGCAACCTACAACATGGGAGAAAATTTTCGCAACCTACTCATCTGACAAAGAGCTAATATCCAGAATCTACAATGAACTCAAAAAAATTTACAAGAAAAAAACAAAAAAACCCCATCAAAAAGTGGGCGAAGGACATGAACAGACACTTCTCAAAAGAAGACATTTATGCAGCCAAAAAACACATGAAGAAATGCTCATCATCACTGGCCATCAAAGAAATGCAAATCAAAACCACTATGAGATATCATCTCTTATATTTTTAAGGAGGTATTTCTGCAGG…	GGACATGGATGAAATTGGAAACCATCATTCTCAGTAAACTATCGCAAGAACAAAAAACCAAACACCGCATATTCTCACTCATAGGTGGGAATTGAACAATGAGATCACATGGACACAGGAAGGGGAATATCACACTCTGGGGACTGTGGTGGGGTCGGGGGAGGGGGGAGGGATCTAGCATTGGGAGATATACCTAATGCTAGATGACACATTAGTTGGGGTGCAGCACACCAGCATGGCACATGTATACATATGTAACTAACCTGCACAATGTGCACATGTACCCTAAAACTTAGAGTATAATAAAAAAAAAAAAAAAGAATACGAAAAAAAAAAAAAAAAAAAAATATATAAAAAACACATTGATTTAAGAATATTTTTTCCACTGGCTAGGTAACA…	3|86264804|86265045|L1|-,?|CS2011,EL2012,RI2010,PS2015,EH2014,AE2011,JT2014,RS2013	Polymorphic	NA
1dbe94ce-8e8b-46cc-985a-d5703dceb9ac	3	89022202	89022605	89022330	89022345	L1	L1preTa	4034	6126	+	NA	N	AGAAGTGGCATGTTTA	hiPSC.CRL2429.T5.realigned.bam|1,hiPSC.CRL2429.T1.p40.realigned.bam|1,hiPSC.CRL1502.T1.p40.realigned.bam|2,hiPSC.CRL1502.T2.realigned.bam|4,hiPSC.CRL2429.T2.realigned.bam|2,hiPSC.CRL2429.T3.realigned.bam|7,hiPSC.CRL1502.T1.p76.realigned.bam|7,hiPSC.CRL2429.T1.p70.realigned.bam|3,hiPSC.CRL2429.T4.realigned.bam|7,hiPSC.CRL2429.T6.realigned.bam|8,hiPSC.CRL1502.T4.realigned.bam|2	hiPSC.CRL1502.T3.realigned.bam|3,hiPSC.CRL2429.T1.p70.realigned.bam|16,hiPSC.CRL2429.T5.realigned.bam|8,hiPSC.CRL2429.T1.p40.realigned.bam|1,hiPSC.CRL1502.T1.p40.realigned.bam|4,hiPSC.CRL1502.T2.realigned.bam|10,hiPSC.CRL2429.T2.realigned.bam|13,hiPSC.CRL1502.T6.realigned.bam|8,hiPSC.CRL1502.T1.p15.realigned.bam|3,hiPSC.CRL1502.T1.p76.realigned.bam|7,hiPSC.CRL2429.T3.realigned.bam|24,hiPSC.CRL150…	TCTTACCCTTTCCCTGTATTGGGGAATCTCTGTCAGCCAGTATCAGATAAGCATGCTAGCTGCCTTCTTCCCTTTACTTGCTTTAGGTGTTTCCTATCATTTCTCTGTTGAATTCCAGTGTTTTCTCTTGGACAATGTATTTGAAGTGAAATTATCTACTCACAATTTTGGATTTTACCTTGGAAAAGGTAAAAGATGTCTCTAATGAGCCATCTTGAAGCCCCTCTGGTAATAATATTTTTAATCAAATTACTTTACTTTAAACATGCCACTTCTTGAAGAGGTCCTTCACATCCCTTGTAAGTTGGATTCCTAGGTATTTTATTCTCTTTGAAGCAATTGTGAATGGGAGTTCACCCATGATTTGGCTCTCTGTTTGTCTGTTGTTGGTGTATAAGA…	GAGTTAATGGGTGCAGCACACCAACATGGCACATGTATACATATGTAACAAACCTACACGTTGTGCACATGTACCCTAGAATTTAAAGTATAATAATAATAATAATAAAAAATTCAAAAAAATTGTATAGAAGTGGCGTGTTTATTTTATTTTTTTCTTTTTTTTTTTTTTCTTTTTTTTTTTTTTTNATTTTATAATCTTATTTTTTGGG	AGGCAGGAGAAGGAAATAAAGGGTATTCAATTAGGAAAAGAGGAAGTCAAATTGTCCCTGTTTGCAGACGACATGATTGTTTATCTAGAAAACCCCATCGTCTCAGCCCAAAATCTCCTTAAGCTGATAAGCAACTTCAGCAAAGTCTCAGGATACAAAATCAATGTACAAAAATCACAAGCATTCTTATACACCAACAACAGACAAACAGAGAGCCAAATCATGGGTGAACTACCCATTCACAATTGCTTCAAAGAGAATAAAATACCTAGGAATCCAACTTACAAGGGATGTGAAGGACCTCTTCAAGAAGTGGCATGTTTAAAGTAAAGTAATTTGATTAAAAATATTATTACCAGAGGGGCTTCAAGATGGCTCATTAGAGACATCTTTTACCTT…	GGATTATAAATCATCCTGCTATAAAGACACATGCACATGTATGTTTACAGCAGCACTATTCACAATAGCAAGGACTTGGAACCAACCCAAATGTCCATCAATGATAGACTGGATTAAGAAAATGTGGCACATATACACCATGGAATACTATGCAGCCATAAAAAATGATGAGTTCCTATCCTTTGTAGGGACATGGATGAAATTGGAAACCATCATTCTCAGTAAACTATCGCAAGAACAAAAAACCAAACACCGCATATTCTCACTCATAGGTTGGAATTGAACAATGAGATCACCTGGACACCGGAAGGGGAATATCAAACTCTGGGGACTGTGGTGGGGTCGGGGGGAGGGGAGAGGGATAGCATTGGGAGATATACCTAATGCTAAGAGAT	3|89022253|89022352|L1|+|EH2014,RS2013,JT2014,DBRIP	Polymorphic	NA
0083f98f-609f-4a20-8f93-d6d1b2f25956	3	123590434	123590860	123590725	123590712	L1	L1Ta	0	6121	+	+	N	GAATATAGACACAA	hiPSC.CRL1502.T3.realigned.bam|29,hiPSC.CRL2429.T1.p70.realigned.bam|21,hiPSC.CRL2429.T5.realigned.bam|26,hiPSC.CRL2429.T1.p40.realigned.bam|14,hiPSC.CRL1502.T1.p40.realigned.bam|51,hiPSC.CRL2429.T1.p11.realigned.bam|61,hiPSC.CRL1502.T2.realigned.bam|14,hiPSC.CRL2429.T2.realigned.bam|29,hiPSC.CRL1502.T6.realigned.bam|15,hiPSC.CRL1502.T1.p15.realigned.bam|14,hiPSC.CRL1502.T1.p76.realigned.bam|23,h…	hiPSC.CRL1502.T3.realigned.bam|29,hiPSC.CRL2429.T1.p70.realigned.bam|12,hiPSC.CRL2429.T5.realigned.bam|14,hiPSC.CRL1502.T1.p40.realigned.bam|2,hiPSC.CRL1502.T2.realigned.bam|16,hiPSC.CRL2429.T2.realigned.bam|15,hiPSC.CRL1502.T6.realigned.bam|16,hiPSC.CRL1502.T1.p15.realigned.bam|3,hiPSC.CRL1502.T1.p76.realigned.bam|37,hiPSC.CRL2429.T3.realigned.bam|22,hiPSC.CRL1502.T5.realigned.bam|16,hiPSC.CRL24…	AAAGATACAAACTACCGAAAATCACTCAAGAAGAAACAAATAACCTGGACAGTCCTATATTTATTAAATAATTTAATTTGCTGTTGAAAATCATGCCGCAAAACAACTTCAGGCTCAGGTGTCACTGGCAAATTCTACCAAAACTTTCAGGAATAAATAACAACAGTTTTATGCAAACTCTTCCAGAAAATAGAAGAAGGAACACTTTCCAACTCATAAGGCTACCAATATACCCTGACACCAAAACCAGACAAAGACATCGGATCAATATCCTTCATGAATATAGACACAAGGGGAGGAGCCAAGATGGCCGAATAGGAACAGCTCCGGTCTACAGCTCCCAGCGTGAGCGACGCAGAAGACGGTGATTTCTGCATTTCCATCTGAGGTACCGGGTTC…	GCTAGATGACACATGAGGGGGTGCAGCGCAACAGCATGGCACATGTATACATATGTAACTAAACTGCACAATGTGAACATGTACCCTAAAACTTAGAGTATAATAAAAAAAAAAAAAAAAAGAATATAGACACAAAAAACTTCAATGAAATTGAGTAAACCAAATCCAGCAATATATAAAAAGATTAATAATATACCACAAGTGGAGTTTATTCTGGGAATGTAAGGCTGGTTAAACATTTGAAAATCAATTACTGTAATTCCACATATN	ACTCTTCCAGAAAATAGAAGAAGGAACACTTTCCAACTCATAAGGCTACCAATATACCCTGACACCAAAACCAGACAAAGACATCGGATCAATATCCTTCATGAATATAGACACAAGGGGAGGAGCCAAGATGGCCGAATAGGAACAGCTCCGGTCTACAGCTCCCAGCGTGAGCGACGCAGAAGACGGTGATTTCTGCATTTCCATCTGAGGTACCGGGTTCATCTCACTGATAGGG	AATACTATGCAGCCATAAAAAATGATGAGTTCATATCCTTTGTAGGGACATGGATGAAATTGGAAACCATCATTCTCAGTAAACTATCGCAAGAACAAAAAACCAAACACCGCATATTCTCACTCATAGGTGGGAATTGAACAATGAGCTCACATGGACACAGGAAGGGGAATATCACCCTCTGGGGACTGTGGTGGGGTCGGGGGAGGGGGGAGGGATAGCATTGGGAGGTATACCTAATGCTAGATGACACATTAGTGGGTGCAGCGCACCAGCATGGCACATGTATACATATGTAACTAACCTGCACAATGTGCACATGTACCCTAAAACTTAGAGATATAATAAAAAAAAAAAAAAAAAAAAAGAAAATTTAAAGAACACAA	3|123590496|123591297|L1|+,-|EL2012,AK2014,RI2010,EH2014,AE2011,AE2010,RS2013,JT2014	Polymorphic	NA
ec8a5576-0f0b-4f87-876f-0fbd64b00838	3	131069503	131069992	131069778	131069767	L1	L1Ta	0	6121	+	+	N	AACAATATTGCA	hiPSC.CRL2429.T5.realigned.bam|14,hiPSC.CRL2429.T1.p40.realigned.bam|12,hiPSC.CRL2429.T1.p11.realigned.bam|38,hiPSC.CRL2429.T2.realigned.bam|15,hiPSC.CRL1502.T1.p15.realigned.bam|1,hiPSC.CRL2429.T3.realigned.bam|23,hiPSC.CRL2429.T1.p70.realigned.bam|18,hiPSC.CRL2429.T4.realigned.bam|13,hiPSC.CRL2429.T6.realigned.bam|13,hiPSC.CRL2429.T0.realigned.bam|13	hiPSC.CRL2429.T5.realigned.bam|18,hiPSC.CRL1502.T2.realigned.bam|1,hiPSC.CRL2429.T1.p70.realigned.bam|16,hiPSC.CRL2429.T3.realigned.bam|35,hiPSC.CRL2429.T2.realigned.bam|23,hiPSC.CRL2429.T4.realigned.bam|16,hiPSC.CRL2429.T6.realigned.bam|20,hiPSC.CRL2429.T0.realigned.bam|3	AGAAAGAGAGATGCTCAGGTTAGGTAATTTGCTTAGTCACTCAGCTGCAAGAAGCAGAGTTGGCATTTGAAACTAGGTCTGTCGCATTCCAGAATCCATACTCTTAACCAGTGTCTATCAGAATTTTCAACCATGGAACTATATTAGATTTGCTTGTGAAGCTTTTTAAACATAGACACATTTAAATATACTGTTAATGAAAAAATTATTGACACTTATTGAAATGGCAAAAAGACTGTAATCAGGACTATTTTGATAGGTATCAACAATATTGCAGGAGGAGGAGCCAAGATGGCCGAATAGGAACAGCTCCGGTCTACAGCTCCCAGCGTGAGCAACGCAGAAGACGGGTGATTTCTGCATTTCCATCTGAGGTACCGGGTTCATCTCACTAGGGAG…	ATCTCACTCATAGGTGGGAATTGAACAATGAGATCACATGGACACAGGAAGGGGAATATCACACTCTGGGGACTGTGGTGGGGTCGGGGGGAGGGGGGAGGGATAGCATTGGGAGATATACCTAATGCTAGATGACACATTAGTGGGTGCAGTGCACCAGCATGGCACATGTATACATATGTAACTAACCTGCACAATGTGCACATGTACCCTAAAACTTAGAGTATAATAAAAAAAAAAAGAAAGGAAAAAAAAAAAAAAAAAAAAAAACTTATACATCTTTCTTTTTGGTAGTTTTTGAAATAAATTTAACATAGCTATAGAAAAAAAAAAAAAAACAATATTGCAATATGGGAGAGGCATTGGGCTCAACTCTGAAGTTTCTTTGCTGAAGCAAAG…	AAGCTTTTTAAACATAGACACATTTAAATATACTGTTAATGAAAAAATTATTGACACTTATTGAAATGGCAAAAAGACTGTAATCAGGACTATTTTGATAGGTATCAACAATATTGCAGGAGGAGGAGCCAAGATGGCCGAATAGGAACAGCTCCGGTCTACAGCTCCCAGCGTGAGCAACGCAGAAGACGGGTGATTTCTGCATTTCCATCTGAGGTACCGGGTTCATCTCACTAGGGAGTGCCAGACAGTGGGCGCAGGCCAGTGTGTGTGCGCACAGTGCGCGAGCCGAAGCAGGGCGAGGCATTGCCTCACCTGGGAAGCGCAAGGGGTCAGGGAGTTCCCTTTCCGAGTCAAAGAAAGGGGTGACGGACGCACCTGGAAAATCGGGTCACTCCC…	CCTTTGTAGGGACATGGATGAAATTGGAAACCATCATTCTCAGTACACTATCGCAAGAACAAAAAACCAAACACCGCATAATCTCACTCATAGGTGGGAATTGAACAATGAGATCACATGGACACAGGAAGGGGAATATCACACACTGGGGACTGTGGTGGGGTCGGGGGGAGGGGGGAGGGATAGCATTGGGAGATATACCTAATGCTAGATGACACATTAGTGGGTGCAGTGCACCAGCATGGCACATGTATACATATGTAACTAACCTGCACAATGTGCACATGTACCCTAAAACTTAGAGTATAATAAAAAACAAAAGAAAGGAAAAAACAAAAAAAAAAAAAAAAAGACTATAA	3|131069552|131070382|L1|+|CS2011,EL2012,PS2015,EH2014,CB2010,AE2011,AE2010,DBRIP,RS2013,JT2014	Polymorphic	NA
c5c67085-ff3e-4843-952d-e6a124127ad9	3	139044166	139044565	139044440	139044426	L1	L1Ta	6	6121	+	NA	N	AAAATGAGATTTGGG	hiPSC.CRL1502.T3.realigned.bam|7,hiPSC.CRL1502.T1.p40.realigned.bam|13,hiPSC.CRL1502.T2.realigned.bam|12,hiPSC.CRL1502.T6.realigned.bam|11,hiPSC.CRL1502.T1.p15.realigned.bam|15,hiPSC.CRL1502.T1.p76.realigned.bam|9,hiPSC.CRL2429.T3.realigned.bam|1,hiPSC.CRL1502.T5.realigned.bam|11,hiPSC.CRL1502.T0.realigned.bam|25,hiPSC.CRL1502.T4.realigned.bam|11	hiPSC.CRL1502.T3.realigned.bam|9,hiPSC.CRL1502.T1.p40.realigned.bam|3,hiPSC.CRL1502.T2.realigned.bam|6,hiPSC.CRL1502.T6.realigned.bam|6,hiPSC.CRL1502.T1.p15.realigned.bam|3,hiPSC.CRL1502.T1.p76.realigned.bam|12,hiPSC.CRL1502.T5.realigned.bam|9,hiPSC.CRL2429.T6.realigned.bam|1,hiPSC.CRL1502.T4.realigned.bam|10	TTTCTTAAGCCGGTCTGAAAAGCGCAATATTCGGGTGGGAGTGACCCGATTTTCCAGGTGCGTCCGTCACCCCTTTCTTTGACTCGGAAAGGGAACTCCCTGACCCCTTGCGCTTCCCAGGTGAGGCAATGCCTCGCCCTGCTTCGGCTCGCGCACGGTGCGCACACACACTGGCCTGCGCCCACTGTCTGGCACTCCCTAGTGAGATGAACCCGGTACCTCAGATGGAAATGCAGAAATCACCGTCTTCTGCGTTGCTCACGCTGGGAGCTGTAGACCAGAGCTGTTCCTATTCGGCCATCTTGGCTCAATCCCCCAAATCTCATTTTGAATTGTAGCTCCCATAATTTTCACATGTTGTGGGAGATAATTGAATCATGGGGGCAGTTTCCCCCATAC…	CAGCCCACCAGCCTGCCCAATGAATAAATATTAAACAAACACCAAAAAAGTTAAACTGTACCCAAAAACTTAAAGAAAAAAAAAAAAAAAAAAAAAAAAAAAAAAAAAAAAATGAGATTTGGGTGGGGACAGAGCCAAACCATGTCAGGCACTGAGGAGGCAGCAGCTGGCCAGACTGGCAGCCTGGAATGGTGATAGCAGTGGAAACAGGTGCAAGGAGGCCACAGTGGAGGGAGAGGCTTTCCCTCC	CTCCACCACAAGAACAGTATGGGGGAAACTGCCCCCATGATTCAATTATCTCCCACAACATGTGAAAATTATGGGAGCTACAATTCAAAATGAGATTTGGGGGATTGAGCCAAGATGGCCGAATAGGAACAGCTCTGGTCTACAGCTCCCAGCGTGAGCAACGCAGAAGACGGTGATTTCTGCATTTCCATCTGAGGTACCGGGTTCATCTCACTAGGGAGTGCCAGACAGTGGGCGCAGGCCAGTGTGTGTGCGCACCGTGCGCGAGCCGAAGCAGGGCGAGGCATTGCCTCACCTGGGAAGCGCAAGGGGTCAGGGAGTTCCCTTTCCGAGTCAAAGAAAGGGGTGACGGACGCACCTGGAAAATCGGGTCACTCCCACCCGAATATTGCGCTTTTC…	AAGAAAATGTGGCACATATACACCATGGAATACTATGCAGCCATAAAAAATGATGAGTTCATATCCTTTGTAGGGACATGGATGAAATTGGAAACCATCATTCTCAGTAAACTATCGCAAGAACAAAAAACCAAACACCGCATATTCTCACTCATAGGTGGGAACTGAACAATGAGATCACATGGACACAGCAAGGGGAACATCACACTCTGGGG	3|139044088|139044930|L1|+,-|CS2011,EL2012,AK2014,RI2010,PS2015,EH2014,AE2011,AE2010,RS2013,JT2014	Polymorphic	NA
7535345c-7d9f-4086-9b20-742173261426	3	151148407	151148742	151148543	151148554	L1	L1Ta	2	6109	-	NA	N	CCCGAAGATCTT	hiPSC.CRL2429.T5.realigned.bam|37,hiPSC.CRL2429.T1.p40.realigned.bam|41,hiPSC.CRL1502.T1.p40.realigned.bam|54,hiPSC.CRL2429.T1.p11.realigned.bam|90,hiPSC.CRL2429.T2.realigned.bam|30,hiPSC.CRL1502.T1.p15.realigned.bam|26,hiPSC.CRL2429.T3.realigned.bam|31,hiPSC.CRL2429.T1.p70.realigned.bam|31,hiPSC.CRL1502.T0.realigned.bam|78,hiPSC.CRL2429.T4.realigned.bam|21,hiPSC.CRL2429.T6.realigned.bam|23,hiPSC…	hiPSC.CRL1502.T3.realigned.bam|1,hiPSC.CRL2429.T1.p70.realigned.bam|6,hiPSC.CRL2429.T5.realigned.bam|4,hiPSC.CRL1502.T1.p40.realigned.bam|2,hiPSC.CRL2429.T1.p11.realigned.bam|2,hiPSC.CRL1502.T2.realigned.bam|5,hiPSC.CRL2429.T2.realigned.bam|5,hiPSC.CRL1502.T6.realigned.bam|2,hiPSC.CRL1502.T1.p15.realigned.bam|3,hiPSC.CRL1502.T1.p76.realigned.bam|13,hiPSC.CRL2429.T3.realigned.bam|5,hiPSC.CRL1502.T…	AAAACAAAACAAAACAAAAACACCACACCAGCACTACAGGCAAGATTACTAGGGAGAAAACACTGTCTCGATCATGCTGTGTATGATGTTATAGGTTTTGATTTATGAGTCACTATCAGAAGGGTAGGATGGTGCAGTGGTAAGAACATTCACAGTCTGACAGTTTAGTGCTGGCCTCCCTGTATCTGAAGATCTTCGGGGATTGGAGGAGCCAAGATGGCCGAATAGGAACAGCTCCAGTCTACAGCTCCCAGCGTGAGCGACGCAGAAGACCGGTGATTTCTCCATTTCCATCTGAGGTACCGGGTTCATCTCACTAGGGAGTGCCAGACAGTGGGCGCAGGCCAGTGTGTGCGCGCACCGTGCGCGAGCCGAAGCAGGGCGAGGCATTGCCTCACC…	CACCAGAATCTAGAAATATTTCTTCTCATTGGGGGGACTCCTATGGAATCAAAGGTGTCCTTTGTTTAAAGCTGGAGAGTTCAGAGAGCATCAGCTAATGCCCTTAATTATACAGATGAATAAAGTTAGCTGGCCTCCCGAAGATCTTTTTTTTTTTTTTTTTTTTCTTTTCTTTTTTTTTTATTTTTTTATATTTTTATTTTTTTTTTTTTTTGGTTTATTGTTCAATTGTTTA	GGATGGTGCAGTGGTAAGAACATTCACAGTCTGACAGTTTAGTGCTGGCCTCCCTGTATCTGAAGATCTTCGGGGATTGGAGGAGCCAAGATGGCCGAATAGGAACAGCTCCAGTCTACAGCTCCCAGCGTGAGCGACGCAGAAGACCGGTGATTTCTCCATTTCCATCTGAGGTACCTGGTTCATCTCACTAGGGAGTGCCAGACAGTGGGCGCAGGCCAGTGTGTGCGCGCACCGTGCGCGAGCCGAAGCAGGGCGAGGCATTGCCTCACCTGGGAAGCGCAAGGGGTCAGGGAGTTCCCTTTCCGAGTCAAAGAAAGGGGTGACGGACNGCGCA	GAAATTGGAAACCATCATTCTCAGTAAACTATCGCAAGAACAAAAAACCAAACACCGCATATTCTCACTCATAGGTGGGAATTGAACAATGAGATCACATGGACACAGGAAGGGGAATATCACACTCTGGGGACTGTGGTGGGGTAGGGGGAGGGGGGAGGGATAGCATTGGGAGATATACCTAATGCTAGATGAAAGACGTTA	3|151148094|151148783|L1|-|CS2011,EL2012,RI2010,PS2015,EH2014,AE2011,JT2014,DBRIP,RS2013	Polymorphic	NA
32b303c2-5047-4126-a312-e36abe846c37	3	151687822	151688285	151688087	151688101	L1	L1Ta	3	6118	-	-	N	TACTCTTCTTTTTTA	hiPSC.CRL1502.T3.realigned.bam|12,hiPSC.CRL2429.T1.p40.realigned.bam|2,hiPSC.CRL1502.T1.p40.realigned.bam|8,hiPSC.CRL1502.T2.realigned.bam|25,hiPSC.CRL1502.T6.realigned.bam|23,hiPSC.CRL1502.T1.p15.realigned.bam|6,hiPSC.CRL1502.T1.p76.realigned.bam|27,hiPSC.CRL1502.T5.realigned.bam|14,hiPSC.CRL1502.T0.realigned.bam|26,hiPSC.CRL1502.T4.realigned.bam|14	hiPSC.CRL1502.T3.realigned.bam|3,hiPSC.CRL1502.T1.p40.realigned.bam|3,hiPSC.CRL1502.T2.realigned.bam|2,hiPSC.CRL1502.T1.p15.realigned.bam|1,hiPSC.CRL1502.T1.p76.realigned.bam|7,hiPSC.CRL1502.T5.realigned.bam|2,hiPSC.CRL1502.T4.realigned.bam|2	GATATAGTCTCGTGGTGCGCCGTTTCTTAAGCCGGTCTGAAAAGCGCAATATTCGGGTGGGAGTGACCCAATTTTCCAGGTGCGTCCGTCACCCCTTTCTTTGACTCGGAAAGGGAACTCCCTGACCCCTTGCGCTTCCCAGGTGAGGCAATGCCTCGCCCTGCTTCGGCTCGCTCACGGTGCGCGCACCCACTGGCCTGCGCCCACTGTCTGGCACTCCCTAGTGAGATGAACCCGGTACCTCAGATGGAAATGCAGAAATCACCGTCTTCTGCGTCGCTCACGCTGGGAGCTGTAGACCGGAGCTGTTCCTATTCAGCCATCTTGGCTCCTCCTCTCCTACTCTTCTTTTTTAATATAGTGTTGCACATGTTCTTTTCTGCTCATATACTAACATTG…	TGAGAACACTTGGACACAGGAAGGGGAATATCACACTCTGGGGACTGTGGTGGGGTCGGGGGAGGGGGGAGGGATAGCATTGGGAGATATACCTAATGCTAGATGACACGTTAGTGGGTGCAGCGCACCAGCATGGCACATGTATGCATATGTAACCTGCACAATGTGCACATGTACCCTAAAACTTAGAGTATAATAAAAAAATTAAAAAAAAAAAAAAAATAAAAAAAATAAAAAAGAAGAGTATGAATTAGAAAAATATTCCTAATTTGCAGAGGTAAATCTTTTACTCTTTCTAGTCCCAAAGTCCAAATTCTTCCTCTAAATCTTTGTTTACGCCGGGGACTTTGCCTAACATAATCTCTGTTTTTTAATTTAAAAAATGAGAATTCTTGTACT…	CTATATTAAAAAAGAAGAGTAGGAGAGGAGGAGCCAAGATGGCTGAATAGGAACAGCTCCGGTCTACAGCTCCCAGCGTGAGCGACGCAGAAGACGGTGATTTCTGCATTTCCATCTGAGGTACCGGGTTCATCTCACTAGGGAGTGCCAGACAGTGGGCGCAGGCCAGTGGGTATGAACC	ATTCTCAGTAAACTATCGCAAGAACAAAAAACCAAACACCGCATATTCTCACTCATAGGTGGGAATTGAACAATGAGAACACTTGGACACAGGAAGGGGAATATCACACTCTGGGGACTGTGGTGGGGTCGGGGGAGGGGGGAGGGATAGCATTGGGAGATATACCTAATGCTAGATGACACGTTAGTGGGAGCAGCGCACCAGCATGGCACATGTATGCATATGTAACCTGCACAATGTGCAACCATGTACCCTAAAACTTAGAGTATAATAAAAAAATTAAAAAAAAAAAAAAAATAAAAAAAATAAAAAAGAAGAGATTATGTGAATTAGAAAAATATTCCTAATTTGGAAAGGTAAAACTTTTACTCTTT	3|151687893|151688306|L1|-|CS2011,RI2010,PS2015,EH2014,CB2010,AE2011,JT2014,DBRIP,RS2013	Polymorphic	NA
b5b88c16-392a-4c24-8ad7-68d071f2b55a	3	151787186	151787747	151787462	151787477	L1	L1Ta	0	6047	-	-	N	TAACACTTGTATTATT	hiPSC.CRL1502.T3.realigned.bam|21,hiPSC.CRL2429.T1.p40.realigned.bam|1,hiPSC.CRL1502.T1.p40.realigned.bam|10,hiPSC.CRL1502.T2.realigned.bam|20,hiPSC.CRL1502.T6.realigned.bam|12,hiPSC.CRL1502.T1.p15.realigned.bam|10,hiPSC.CRL1502.T1.p76.realigned.bam|26,hiPSC.CRL1502.T5.realigned.bam|8,hiPSC.CRL1502.T0.realigned.bam|36,hiPSC.CRL1502.T4.realigned.bam|14	hiPSC.CRL1502.T3.realigned.bam|6,hiPSC.CRL2429.T5.realigned.bam|1,hiPSC.CRL1502.T1.p40.realigned.bam|4,hiPSC.CRL1502.T2.realigned.bam|27,hiPSC.CRL1502.T6.realigned.bam|9,hiPSC.CRL1502.T1.p15.realigned.bam|4,hiPSC.CRL1502.T1.p76.realigned.bam|21,hiPSC.CRL1502.T5.realigned.bam|10,hiPSC.CRL1502.T0.realigned.bam|9,hiPSC.CRL1502.T4.realigned.bam|21	ACCTGATGATGCTCTCAAAATTTCTTTCTACAAAATTTTCTCTTTACTACCAACTGTCAACTGCTGAAAATGTTAAAGATGATCCAGGGCTTAAAGAGTTGTGTAGCAACTCTATGGATATTTTCATTATAAATTTTTGCATGAGATATAAACACCAACTTTGGAATAGAGGAATGTCTAGTACATTATATTTTATCTTGGTGTTTCATCAAAAACTTTAATTTTAACATTCTGTAAGAAAAAAATTTCAAAGTAATTCTACTTACATACAATAATACAAGTGTTAGGGGGGGAGGAGCCAAGATGGCCGAATAGGAACAGCTCCGGTCTACAGCTCCCAGCGTGAGCGACGCAGAAGACGGTGATTTCTGCATTTCCATCTGAGGTACCGGGTTCATC…	CATCATTCTCAGTAAACTATCGCAAGAACAAAAAACCAAACACCGCATATTCTCACTCATAGGTGGGAATTGAACAATGAGATCACATGGACACAGGAAGGGGAATATCACACTCTGGGGACTGTGGTGGGGTCGGGGGAGGGGGGAGGGATAGCACTGGGAGATATACCTAATGCTAGATGACACATTAGTGGGTGCAGCGCACCAGCATGGCACATGTATACATATGTAACTAACCTGCACAATGTGCACATGTACCCTAAAACTTAGAGTATAATAAAAAAAAAAAAAATAATAATACAAGTGTTAAAGGAATTAATCTCAGAGAGAATGCAGTAGCATATTAATTGAGTTATCTAGAACAATCAATTGTATTCAATCTCAGGAATGCAAGGATGG…	CATTATATTTTATCTTGGTGTTTCATCAAAAACTTTAATTTTAACATTCTGTAAGAAAAAAATTTCAAAGTAATTCTACTTACATACAATAATACAAGTGTTAGGGGGGGAGGAGCCAAGATGGCCGAATAGGAACAGCTCCGGTCTACAGCTCCCAGCGTGAGCGACGCAGAAGACGGTGATTTCTGCATTTCCATCTGAGGTACCGGGTTCATCTCAGATCCTAG	GTAGGGACATGGATGAAATTGGAAACCATCATTCTCAGTAAACTATCGCAAGAACAAAAAACCAAACACCGCATATTCTCACTCATAGGTGGGAATTGAACAATGAGATCACATGGACACAGGAAGGGGAATATCACACTCTGGGGACTGTGGTGGGGTCGGGGGAGGGGGGAGGGATAGCACTGGGAGATATACCTAATGCTAGATGACACATTAGTGGGTGCAGCGCACCAGCATGGCACATGTATACATATGTAACTAACCTGCACAATGTGCACATGTACCCTAAAACTTAGAGTATAATAAAAAAAAAAAAAATAATATAAATGTGTTAAAGGAATTAATCT	3|151787416|151787516|L1|+|PS2015	Polymorphic	NA
afa44c8f-d07a-4e0f-bdd4-6ff3443cbf96	3	175677836	175678236	175677969	175677983	L1	L1Ta	5096	6121	-	NA	N	CTTTCTTGGTTTTTT	hiPSC.CRL2429.T5.realigned.bam|4,hiPSC.CRL2429.T1.p40.realigned.bam|2,hiPSC.CRL1502.T1.p40.realigned.bam|4,hiPSC.CRL1502.T2.realigned.bam|4,hiPSC.CRL2429.T2.realigned.bam|2,hiPSC.CRL2429.T3.realigned.bam|4,hiPSC.CRL1502.T1.p15.realigned.bam|2,hiPSC.CRL1502.T1.p76.realigned.bam|1,hiPSC.CRL1502.T5.realigned.bam|5,hiPSC.CRL1502.T0.realigned.bam|1,hiPSC.CRL2429.T4.realigned.bam|4,hiPSC.CRL2429.T6.rea…	hiPSC.CRL1502.T3.realigned.bam|30,hiPSC.CRL2429.T1.p70.realigned.bam|15,hiPSC.CRL2429.T5.realigned.bam|9,hiPSC.CRL2429.T1.p40.realigned.bam|2,hiPSC.CRL1502.T1.p40.realigned.bam|4,hiPSC.CRL2429.T1.p11.realigned.bam|2,hiPSC.CRL1502.T2.realigned.bam|26,hiPSC.CRL2429.T2.realigned.bam|15,hiPSC.CRL1502.T6.realigned.bam|20,hiPSC.CRL1502.T1.p15.realigned.bam|1,hiPSC.CRL1502.T1.p76.realigned.bam|23,hiPSC.…	AAATATATAACCTGCCAGAGTAATATATAACCTGCCAGAGTAGAGTAAGTCATACAGACTTTCTTGCCTAGGAAATTGATAATGCTAGTTTAAATCAAATAAACTCTTTGATGCTCATACAGAAAAGGCCTCATGGGGACCCGTTTGAATAAGATGTTTGAATAAGCTACGATAACTCCACAAGATTATGAATCTATAAAAAGAATAAGGAGTATGTCTCCGAACTGATAGGATGTCATTTCAGATATACGTTAAAAAACCAAGAAAGGAGAAAATTTTCGCAACCTACTCATCTGACAAAGGGCTAATATCCAGAATCTACAATGAACTCAAACAAATTTACAAGAAAAAAACAAACAACCCCATCAAAAAGTGGGCGAAGGACATGAACAGACACTT…	TAAATTCCATTAGTATCTGGTTTAAATTTCCTGTATTTATTTTTCAGAAATAAGTAGATGCATTAACATTTTTTTTACATTTTTTTTTCATACATTAAGGATCTCATACTATAGATACACTGTTGTACTTTGCTTTCTTGGTTTTTTTTTTTTTTTTTTTTTTTTTATTTTTTATCCTTTTTTTTGGTTTCCTTTCC	TGAATAAGCTACGATAACTCCACAAGATTATGAATCTATAAAAAGAATAAGGAGTATGTCTCCGAACTGATAGGATGTCATTTCAGATATACGTTAAAAAACCAAGAAAGGAGAAAATTTTCGCAACCTACTCATCTGACAAAGGGCTAATATCCAGAATCTACAATGAACTCAAACAAATTTACAAGAAAAAAACAAACAACCCCATCAAAAAGTGGGCGAAGGACATGAACAGACACTTCTCAAAAGAAGACATTTATGCAGCCAAAAAACACATGAAAAAATGCTCATCATCACTGGCCATCAGAGAAATGCAAATCAAAACCACTATGAGATATCATCTCACACCAGTTAGAATGGCAATCATTAAAAAGTCAGGAAACAACAGGTGCTGGAGAG…	CATGGAATACTATGCAGCCATAAAAAATGATGAGTTCATATCCTTTGTAGGGACATGGATGAAATTGGAAACCATCATTCTCAGTAAACTATCGCAAGAACAAAAAACCAAACACCGCATATTCTCACTCATAGGTGGGAATTGAACAATGAGATCACATGGACACAGGAAGGGGAATATCACACTCTGGGGAATGTGGTGGGGTCGGGGGAGGGGGGAGGAATAGCATTGGGAGATATACCTAATGCTAGATGACACATTGGTGGGTGCAGCGAGCACAC	3|175677416|175678217|L1|+,-|EL2012,AK2014,RI2010,EH2014,AE2011,AE2010,RS2013,JT2014	Polymorphic	NA
3038ec29-2e46-44b7-8275-fc5333a23984	3	176091036	176091464	176091317	176091332	L1	L1Ta	5148	6121	NA	+	N	AAAAACTACCAATAGA	hiPSC.CRL1502.T3.realigned.bam|22,hiPSC.CRL2429.T1.p70.realigned.bam|19,hiPSC.CRL2429.T5.realigned.bam|19,hiPSC.CRL2429.T1.p40.realigned.bam|1,hiPSC.CRL1502.T1.p40.realigned.bam|7,hiPSC.CRL1502.T2.realigned.bam|27,hiPSC.CRL2429.T2.realigned.bam|20,hiPSC.CRL1502.T6.realigned.bam|11,hiPSC.CRL1502.T1.p15.realigned.bam|6,hiPSC.CRL1502.T1.p76.realigned.bam|35,hiPSC.CRL2429.T3.realigned.bam|19,hiPSC.CR…	hiPSC.CRL2429.T5.realigned.bam|51,hiPSC.CRL2429.T1.p40.realigned.bam|10,hiPSC.CRL1502.T1.p40.realigned.bam|25,hiPSC.CRL2429.T1.p11.realigned.bam|31,hiPSC.CRL2429.T2.realigned.bam|59,hiPSC.CRL1502.T1.p15.realigned.bam|40,hiPSC.CRL2429.T3.realigned.bam|75,hiPSC.CRL2429.T1.p70.realigned.bam|51,hiPSC.CRL1502.T0.realigned.bam|61,hiPSC.CRL2429.T4.realigned.bam|38,hiPSC.CRL2429.T6.realigned.bam|41,hiPSC…	GCCAGAAACGTGGGGGACGCGCCGGGGAATGCGCAATATATAAATATACACCCAACCGCACAACAGTGACCCGCCCCCAACAACATAAAAGTATAAAAAAAAAAAAAAAAAAACACAAAAAAAAACAAAAACTACCAATAGAATTACCATATGATCCAGCAATCCCACTACTGGAAATTTATCTGAAAAAAGGAATTCATTGTATCAGACAGACATTTGGACCCCCATGTTTATTGCAGCAGTATTCACAATAGCCAAGATATGGAATTAACCT	TCTGATTAAAAAATGGGTAAATGATCTGAGCAGACATTTCTCAAAAGAAGACATATAAGTGGCCAGCCAAATATCTGAAAGAGAAGTTCAACATCACTAATCATCAGGGAAATGCAAATCAAAACCACAATGAGGTATCATCTCACTCCAGTTAGGATGGCTATTATCAGAAAGGCAATATCAAATGCTGGTGAGGATGCAGAGAAAAGGGAACCCTTACCACCGTTGGTGGGAATGCAAACTAGTACAGCCACTATGGAGAACAGTATAGAGGTCCCTTTAAAAACTACCAATAGAGATATACCTAATGCTAGATGACACATTAGTGGGTGCAGCGCACCAGCATGGCACATGTATACATATGTAACTAACCTGCACAATGTGCACATGTACCCTAAA…	GATTAAAAAATGGGTAAATGATCTGAGCAGACATTTCTCAAAAGAAGACATATAAGTGGCCAGCCAAATATCTGAAAGAGAAGTTCAACATCACTAATCATCAGGGAAATGCAAATCAAAACCACAATGAGGTATCATCTCACTCCAGTTAGGATGGCTATTATCAGAAAGGCAATATCAAATGCTGGTGAGGATGCAGAGAAAAGGGAACCCTTACCACCGTTGGTGGGAATGCAAACTAGTACAGCCACTATGGAG	CACACCGGGGCCTGTTGTGGGGTGGGAGGAGGAGGGGAGAAGGATAGCATTAGGAGATATACCTACTGCTAGATGACACATTAGTGGGTGCAGCGCACCAGCATGGCACATGTATACATATGTAACTAACCTGCACAATGTGCACATGTACCCTAAAACTTAGAGTATAATAAAAAAAAAAAAAAAAAAAAAAAAAAAAAACCAACCAAAAAAATTAAACCCAAAAA	3|176091129|176091967|L1|+,-|EL2012,AK2014,RI2010,EH2014,AE2010,DBRIP,RS2013	Polymorphic	NA
751a8a4e-d2be-424b-8044-fc57411f4d7d	3	186371845	186372183	186372140	186372123	L1	L1Ta	0	6054	+	+	N	AGAAAATCAAAGGATGGG	hiPSC.CRL1502.T3.realigned.bam|43,hiPSC.CRL2429.T5.realigned.bam|31,hiPSC.CRL2429.T1.p40.realigned.bam|20,hiPSC.CRL1502.T1.p40.realigned.bam|53,hiPSC.CRL2429.T1.p11.realigned.bam|51,hiPSC.CRL1502.T2.realigned.bam|33,hiPSC.CRL2429.T2.realigned.bam|19,hiPSC.CRL2429.T3.realigned.bam|28,hiPSC.CRL1502.T1.p15.realigned.bam|26,hiPSC.CRL1502.T1.p76.realigned.bam|23,hiPSC.CRL2429.T1.p70.realigned.bam|21,h…	hiPSC.CRL1502.T3.realigned.bam|31,hiPSC.CRL2429.T1.p70.realigned.bam|33,hiPSC.CRL2429.T5.realigned.bam|28,hiPSC.CRL2429.T1.p40.realigned.bam|2,hiPSC.CRL1502.T1.p40.realigned.bam|9,hiPSC.CRL2429.T1.p11.realigned.bam|5,hiPSC.CRL1502.T2.realigned.bam|41,hiPSC.CRL2429.T2.realigned.bam|37,hiPSC.CRL1502.T6.realigned.bam|25,hiPSC.CRL1502.T1.p15.realigned.bam|6,hiPSC.CRL1502.T1.p76.realigned.bam|92,hiPSC…	GCAGGAGCAGGAGTGGCTAGCTTCCCCGCTCTGTTGGAACTATCCTGTGGAGAAGCCGCCCTGCAGAAGCCGCCCTGGTGGAGGGATGCAGCCCCTGCAGAACCCGGTGCTGGAACGAGAAGGAGCAGGGAATAAGCACCCTCCCCTCTCCCTCCCTTCCTGTTTCCTTCCAATCTCCTCCTCCCAATGGCTCTTTGAACTCAATGGTAAACTAGCCAGCAGGGAGAGCCTGGGTTATTCAATTCCCTGGAGCCAGCCTGGGAGACAAGACCAGGCAGAGAAAATCAAAGGATGGGGGAGGAGCCAAGATGGCCGAATAGGAACAGCTCCGGTCTACAGCTCCCAGCGTGAGCGACGCAGAAGACGGTGATTTCTGCATTTCCATCTGAGGTACCGGGT…	AGATGACACATTAGTGGGTGCAGCGCACCAGCATGGCACATGTATACATATGTAACTAACCTGCACAATGTGCACATGTACCCTAAAACTTAGAGTATAATAAAAAAAAAAAAAAAAAGAAAGAAAATCAAAGGATGGGCCTGAGGCAAACAGAAAAGGGAAAAACCATTAGGAGCCTTAGCTGGGG	CCTCCCAATGGCTCTTTGAACTCAATGGTAAACTAGCCAGCAGGGAGAGCCTGGGTTATTCAATTCCCTGGAGCCAGCCTGGGAGACAAGACCAGGCAGAGAAAATCAAAGGATGGGGGAGGAGCCAAGATGGCCGAATAGGAACAGCTCCGGTCTACAGCTCCCAGCGTGAGCGACGCAGAAGACGGTGATTTCTGCATTTCCATCTGAGGTACCGGGTTCATCTCACTAGGGAGTGCCAGACAGTGGGCGCAGGCCAGTGTGTGTNGGCGCGCAC	GATTAAGAAAATGTGGAACATATACACCATGGAGTACTATGCAGCCATAAAAAATGATGAGTTCATATACTTTGTAGGGACATGGATGAAATTGGAAAACATCATTCTCAGTAAACTATCGCAAGAACAAAAAACCAAACACAGCATACTATTCTCACTCATAGGTGGGAATTGAACAATGAGATCACATGGACACAGGAAGGGGAATATCACACTCTGGGGACTGTGGTGGGGTCGGGGGAGGGGGGAGGGATAGCATTGGGAGATATACCTAATGCTAGAGGACACATTGGAGTGGGTGCAGCGCACCAGCATGGCACATGTATACATATGTAACTAACCTGCACAATGTGCACATGTACCCTAAAACTTAGAGTATAATAAAACAAAAAAAAAAAA…	3|186371885|186372686|L1|+,-|CS2011,EL2012,AK2014,RI2010,PS2015,EH2014,AE2011,AE2010,DBRIP,RS2013,JT2014	Polymorphic	NA
65ae0035-b8ba-4c1e-a3c3-4e0c7a064903	3	188234155	188234564	188234431	188234417	L1	L1Ta	5211	6121	-	+	Y	AGAAATCCACTTAGA	hiPSC.CRL1502.T3.realigned.bam|1,hiPSC.CRL1502.T1.p40.realigned.bam|1,hiPSC.CRL1502.T2.realigned.bam|5,hiPSC.CRL1502.T6.realigned.bam|2,hiPSC.CRL1502.T1.p15.realigned.bam|1,hiPSC.CRL1502.T1.p76.realigned.bam|2,hiPSC.CRL1502.T5.realigned.bam|8,hiPSC.CRL1502.T0.realigned.bam|2,hiPSC.CRL1502.T4.realigned.bam|5	hiPSC.CRL1502.T3.realigned.bam|5,hiPSC.CRL1502.T1.p40.realigned.bam|3,hiPSC.CRL1502.T2.realigned.bam|6,hiPSC.CRL1502.T6.realigned.bam|3,hiPSC.CRL1502.T1.p15.realigned.bam|3,hiPSC.CRL1502.T1.p76.realigned.bam|3,hiPSC.CRL1502.T5.realigned.bam|1,hiPSC.CRL1502.T4.realigned.bam|4	GACATGAACAGACACTTCTCAAAAGAAGACATTTATGCAGCCAAAAAACACATGAAGAAATGCTCATCATCACTGGCCATCAGAGAAATGCAAATCAAAACCACTATGAGATATCATCTCACACCAGTTAGAATGGCAATCATTAAAAAGTCAGGAAACAACAGGTGCTGGAGAGGATGCGGAGAAATAGGAACACTTTTACACTGTTGGTGGGACTGTAAACTAGTTCAACCATTGTGGAAGTCAGTGTGGCGATTCCTCAGGGATCTAGAACTAGAAATACCATTTGACCCAGCCATCCCATTACTGGGTATATACCCAAATGAGTCTAAGTGGATTTCTAACACAATGAACATTTAAGTGTGTGGGGCAGGGGGAGTAAGGGTGGGTACTGAGTGA…	GGGCGAGCGCACCCGCAGGGCAAATGTATAAATATGTAACAAACCCGCAAAATGTGCACATGTACCCAAAAAATTAGAGTATAAAAAAAAAAAAAAAAAAAAAAAAAAAAAAAAGAAATCCACTTAGAAAAGTCATTCTCAAAGTGAGAACACCTCACTTTGAGAATGACTCAGACCAGCACCATCACTGGGGATGTTGAGAACATCCCCATACCAGCGCCATCACTAGCACCTACGAACTTGGTAGAAATGTAAGTTCTT	GACATGAACAGACACTTCTCAAAAGAAGACATTTATGCAGCCAAAAAACACATGAAGAAATGCTCATCATCACTGGCCATCAGAGAAATGCAAATCAAAACCACTATGAGATATCATCTCACACCAGTTAGAATGGCAATCATTAAAAAGTCAGGAAACAACAGGTGCTGGAGAGGATGCGGAGAAATAGGAAGACTTTTACACTGTTGGTGGGACTGTAAACTAGTTCAACCATTGTGGAAGTCAGTGTGGCGATTCCTCAGGGATCTAGAACTAGAAATACCATTTGACCCAGCCATCCCATTACTGGGTATATACCCAAATGAGTCTAAGTGGATTTCTAACACAATGAACATTTAAGTGTGTGGGGCAGGGGGAGTAAGGGTGGGTACTGAGTGA…	CATCATTCTCAGTAAACTATCGCAAGAACAAAAAACCAAACACCGCATATTCTCACTCATAGGTGGGAATTGAACAATGAGATCACATGGACACAGGAAGGGGAATATCACACTCTGGGGACTGTGGTGGGGTCGGGGGAGGGGGGAGGGATAGCATTGGGAGATATACCTAATGCTAGATGACACATTAGTGGGTGCAGCGCACCAGCATGGCACCATGTATACATATGTAACTAACCTGCACAATGTGCACATGTACCCTAAAACTCTTTAGAGTA	3|188234320|188234986|L1|+,-,?|CS2011,EL2012,AK2014,RI2010,PS2015,EH2014,AE2011,JT2014,RS2013	Polymorphic	NA
34b6dce5-1c78-456a-aa6a-0f38fb8d35e5	4	18162541	18162957	18162679	18162688	L1	L1preTa	4133	6058	+	-	Y	AAGGCTTTTC	hiPSC.CRL1502.T3.realigned.bam|1,hiPSC.CRL2429.T1.p40.realigned.bam|1,hiPSC.CRL1502.T1.p40.realigned.bam|6,hiPSC.CRL1502.T2.realigned.bam|2,hiPSC.CRL1502.T6.realigned.bam|3,hiPSC.CRL1502.T1.p15.realigned.bam|2,hiPSC.CRL1502.T1.p76.realigned.bam|3,hiPSC.CRL1502.T5.realigned.bam|3,hiPSC.CRL1502.T4.realigned.bam|4	hiPSC.CRL1502.T3.realigned.bam|36,hiPSC.CRL1502.T1.p40.realigned.bam|6,hiPSC.CRL1502.T2.realigned.bam|26,hiPSC.CRL2429.T1.p70.realigned.bam|1,hiPSC.CRL1502.T6.realigned.bam|32,hiPSC.CRL1502.T1.p15.realigned.bam|1,hiPSC.CRL1502.T1.p76.realigned.bam|31,hiPSC.CRL1502.T5.realigned.bam|29,hiPSC.CRL1502.T0.realigned.bam|4,hiPSC.CRL2429.T4.realigned.bam|1,hiPSC.CRL1502.T4.realigned.bam|25	CAACAACAGACAAACAGAGAGCCAAATCATGGGTGAACTCCCATTCACAATTGCTTCAAAGAGAATAAAATACCTAGGAATCCAACTTACAAGGGATGTGAAGGACCTCTTCAAGGAGAACTACAAACCACTGCTCAAGGAAATAAAAGAGGAGACAAACAAATGGAAGAACATTCCATGCTCATGGGTAGGAAGAATCAATATCGTGAAAATGGCCATACTGCCCAAGGTAATTTACAGATTCAATGCCATCCCCATCAAGCTACCAATGACTTTCTTCACAGAATTGGAAGGCTTTTCAACTTTAGTATTCTCATATTCCCATGCCTTTTATTCATAACTCATCCCACATCTGGTTCGTTCCAAGAAAAATACCAAATTCAGTTAGGGTAAGGCTCC…	ATTTTTGTATTTTTAGTAGAGACAGGGTTTCACTATGTTGGCCAAGCTGGTCTCGAACTCCTGACCTCAGGTGATCCACCCGCCTCGGCCTCCCAAAGTATTGGGATTACAGGTGTGAGCCACTGTGCCCGACCCAAAAAGGCTTTTCTTTTTTTTTTTTTTTTTTTTTTTATTTACCTCTATAGTTTTAGGGTACATTGTGCACATTGT	GTCTCAGCCCAAAATCTCCTTAAGCTGATAAGCAACTTCAGCAAAGTCTCAGGATACAAAATCAATGTACAAAAATCACAAGCATTCTTATACACCAACAACAGACAAACAGAGAGCCAAATCATGGGTGAACTCCCATTCACAATTGCTTCAAAGAGAATAAAATACCTAGGAATCCAACTTACAAGGGATGTGAAGGACCTCTTCAAGGAGAACTACAAACCACTGCTCAAGGAAATAAAAGAGGAGACAAACAAATGGAAGAACATTCCATGCTCATGGGTAGGAAGAATCAATATCGTGAAAATGGCCATACTGCCCAAGGTAATTTACAGATTCAATGCCATCCCCATCAAGCTACCAATGACTTTCTTCACAGAATTGGAAGGCTTTTCAACT…	TGATGAGTTCATATCCTTTGTAGGGACATGGATGAACTTGGAAACCATCATTCTCAGTAAACTATCGCAAGAACAAAAAACCAAACACCGCATATTCTCACTCATAGGTGGGAATTGAACAATGAGATCACATGGACACAGGACGGGGAATATCACACTCTGGGGACTGTGGTGGGGTCGGGGGAGGGGGGAGGGATAGCATTGGGAGATATACATACTGCTAGATGACACATTAGTGGGTGCAGCGCACCAGCATGGCACATGTATGAGACATATGTAACTAACCTGCACAATGTGCACATGTACCCTAAAACTTAGAGTATAATAAAAAAAAAAAAAAAAAAAAAGAAAAGCCTTTTTGGGTCGGGCACAGTGGCTCACACCTGTAATCCCAATACT…	4|18161897|18162795|L1|+,-,?|CS2011,EL2012,AK2014,RI2010,PS2015,EH2014,AE2011,AE2010,DBRIP,RS2013,JT2014	Polymorphic	NA
84083930-b603-4c7b-a7ee-ab0dd1206ff4	4	18194214	18194583	18194346	18194356	L1	L1preTa	3466	6052	-	-	N	AATCAATTTTT	hiPSC.CRL1502.T3.realigned.bam|2,hiPSC.CRL1502.T1.p40.realigned.bam|1,hiPSC.CRL1502.T2.realigned.bam|3,hiPSC.CRL1502.T6.realigned.bam|1,hiPSC.CRL1502.T1.p76.realigned.bam|2,hiPSC.CRL1502.T4.realigned.bam|4	hiPSC.CRL1502.T3.realigned.bam|19,hiPSC.CRL2429.T5.realigned.bam|1,hiPSC.CRL1502.T1.p40.realigned.bam|1,hiPSC.CRL1502.T2.realigned.bam|15,hiPSC.CRL1502.T6.realigned.bam|22,hiPSC.CRL1502.T1.p76.realigned.bam|32,hiPSC.CRL1502.T5.realigned.bam|19,hiPSC.CRL1502.T0.realigned.bam|5,hiPSC.CRL1502.T4.realigned.bam|17	AATTTCCTTATCCAGTTTTTTTGCAAGACATCCACTATGTACACCTAATAGCAGAAAAGCACCAGCAGGTACCTTCAGGGGCTGGAGGGAGAGGCTTAAATAGTCCACCTCAAGCTTAATATTTTAATCATGAGTGTCACCTTGAAATTTGAAGAAAACTTTTTACTATACATACATGTACCTATAAAGTATGTGCTTAAAAAGTTTAGATTACTTAACCAGGTGATAAAAATTGATTCCTTCTGAAACTATTCCAATCAATAGAAAAAGAGGGAATCCTCCCTAACTCATTTTATGAGGCCAGCATCATTCTGATACCAAAGCCGGGCAGAGACACAACCAAAAAAGAGAATTTTAGACCAATATCCTTGATGAACATTGATGCAAAAATCCTCAATA…	ACAGGGTCATGAAATAGCCTGACATGGGGCAGGGATGGCTTTCTCCAACAGGGACATTAGTACCTCTTGGGCTTCCAGAAATGCACTACAAAGCATGGAGAGGAAAGAATAAAGGCAATAAAAGAAATGAGCAATCAATTTTTTTTTTTTTTTTTTTTATTATACTCTAAGTTTTAGGGGATACATGTGCACATGGTGCAGGTTAGTTACATATGTATACATGTGCCATGCTGGTGCGCTGCACCCACTAATGTGTCATCTAGCATT	ATATTTTAATCATGAGTGTCACCTTGAAATTTGAAGAAAACTTTTTACTATACATACATGTACCTATAAAGTATGTGCTTAAAAAGTTTAGATTACTTAACCAGGTGATAAAAATTGATTCCTTCTGAAACTATTCCAATCAATAGAAAAAGAGGGAATCCTCCCTAACTCATTTTATGAGGCCAGCATCATTCTGATACCAAAGCCGGGCAGAGACACAACCAAAAAAGAGAATTTTAGACCAATATCCTTGATGAACATTGATGCAAAAATCCTCAATAAAATACTGGCAAACCGAATCCAGCAGCACATCAAAAAGCTTATCCACCATGATCAAGTGGGCTTCATCCCTGGGATGCAAGGCTGGTTCAATATACGCAAATCAATAAATGTAATCCA…	TTCATATCCTTTGTAGGGACATGGATGAAATTGGAAACCATCATTCTCAGTAAACTATCGCAAGAACAAAAAACCAAACACCGCATATTCTCACTCATAGGTGGGAATTGAACAATGAGATCACATGGACACAGGAAGGGGAATATCACACTCTGGGGACTGTGGTGGGGTCGGGGGAGGGGGGAGGGAGAGCATTGGGAGATATACCTAATGCTAGATGACACATTAGTGGGTGCAGCGCACCAGCATGGCACATGTATACATATGTAACTAACCTGCACAATGTGCACATGTACCCTAAAACTTATGAGAGTATA	4|18193615|18194450|L1|+,-|CS2011,EL2012,AK2014,RI2010,PS2015,EH2014,AE2011,JT2014,RS2013,4|18194405|18194504|L1|+|DBRIP	Polymorphic	NA
c4a05cce-efa8-49d0-97f2-63d4983fbf7f	4	47007490	47008065	47007789	47007784	L1	L1Ta	5597	6112	-	-	N	NA	hiPSC.CRL1502.T3.realigned.bam|7,hiPSC.CRL2429.T1.p40.realigned.bam|1,hiPSC.CRL1502.T1.p40.realigned.bam|2,hiPSC.CRL1502.T2.realigned.bam|6,hiPSC.CRL1502.T6.realigned.bam|5,hiPSC.CRL1502.T1.p15.realigned.bam|1,hiPSC.CRL1502.T1.p76.realigned.bam|2,hiPSC.CRL1502.T5.realigned.bam|6,hiPSC.CRL1502.T0.realigned.bam|1,hiPSC.CRL1502.T4.realigned.bam|7	hiPSC.CRL1502.T3.realigned.bam|6,hiPSC.CRL2429.T1.p40.realigned.bam|1,hiPSC.CRL1502.T1.p40.realigned.bam|2,hiPSC.CRL1502.T2.realigned.bam|9,hiPSC.CRL1502.T6.realigned.bam|12,hiPSC.CRL1502.T1.p15.realigned.bam|2,hiPSC.CRL1502.T1.p76.realigned.bam|21,hiPSC.CRL1502.T5.realigned.bam|2,hiPSC.CRL1502.T4.realigned.bam|11	TTTTTTTTTTTTTTTTTTTTTTTTTATTATACTCTAAGTTTTAGGGTACATGTGCACATTGTGCAGGTTAGTTACATATGTATACATGTGCCATGCTGGTGCGCTGCACCCACTAATGTGTCATCTAGCATTAGGTATATCTCCCAATGCTATCCCTCCCCCCTCCCCCGACCCCACCACAGTCCCCAGAGTGTGATATTCCCCTTCCTGTGTCCATGTGATCTCATTGTTCAATTCCCACCTATGAGTGAGAATATGCGGTGTTTGGTTTTTTGTTCTTGCGATAGTTTACTGAGAATGATGGTTTCCAATTTCATCCATGTCCCTACAAAGGATATGAACTCATCATTTTTTATGGCTGCATAATATTCCATGGTGTATATGTGCCACATTTTCTTA…	AAAAAAAAAAAAAAAAAAAAAAAAAGAAATTGGGTAGCCATTGCAGAAGCACTGGTTCCTAATTTTAGAGAAGTTGCAGAGGGAGACGTAAAGTTCTCTGTGATTGACAAAAGGACATTTTTAGTCCTTGGATCTTCAGGAGGCTTAAAAAAAGCTGACTATAAGTTAAGAGAGACTGCCGATGGTTTTTACCTTATGACTGAAATGTTTGCATTGCTTTACTACTTTCTCTTTTAGCATCAAATGGATCCTTATCAGATACTGTGCTCAAACCACAGGTTTGCTGCATTTTCAGCATACACTGACATTTAAAATCT	AAATTAAATGAAGGCACAGTTTTGCTAAGCCCCATATGTTACAAGTTGACTCTTTCAGAGTTCCAACCCAAATGTCCAACAATGATAGACTGGATTAAGAAAATGTGGCACATATACACCATGGAATATTATGCAGCCATAAAAAATGATGAGTTCATATCCTTTGTAGGGACATGGATGAAATTGGAAACCATCATTCTCAGTAAACTATCGCAAGAACAAAAAACCAAACACCGCATATCCTCACTCATAGGTGGGAATTGAACAATGAGATCACATGGACACAGGAAGGGGAATATCACACTCTGGGGACTGTGGTGGGGTCGGGGGAGGGGGGAGGGATAGCATTGGGAGATATACCTAATGCTAGATGACACATTAGTGGGTGCAGCGCACCAG…	AAATTAAATGAAGGCACAGTTTTGCTAAGCCCCATATGTTACAAGTTGACTCTTTCAGAGTTCCAACCCAAATGTCCAACAATGATAGACTGGATTAAGAAAATGTGGCACATATACACCATGGAATATTATGCAGCCATAAAAAATGATGAGTTCATATCCTTTGTAGGGACATGGATGAAATTGGAAACCATCATTCTCAGTAAACTATCGCAAGAACAAAAAACCAAACACCGCATATCCTCACTCATAGGTGGGAATTGAACAATGAGATCACATGGACACAGGAAGGGGAATATCACACTCTGGGGACTGTGGTGGGGTCGGGGGAGGGGGGAGGGATAGCATTGGGAGATATACCTAATGCTAGATGACACATTAGTGGGTGCAGCGCACCAG…	4|47007330|47008131|L1|+,-|CS2011,EL2012,AK2014,RI2010,PS2015,EH2014,AE2010,DBRIP,RS2013,JT2014	Polymorphic	NA
bc98e4cf-9541-4e83-be73-96afe93fa55a	4	57496919	57497319	57497052	57497066	L1	L1preTa	5274	6121	+	-	Y	GCATCATGCCTTCTT	hiPSC.CRL2429.T5.realigned.bam|3,hiPSC.CRL2429.T1.p40.realigned.bam|2,hiPSC.CRL1502.T1.p40.realigned.bam|7,hiPSC.CRL2429.T1.p11.realigned.bam|5,hiPSC.CRL2429.T2.realigned.bam|4,hiPSC.CRL2429.T3.realigned.bam|3,hiPSC.CRL2429.T4.realigned.bam|1,hiPSC.CRL2429.T6.realigned.bam|3,hiPSC.CRL2429.T0.realigned.bam|2	hiPSC.CRL2429.T5.realigned.bam|18,hiPSC.CRL2429.T1.p70.realigned.bam|7,hiPSC.CRL2429.T3.realigned.bam|12,hiPSC.CRL2429.T2.realigned.bam|18,hiPSC.CRL2429.T4.realigned.bam|10,hiPSC.CRL2429.T6.realigned.bam|25	AATGAATCTCTGCCCACAGTTGAATCAACCTAATCCAAAAGGAGAAAAAAAACTGTAAAGCTAAACTACTGAACATTTCTGAGTCACCCACAAAAATGAAAGTATCAGTTAAACAGGAGAAATTAAGGAGCCATTTCGACTTGGAAGGGGAGTCTGTTCTTGAGGGCATGCAGTTGTCTTTGCGGATTGCTGTTCTTGGATAAAAGTAGACAGGGAGAAAGAGCAGTCACTTCTCAAGTGACCCCAACCTGTTAAGAAGGCATGATGCGTCTTTATAGCAGCATGATTTATAGTCCTTTGGGTATATACCCAGTAATGGGATGGCTGGGTCAAATGGTATTTCTAGTTCTAGATCCCTGAGGAATCGCCACACTGACTTCCACAATGGTTGAACTAGTT…	GAATCCTGATGCCCAGGCCACACCCCAGACCAATTAAATCAGAATCTCTGGGGTGGGATCCAGGCCACAGTGGTTTTTAAAGCTCCCTAGGTAATTCCAGGATGCAGCCAAGGTTAATCGCCACCAGCCTAGAGCATCATGCCTTCTTTTTTTTTTTTTTTTTTTTTGTTTTTGTTTTTTTTTTTTTTTTTTTTTATACTCTAAGTTTTAGGGTACATGTGCACATTGTGCAGGTTAGTTACATATGTATACATGTGCCATGCTGGTGCGCT	AGAAATGCTCATCATCACTGGCCATCAGAGAAATGCAAATCAAAACCACTATGAGATATCATCTCACACCAGTTAGAATGGCAATCATTAAAAAGTCAGGAAACAACAGGTGCTGGAGAGGATGTGGAGAAATAGGAACACTTTTACACTGTTGGTGGGACTGTAAACTAGTTCAACCATTGGGGAAGTCAGTGTGGCGATTCCTCAGGGATCTAGAACTAGAAATACCATTTGACCCAGCCATCCCATTACTGGGTATATACCCAAAGGACTATAAATCATGCTGCTATAAAGACGCATCATGCCTTCTTAACAGGTTGGGGTCACTTGAGAAGTGACTGCTCTTTCTCCCTGTCTACTTTTACTCCAAGAACAGCAATCCGCAAAGACAACTGCATG…	AGTAAACTATCGCAAGAACAAAAAACCAAACACCGCATATTCTCACTCATAGGTGGGAATTGAACAATGAGATCACATGGACACAGGAAGGGGAATATCACACTCTGGGGACTGTGGTGGGGTCGGGGGAGGGGGGAGGGATAGCATTGGGAGATATACCTAATGCTAGATGACACGTTAGTGGGTGCAGCGCACCAGCATGGCACATGTATACATATGTAACTAACCTGCACAATGTGCACATGTACCCTAAAACTTAGAGTATAATAAAAAAAAAAAAAAAACACAACAAAAAAAAAAAAAGAAAAAAGAAAAGGCATAATG	4|57496422|57497223|L1|-|EL2012,RI2010,PS2015,EH2014,AE2011,AE2010,RS2013,JT2014	Polymorphic	NA
ba0a425a-f594-4f23-99b7-d5e03515ffbc	4	66413643	66413931	66413931	66413931	L1	L1Ta	5770	6041	+	NA	N	NA	hiPSC.CRL2429.T5.realigned.bam|5,hiPSC.CRL2429.T1.p40.realigned.bam|1,hiPSC.CRL2429.T1.p11.realigned.bam|13,hiPSC.CRL2429.T1.p70.realigned.bam|7,hiPSC.CRL2429.T3.realigned.bam|13,hiPSC.CRL2429.T2.realigned.bam|6,hiPSC.CRL1502.T0.realigned.bam|1,hiPSC.CRL2429.T4.realigned.bam|4,hiPSC.CRL2429.T6.realigned.bam|10,hiPSC.CRL2429.T0.realigned.bam|4	NA	GAGATGATCCAAGACTACTAGTACTATAGGTCCTGAATCAAAAGAAAACATTTTCTGTAGAAGAAAATATTCCTTTACATCAAATAATGACATAGTTTTGCAAATAAAATATACAACACATAAATATAACCAGGACCATAAAATAGGACAATATGAATAAAAGCCAGCCCCAAACAGTGAGCAATATCAACTGATCTCTATGACTATGATATTGGAGTTATCAAAATGGATATTAAATAACCATACATAAACTATTTTGAAGTAAATACATAAAATATGTGTTTAATAAAAAACCAAACACCGCATATTCTCACTCATAGGTGGGAATTGAACAATGAGATCACATGGACACAGGAAGGGGAATATCACACTCTGGGGACTGTGGTGGGGTCGGGGGAG…	NA	TATGACTATGATATTGGAGTTATCAAAATGGATATTAAATAACCATACATAAACTATTTTGAAGTAAATACATAAAATATGTGTTTAATAAAAAACCAAACACCGCATATTCTCACTCATAGGTGGGAATTGAACAATGAGATCACATGGACACAGGAAGGGGAATATCACACTCTGGGGACTGTGGTGGGGTCAGATGGG	NA	4|66413707|66413951|L1|+|EH2014,RS2013,EL2012	Polymorphic	NA
1fe86c3a-d67f-4916-8f01-e5adfb498f0b	4	80768259	80768684	80768540	80768539	L1	L1Ta	5399	6121	+	+	N	AA	hiPSC.CRL1502.T3.realigned.bam|4,hiPSC.CRL2429.T5.realigned.bam|2,hiPSC.CRL2429.T1.p40.realigned.bam|3,hiPSC.CRL1502.T1.p40.realigned.bam|3,hiPSC.CRL2429.T1.p11.realigned.bam|1,hiPSC.CRL1502.T2.realigned.bam|2,hiPSC.CRL2429.T1.p70.realigned.bam|9,hiPSC.CRL1502.T6.realigned.bam|2,hiPSC.CRL1502.T1.p15.realigned.bam|6,hiPSC.CRL1502.T1.p76.realigned.bam|4,hiPSC.CRL2429.T3.realigned.bam|5,hiPSC.CRL150…	hiPSC.CRL1502.T3.realigned.bam|6,hiPSC.CRL2429.T1.p70.realigned.bam|11,hiPSC.CRL2429.T5.realigned.bam|7,hiPSC.CRL2429.T1.p40.realigned.bam|2,hiPSC.CRL1502.T1.p40.realigned.bam|3,hiPSC.CRL2429.T1.p11.realigned.bam|2,hiPSC.CRL1502.T2.realigned.bam|7,hiPSC.CRL2429.T2.realigned.bam|8,hiPSC.CRL1502.T6.realigned.bam|15,hiPSC.CRL1502.T1.p15.realigned.bam|1,hiPSC.CRL1502.T1.p76.realigned.bam|10,hiPSC.CRL…	AATCCCAGCATTTTGGGAGGCTGAGGCAGGTGTATCACCTGAGGTCAGAAGTTCAAGACCAGCTTGGCCAATATGGTGAAACCCCTTCTCTACTAAAAATACAGAAATTATCTGGGTGTGGTGGCACGTGCCTGTAATCCCAGCTACTCGGGAGCTGAGGCAGGAGAATCGCTCGAATTCAGGAGGCAGAGGCTAAAGTGAGCTGAGATCGTGTGCCACTGTACTCCAGCCTGGCCAACAAGAGTGAGACTCTGTCTCAAAAAGAAAAAAATATATAAAGAAGGAACACTTTTACACTGTTGGTGGGACTGTAAACTAGTTCAACCATTGTGGAAGTCAGTGTGGCGATTCCTCAGGGATCTAGAACTAGAAATACCATTTGACCCAGCCATCCCATTA…	TATGTAACTAACCAACACAATGTGAAAATTTACCCTAAAACTTAGAGTAAAATAAAAAAAAAAAAAAAGAAAAAGAAATATAACCTATAATGCCCATTTGAAAAAAAAAAAAAAAAAAAAAGAAAGAACTAAAATTCATCAAAGGTCACTTAAAGCAAAGCACTCTATTTATTCACATTTTATAGATACTAATTATGTTTTCACTCATGCTTTTCAGTATTTCAAAATAAAATGGCTCCTCATTTTCATGCCAAAACATNCTTTA	AGAATCGCTCGAATTCAGGAGGCAGAGGCTAAAGTGAGCTGAGATCGTGTGCCACTGTACTCCAGCCTGGCCAACAAGAGTGAGACTCTGTCTCAAAAAGAAAAAAATATATAAAGAAGGAACACTTTTACACTGTTGGTGGGACTGTAAACTAGTTCAACCATTGTGGAAGTCAGTGTGGCGATTCCTCAGGGATCTAGAACTAGAAAGATTACCATTTGACCCAGCCATCCCATTACTGGGTATATACCCAAATGAGTATAAATCATGCTGCTATAAAGACACATGCACACGTATGTTTATTGCGGCACTATTCACAATAGCAGAGACTTGGAACCAACCCAAATGTCCAACAATGATAGACTGGATTAAGAAAATGTGGCACATATACACCATGGA…	AGAATCGCTCGAATTCAGGAGGCAGAGGCTAAAGTGAGCTGAGATCGTGTGCCACTGTACTCCAGCCTGGCCAACAAGAGTGAGACTCTGTCTCAAAAAGAAAAAAATATATAAAGAAGGAACACTTTTACACTGTTGGTGGGACTGTAAACTAGTTCAACCATTGTGGAAGTCAGTGTGGCGATTCCTCAGGGATCTAGAACTAGAAAGATTACCATTTGACCCAGCCATCCCATTACTGGGTATATACCCAAATGAGTATAAATCATGCTGCTATAAAGACACATGCACACGTATGTTTATTGCGGCACTATTCACAATAGCAGAGACTTGGAACCAACCCAAATGTCCAACAATGATAGACTGGATTAAGAAAATGTGGCACATATACACCATGGA…	4|80768250|80769051|L1|+,-|EL2012,PS2015,EH2014,AE2011,JT2014,DBRIP,RS2013,AE2010	Polymorphic	NA
d7f7d09a-4930-4af2-a44b-6d8296f6642e	4	81635238	81635635	81635341	81635356	L1	L1Ta	4996	6060	+	-	Y	CCTAGAGGATATTTTT	hiPSC.CRL1502.T3.realigned.bam|2,hiPSC.CRL1502.T1.p40.realigned.bam|2,hiPSC.CRL1502.T6.realigned.bam|4,hiPSC.CRL1502.T1.p15.realigned.bam|2,hiPSC.CRL1502.T1.p76.realigned.bam|7,hiPSC.CRL1502.T5.realigned.bam|5,hiPSC.CRL1502.T0.realigned.bam|2,hiPSC.CRL1502.T4.realigned.bam|3	hiPSC.CRL1502.T3.realigned.bam|14,hiPSC.CRL1502.T6.realigned.bam|5,hiPSC.CRL1502.T4.realigned.bam|9,hiPSC.CRL1502.T2.realigned.bam|16,hiPSC.CRL1502.T1.p76.realigned.bam|4	CAACAAAAGACAAAATTGACAAATGGGATCTAATTAAACTAAAGAGCTTCTGCACAGCAAAAGAAACTACCATCAGAGTGAACAGGCAACCTACAACATGGGAGAAAATTTTTGCAACCTACTCATCTGACAAAGGGCTAATATCCAGAATCTACAATGAACTCAAACAAATTTACAAGAAAAAAACAAACAACCCCATCAAAAAGTGGGCGAAGGACATGAACAGACACTTCTCAAAAGAAGACATTTATGCAGCCAAAAAACACATGAAGAAATGCTCATCATCACTGGCCATCAGAGAAATGCAAATCAAAACCTAGAGGATATTTTTATATGAAGTGTGGGCTATAGAGAGTACAGAGGAAAAGAGAGAGAAGCTTCCATAATGCCTGGGAAGGG…	TCTGCCTATCTATGATTTAATGCTGTCTCGCTCCTTGAGGGAAGAGTTATTTGAGAAACTGATTTGGAAAGCAATGTTTGCTAGTGACTTTATAGATCCTCCTCCTAGAGGATATTTTTTTTTTTTTTTTTTTTTTTTTTTACTTTAATTTCTCTAAGTTTTAGGGTACATGTGCACATTGTGCAGGTTAGTTACATATGTAT	CAACAAAAGACAAAATTGACAAATGGGATCTAATTAAACTAAAGAGCTTCTGCACAGCAAAAGAAACTACCATCAGAGTGAACAGGCAACCTACAACATGGGAGAAAATTTTTGCAACCTACTCATCTGACAAAGGGCTAATATCCAGAATCTACAATGAACTCAAACAAATTTACAAGAAAAAAACAAACAACCCCATCAAAAAGTGGGCGAAGGACATGAACAGACACTTCTCAAAAGAAGACATTTATGCAGCCAAAAAACACATGAAGAAATGCTCATCATCACTGGCNCCATCAGAGAAATGCAAATCAAAACCTAGAGGATATTTTTATATGAAGTGCGTGGGCTATAGAGAGTACA	GTTCATATCCTTTGTAGGGACATGGATGAAATTGGAAACCATCATTCTCAGTAAACTATCGCAAGAACAAAAAACCAAACACCGCATATTCTCACTCATAGGTGGGAATTGAACAATGAGATCACATGGACACAGGAAGGGGAATATCACACTCTGGGGACTGTGGTGGGGTCGGGGGAGGGGGGAGGGATAGCATTGGGAGATATACCTAATGCTAGATGACACATTAGTGGGTGCAGCGCACCAGCATGGCACATGTATACATATGTAACTAACCTGCACAATGTGCACATGTACCCTAAAACTTAGAGTATAATAAAAAAAAAAAAAAAAAAAAAAAAAAAAATAATATCCCTC	NA	Polymorphic	NA
26e19eec-04f8-45a6-94d4-8456b0ddfbe2	4	85317348	85317728	85317474	85317458	L1	L1Ta	5635	6093	-	-	N	TGTTTATTTTTTTTTTT	hiPSC.CRL2429.T5.realigned.bam|23,hiPSC.CRL2429.T1.p11.realigned.bam|3,hiPSC.CRL1502.T1.p76.realigned.bam|1,hiPSC.CRL1502.T2.realigned.bam|1,hiPSC.CRL2429.T2.realigned.bam|10,hiPSC.CRL2429.T3.realigned.bam|8,hiPSC.CRL2429.T1.p70.realigned.bam|13,hiPSC.CRL2429.T4.realigned.bam|11,hiPSC.CRL2429.T6.realigned.bam|22,hiPSC.CRL2429.T0.realigned.bam|1	hiPSC.CRL2429.T5.realigned.bam|7,hiPSC.CRL2429.T1.p40.realigned.bam|5,hiPSC.CRL2429.T1.p11.realigned.bam|3,hiPSC.CRL1502.T2.realigned.bam|1,hiPSC.CRL2429.T2.realigned.bam|2,hiPSC.CRL2429.T3.realigned.bam|6,hiPSC.CRL2429.T1.p70.realigned.bam|4,hiPSC.CRL2429.T4.realigned.bam|4,hiPSC.CRL2429.T6.realigned.bam|4,hiPSC.CRL2429.T0.realigned.bam|2	TCAGCATAGGAAATATAGCATAAATATTGATCATAGTTTCCCATTTAAAGTGATAGTATCTGACAATATTAATTATATGGGCACTTTTTTATTTTTTTTTTACCATTTCCTGTTTATTTTTTTTTTTTTCTTTTTTTATTTTTTTTTTTTTTATTTACTATTAGTTTTAGGGTACATGTTTTCGCACATTAAGA	TTTACCATTTCCTGTTTATTTTTTTTTTTTCTTTTTTTATTTTTTTTTTTATTATACTCTAAGTTTTAGGGTACATGTGCACATTGTGCAGGTTAGTTACATATGTATACATGTGCCATGCTGGTGCGCTGCACCCACTAATGTGTCATCTAGCATTAGGTATATCTCCCAATGCTATCCCTCCCCCCTCCCCCGACCCCACCACAGTCCCCAGAGTGTGATATTCCCCTTCCTGTGTCCATGTGATCTCATTGTTCAATTCCCACCTATGAGTGAGAATATGCGGTGTTTATTTTTTTTTTTAAACAGACTAAAAGTTGGCATAGTTACCTGGCAAAGGATAATTAATTCCAATACTTAATTAGAGATGAGGCATTCCAGTAGGTAACCTCTTCCTCA…	TTGGAATTAATTATCCTTTGCCAGGTAACTATGCCCACTTTTAGTCTGTTTAAAAAAAAAATAAACACCGCATATTCTCACTCATAGGTGGGAATTGAACAATGAGATCACATGGACACAGGAAGGGGAATATCACACTCTGGGGACTGTGGTGGGGTCGGGGGAGGGGGGAGGGATAGCATTGGGAGATATACCTAATGCTAGATGACACATTAGTGGGTGCAGAGCACCAGCATGGCAAACATG	TTGGAATTAATTATCCTTTGCCAGGTAACTATGCCCACTTTTAGTCTGTTTAAAAAAAAAATAAACACCGCATATTCTCACTCATAGGTGGGAATTGAACAATGAGATCACATGGACACAGGAAGGGGAATATCACACTCTGGGGACTGTGGTGGGGTCGGGGGAGGGGGGAGGGATAGCATTGGGAGATATACCTAATGCTAGATGACACATTAGTGGGTGCAGAGCACCAGCATGGCAAACATG	4|85317318|85317662|L1|-|EH2014,RS2013,AE2011,PS2015,JT2014	Polymorphic	NA
2791129a-45a3-466c-84cd-7b265854d969	4	103343486	103343891	103343751	103343745	L1	L1preTa	4211	6126	+	NA	N	ACAAGAT	hiPSC.CRL2429.T5.realigned.bam|3,hiPSC.CRL2429.T1.p40.realigned.bam|3,hiPSC.CRL2429.T1.p11.realigned.bam|3,hiPSC.CRL2429.T1.p70.realigned.bam|3,hiPSC.CRL2429.T3.realigned.bam|6,hiPSC.CRL2429.T4.realigned.bam|1,hiPSC.CRL2429.T6.realigned.bam|6	hiPSC.CRL2429.T5.realigned.bam|4,hiPSC.CRL2429.T1.p70.realigned.bam|8,hiPSC.CRL2429.T3.realigned.bam|10,hiPSC.CRL2429.T2.realigned.bam|8,hiPSC.CRL2429.T4.realigned.bam|3,hiPSC.CRL2429.T6.realigned.bam|8,hiPSC.CRL2429.T0.realigned.bam|1	GGTTGACAAATGTTCTGGATTCCATCTTAAAACTGTATCTCAGAATTAACCTCTGAGATATGTCCCCACTTTCCGTCTCTTTGCTCAGGCTCTCATTACTTCTCATCCAGGCTAATTCAAGAGTCTGCTAACTGATCCTCCTACTACTTGTCTTTTCCCCACTGTCACAATCATCCTCCTGGGTTTTCTTCTTAAAGAACAGCAAAATGTAATTTTGTCACAGTCCTGCTTGTAAATTTTTGCTGACTGTCCCTTGCATACAAGATCAAGCATTCTTATACACCAACAACAGACAAACAGAGAGCCAAATCATGGGTGAACTCCCATTCACAATTGCTTCAAAGAGAATAAAATACCTAGGAATCCAACTTACAAGGGATGTGAAGGACCTCTTCAAGG…	AATAAACCGTAAACATAGAAAAAAATACCAAAAAAATAAAAAAAAAAAAAAAAAAAAAAAAAAAAAAAAAAAAAAAAACTATATATCTAAAAAAAAAAAAAAAAAAAAAAAAAAAAAAACAAGATTAAGTCCAAACTTGGCCTGGCTCGGTGGCTCACGCCTGTAATCCCAAAACTCTGGGAGGCCTCGGCCTGAGGTCAGGAGTTTTAAGATCATCCTGGCCAACATGGTGAAACCCTGTCTCTACTAAAAATAGAAAAATTAG	TAAAGAACAGCAAAATGTAATTTTGTCACAGTCCTGCTTGTAAATTTTTGCTGACTGTCCCTTGCATACAAGATCAAGCATTCTTATACACCAACAACAGACAAACAGAGAGCCAAATCATGGGTGAACTCCCATTCACAATTGCTTCAAAGAGAATAAAATACCTAGGAATCCAACTTACAAGGGATGTGAAGGACCTCTTCAAGGAGAACTACAAACCACTGCTCAAGGAAATAAAAGAGGACACAAACAAATGGAAGAACATTCCATGCTCATGGGTAGGAAGAATCAATATCGTGAAAATGGCCATACTGCCCAAGGTAATTTA	TGAGTTCATATCCTTTGTAGGGACATGGATGAAATTGGAAACCATCATTCTCAGTAAACTATCGCAAGAACAAAAAACCAAACACCGCATATTCTCACTCATAGGTGGGAATTGAACAATGAGATCACATGGACACAGGAAGGGGAATATCACACTCTGGGGACTGTGGTGGGGTCGGGGGAGGGGAGAGGGATAGCATTGGGAGGTATACCTAATGCTAGATGACACATGAGTGGGTGCAGCGCACCAGCATGGCACATGTATACATATGTAACTAAACCCCTGC	4|103343490|103344291|L1|+|CS2011,EL2012,RI2010,PS2015,EH2014,AE2011,AE2010,RS2013,JT2014	Polymorphic	NA
d78f459a-8336-4f33-86a3-175dd7763afe	4	110248186	110248426	110248315	110248331	L1	L1Ta	0	6121	-	+	Y	AAGGTACTCCTTTTTTT	hiPSC.CRL1502.T1.p40.realigned.bam|25	hiPSC.CRL2429.T5.realigned.bam|8,hiPSC.CRL1502.T1.p40.realigned.bam|4,hiPSC.CRL2429.T1.p70.realigned.bam|4,hiPSC.CRL2429.T2.realigned.bam|3,hiPSC.CRL2429.T4.realigned.bam|3,hiPSC.CRL2429.T6.realigned.bam|2,hiPSC.CRL2429.T0.realigned.bam|1	CCTAGTGAGATGAACCCGGTACCTCAGATGGAAATGCAGAAATCACCGTCTTCTGCGTCGCTCACGCTGGGAGCTGTAGACCGGAGCTGTTCCTATTCGGCCATCTTGGCTCCTCCCCCCAAGGTACTCCTTTTTTTCTCATCATTATATTTGAGGGATCTGTTTAAGTTGTAACTGTTTAAACATTTTTACTGCTGTAAATATACCATTGTATGACTATACCACAATGTAA	CAATAGATAACAAATATACCATATCTTGAATATGATTATTAATTTTCCCTCATTTATTTAATTTTGCCACGTGCATATATATTCATAAGCAATACATTATTTAGCTTTATATTTTTTTAACTTCATATAAAGGTACTCCTTTTTTTTTTTTTTTTTTTTTTTTTTTTTTAAGTTTTTTGGTTTATTTGTATATTTT	AAAAATGTTTAAACAGTTACAACTTAAACAGATCCCTCAAATATAATGATGAGAAAAAAAGGAGTACCTTGGGGGGAGGAGCCAAGATGGCCGAATAGGAACAGCTCCGGTCTACAGCTCCCAGCGTGAGCGACGCAGAAGACGGTGATTTCTGCATTTCCATCTGAGGTACCGGGTTCATCTCACTAGG	TATCCTTTGTAGGGACATGGATGAAATTGGAAACCATCATTCTCAGTAAACTATCGCAAGAACAAAAAACCAAACACCGCATATTCTCACTCATAGGTGGGAATTGAACAATGAGATCACATGGACACAGGAAGGGGAATATCACACTCTGGGGACTGTGGTGGGGTCGGCGGAGGGGGGAGGGATAGCATTGGGAGATATACCTAATGCTAGATGACACATTAGTGGGTGCAGCGCACCAGCATGGCACATGTATACATATGTAACTAACCTGCACAATGTGCACATGTACCCTAAAACTTAGAGTATAATAAAAAAAAAAAAAAAAAAAAAAAAAAAAAAAAAAAAAAAAAAAAAAAAAAGTAACATAAAAAGAAAAAAAAAAAAAATAAA	4|110248154|110248521|L1|-|EL2012,RI2010,PS2015,CB2010,EH2014,AE2011,JT2014,RS2013	Polymorphic	NA
fc05abcc-6f2a-4524-8b38-d1bd60ca1763	4	112628679	112629009	112628972	112628959	L1	L1Ta	6	6068	+	+	N	TAAAGTATCTCATA	hiPSC.CRL2429.T5.realigned.bam|15,hiPSC.CRL2429.T1.p40.realigned.bam|2,hiPSC.CRL2429.T1.p11.realigned.bam|26,hiPSC.CRL2429.T1.p70.realigned.bam|24,hiPSC.CRL2429.T3.realigned.bam|46,hiPSC.CRL2429.T2.realigned.bam|25,hiPSC.CRL2429.T4.realigned.bam|17,hiPSC.CRL2429.T6.realigned.bam|6,hiPSC.CRL2429.T0.realigned.bam|12	hiPSC.CRL2429.T5.realigned.bam|12,hiPSC.CRL2429.T1.p40.realigned.bam|1,hiPSC.CRL2429.T1.p11.realigned.bam|1,hiPSC.CRL2429.T1.p70.realigned.bam|10,hiPSC.CRL2429.T3.realigned.bam|4,hiPSC.CRL2429.T2.realigned.bam|8,hiPSC.CRL2429.T4.realigned.bam|4,hiPSC.CRL2429.T6.realigned.bam|7,hiPSC.CRL2429.T0.realigned.bam|1	CAGGTGTGGGATATAGTCTCATGGTGCGCCGTTTCTTAAGCCGGTCTGAAAAGCGCAATATTCGGGTGGGAGTGACCCGATTTTCCAGGTGCGTCCGTCACCCCTTTCTTTGACTCGGAAAGGGAACTCCCTGACCCCTTGCGCTTCCCAGGTGAGGCAATGCCTCGCCCTGCTTCGGCTCGCGCACGGTGCGCACACACACTGGCCTGCGCCCACTGTCTGGCACTCCCTAGTGAGATGAACCCGGTACCTCAGATGGAAATGCAGAAATCACCGTCTTCTGCGTCGCTCACGCTGGGAGCTGTAGACCGGAGCTGTTCCTATTCGGCCATCTTGGCTCTATGAGATACTTTAAACACAGTTTAGGAGTAGATAATCTGCTGTCAGGTGACAGATAAT…	ACATTAGTGGGTGCAGCGCACCAGCATGGCACATGTATACATATGTAACTAACCTGCACAATGTGCACATGTACCCTAAAACTTAGAGTATAATAAAAAAAAAAAAAAAAAAAAAAAATAAAGTATCTCATAAACTTAAATGATGTTAAGGGCAAATGTTTATATTAAAAGTGTA	TATGGAAAATCAGAATATGAAATGTACAAACCCCAGCTAAGTCATAGACTATCATTTTCATTATCTGTCACCTGACAGCAGATTATCTACTCCTAAACTGTGTTTAAAGTATCTCATAGAGCCAAGATGGCCGAATAGGAACAGCTCCGGTCTACAGCTCCCAGCGTGAGCGACGCAGAAGACGGTGATTTCTGCATTTCCATCTGAGGTACCGGGTTCATCTCACTAGGGAGTGCCAGACAGTGGGCGCAGGCCAGTGTGTGTGCGCACCGTGCGCGAGCCGAAGCAGGGCGAGGCATTGCCTCACCTGGGAAGCGCAAGGGGTCAGGGAGTTCNCCCCT	CATATACACCATGGAATACTATGCAGCCATAAAAAATGATGAGTTCATATCCTTTGTAGGGACATGGATGAAAATGGAAACCATCATTCTCAGTAAACTATCGCAAGAACAAAAAACAAAACACCGCATATTCTCACTCATAGGTGGGAATTGAACAATGAGATCACATGGACACAGGAAGGGGAATATCACACTCTGGGGACTGTGGTGGGGTCGGGGGAGGGGGGAGGGATAGCATTGGGAGATATACCTAATGCTAGATGACACATTAGTGGGTGCAGCGCACCAGCATGGCACATGTATACATATGTAACTAACCTGCACAATGTGCACATGTACCCTAAAACTTAGAGTATAATAAAAAAAAAAAAAAAAAAAAAAAATAAAGTATCTCATAAA…	4|112628767|112629555|L1|+,-|CS2011,EL2012,AK2014,RI2010,PS2015,EH2014,AE2011,JT2014,DBRIP,RS2013	Polymorphic	NA
33804fbf-4dfb-4a52-9b51-9bab94cd4d40	4	115132447	115132837	115132702	115132694	L1	L1preTa	3641	6126	+	NA	N	AAATATCAA	hiPSC.CRL2429.T1.p11.realigned.bam|3,hiPSC.CRL2429.T2.realigned.bam|2,hiPSC.CRL2429.T5.realigned.bam|4,hiPSC.CRL1502.T5.realigned.bam|1	hiPSC.CRL2429.T5.realigned.bam|24,hiPSC.CRL2429.T1.p40.realigned.bam|2,hiPSC.CRL2429.T1.p11.realigned.bam|4,hiPSC.CRL2429.T2.realigned.bam|25,hiPSC.CRL1502.T6.realigned.bam|1,hiPSC.CRL2429.T3.realigned.bam|22,hiPSC.CRL2429.T1.p70.realigned.bam|17,hiPSC.CRL2429.T4.realigned.bam|9,hiPSC.CRL2429.T6.realigned.bam|18,hiPSC.CRL2429.T0.realigned.bam|1	GAATTATAAAAGGAAATACTGAAAGGACTGAAACCAGCCTCTAAGTGCTGACAAGGAACCAGCATACTTTGGATGCCTGGGACCACTGAGGACAATAGAGATCTGGATATTGTGCCTGAGGAGAAAAGCATGTTTTCCACAAGTGTCCCCTATGGACATCTTCCAACATTTTCTTATTCTGTTTAGTAGTTTTGATTTCTGCAGTATTGATGTCAATAGTAGTAATTGGAATTTTCTAAGTGTAAATAAATATCAAGATAACCGAATCCAGCAGCACATCAAAAAGCTTATCCACCATGATCAAGTGGGCTTCATCCCTGGGATGCAAGGCTGGTTCAATATACGCAAATCAATAAATGTAATCCAGCATATAAACAGAGCCAAAGACAAAAACCACAT…	ACGCGCACAAACAAGGAAAATGAAAAAATATGAAACAAACCCTAAAAAAGTGCAAATGTACCCAAAAAATAAGAGTATAAAAAAAAAAAAAAAAAAAAAAAAAAAACAAAAAAAACAAAAAAAATATCAATATATTCTTAGCTGCAAGTAATAGAAACAAAATCCCAGTTCAATAGGTTTAGACCATGAGGAAAATTAGTTTTGTCACCCAAAAAGATCTTACAANGAGACAGATAAGGTTGTTTAGTTCAGCAGCACAAGGACC	CAAGTGTCCCCTATGGACATCTTCCAACATTTTCTTATTCTGTTTAGTAGTTTTGATTTCTGCAGTATTGATGTCAATAGTAGTAATTGGAATTTTCTAAGTGTAAATAAATATCAAGATAACCGAATCCAGCAGCACATCAAAAAGCTTATCCACCATGATCAAGTGGGCTTCATCCCTGGGATGCCAGGCTGGTTCAATATACGCAAATCAATAAATGTAATCCAGCATATAAACAGAGCCAAAGACAAAAACCACATGATTATCTCAATAGATGCAGAAAAAGCCTTTGACAAAATTCAACAACCCTTCATGCTAAAAACTCTCAATAAATTAGGTATTGATGGGACGTATTTCAAAATAATAAGAGCTATCTATGACAAACCCACAGCCAATATC…	GGAATACTATGCAGCCATAAAAAATGATGAGTTCATATCCTTTGTAGGGACATGGATGAAATTGGAAACCATCATTCTCAGTAAACTATCGCAAGAACAAAAAACCAAACACCGCATATTCTCACTCATAGGTGGGAATTGAACAATGAGACCTCACATGGACACAGGAAGGGGAATATCACACTCTGGGGACTGTGGTGGGGTCGGGGGGAGGGGGGAGGGATAGCATTGGGAGATATACCTAATGCTAGATGACACATTAGTGGGTGCAGCGCACCAGCATGGCACATGTATACATATGTAACTAACCTGCACAATGTGCACATGTACCCTAAAACTTAGAGTATAATAAACAACAAAAAAAAAAAAAAAACCAAAAAAACAAAAAAAAATATAACC…	4|115132427|115133228|L1|+,-|CS2011,EL2012,AK2014,RI2010,PS2015,EH2014,AE2011,AE2010,RS2013,JT2014	Polymorphic	NA
00aeb379-d9b7-4b5e-8dca-67d5ba89ea1a	4	120717281	120717741	120717529	120717543	L1	L1Ta	5472	6121	+	-	Y	TGTAACACTCTTTGT	hiPSC.CRL2429.T5.realigned.bam|11,hiPSC.CRL2429.T1.p40.realigned.bam|2,hiPSC.CRL2429.T1.p11.realigned.bam|8,hiPSC.CRL2429.T1.p70.realigned.bam|8,hiPSC.CRL2429.T3.realigned.bam|4,hiPSC.CRL2429.T2.realigned.bam|11,hiPSC.CRL2429.T4.realigned.bam|6,hiPSC.CRL2429.T6.realigned.bam|8,hiPSC.CRL2429.T0.realigned.bam|3	hiPSC.CRL2429.T1.p11.realigned.bam|2,hiPSC.CRL2429.T0.realigned.bam|1,hiPSC.CRL2429.T1.p70.realigned.bam|1,hiPSC.CRL2429.T2.realigned.bam|1,hiPSC.CRL2429.T5.realigned.bam|4	GACTCCATCTCAAAAAAAAGGGTGGGGGGGGTGATATTTGGGCCAAGCCCTATAGAATGGGAGGACAGTGTCCACCTGAAGACTCATGTCAGAGTGTCACTGGCAGGACAAGTCTCTGAGGAGGGAAAGGAGAAGCTGAAAGGAAGACAGTGAGGCTGGCCACAACCACCCCAGACAAACACAGATCTTCTCTCTGTGTTACAAAGAGTGTTACATGTGCCACATTTTCTTAATCCAGTCTATCATTGTTGGACATTTGGGTTGGTTCCAAGTCTTTGCTATTGTGAATAGTGCCGCAATAAACATACGTGTGCATGTGTCTTTATAGCAGCATGATTTATAGTCATTTGGGTATATACCCAGTAATGGGATGGCTGGGTCAAATGGTATTTCTAGTTC…	TTCTAAAGGGTCAGGAAATGAGTTGCAGATGGATCAGTATTTACGTTCCCTGACATGTCCTGAGGGCTTGGTGGATGTTTCCTTCAGTGTCACCACAACACAGCATTTAGGGCTTCCATTTAAAAGGAGCCCCTGCTTAAGAGAGAGTAGGAGGAAGGGGGCTCCACATGGAGCCGTAGGAGTGTGAGTGGTTCAGCACCCTTTTCTCCAGGTGAAAGTTGCTGCTCACTGTTACAAAGGGTGGACTTTGTAACACTCTTTGTTTTTTTTTTTTTTTTTTTTTTTTTACAGTAATTTCATTTTTATTTATTTTTATTTTTTTTTTAATTTTTTTTTTTTATTATACTCTAAGTTTTAGGGTACATGTGCACATTGTGCAGGTTAGTTACATATGTATAC…	GGGATCTAGAACTAGAAATACCATTTGACCCAGCCATCCCATTACTGGGTATATACCCAAATGACTATAAATCATGCTGCTATAAAGACACATGCACACGTATGTTTATTGCGGCACTCTTCACAATAGCAAAGACTTGGAACCAACCCAAATGTCCAACAATGATAGACTGGATTAAGAAAATGTGGCACATGTAACACTCTTTGTAACACAGAGAGAAGATACCTCTGTGTT	GGACTGTGGTGGGGTCGGGGGAGGGGGGAGGGATAGCATTGGGAGATATACCTAATGCTAGATGACACGATAGTGGGTGCAGCGCACCAGCATGGCACATGTAGACATATGTAACTAACCTGCACAATGTGGACATGTACCCTAAAACTTAGAGTATAATAAAAAAAAAAAATTAAAAAAAAAATAAAAATAAATAAAAATGAAATTACTGTAAAAAAAAAAAAAAAAAAAAAAAAACAAAAGACAGTTACAACGTCCCAA	4|120717418|120717594|L1|-|EL2012,PS2015,EH2014,AE2011,JT2014,RS2013	Polymorphic	NA
7ed545f4-cb67-491e-a340-282b2614a0ca	4	126052163	126052519	126052307	126052310	L1	L1Ta	4815	6121	-	-	N	TTCT	hiPSC.CRL2429.T5.realigned.bam|2,hiPSC.CRL2429.T1.p40.realigned.bam|4,hiPSC.CRL2429.T1.p70.realigned.bam|4,hiPSC.CRL2429.T3.realigned.bam|2,hiPSC.CRL2429.T2.realigned.bam|1,hiPSC.CRL2429.T4.realigned.bam|4,hiPSC.CRL2429.T6.realigned.bam|3,hiPSC.CRL2429.T0.realigned.bam|1	hiPSC.CRL2429.T5.realigned.bam|2,hiPSC.CRL2429.T1.p70.realigned.bam|3,hiPSC.CRL2429.T3.realigned.bam|5,hiPSC.CRL2429.T2.realigned.bam|4,hiPSC.CRL1502.T5.realigned.bam|1,hiPSC.CRL2429.T6.realigned.bam|7,hiPSC.CRL2429.T0.realigned.bam|1	TTTAACGTTTAAATCTTTAATCCATCTTGAATTGATTTTTGTATAAGGTGTAAGGAAGGGATCCAGTTTCAGCTTTCTACATATTCTACAGGTGCATATTCACTTCTCTTACTGTACAACAAAAGGGAACCAATACAAGGAAAAATGAAGCGTATTGTTAAATATCAACTCCTGATAATTGGAGGCCTGAAGTAAGCCTTGGCAGACCAGAAATGACAAGATTCTATGAAGTTCAAATAAAACATACTGGAGGTCAATTAAAACAAAAAAACAAAAACAAAAACAAAAAAGACAGG	AATGCCATCATTGCAGGTGCTGAACTTTCTCAAATTTGAAGTAATTTTAGCCAGTAAGTAAGTTGTTATGAAAATCAAGATTTTACACTAATTTTCCCTTCTATTTTCAGAGTTCTTTCCTTAGTAGGAACTTGTTAAAGGATTTTCTTTTTTTTTTTTTTTTTTTTTTTTTTTTTTTTTTTTTTGTTTTTTTTTTTTTTGATTGTTGGGCACA	TTGATATTTAACAATACGCTTCATTTTTCCTTGTATTGGTTCCCTTTTGTTGTACAGTAAGAGAAGTGAATATGCACCTGTAGAATATGTAGAAAGCTGAAACTGGATCCCTTCCTTACACCTTATACAAAAATCAATTCAAGATGGATTAAAGATTTAAACGTTGAAAGCTAAAAGCATAAAAAGCCTAGAAGAAAACCTAGGCATTACCATTCAGGACATAGGCGTGGGCAAGGACTTCATGTCCAAAACACCAAAAGCAATGGCAACAAAAGACAAAATTGACAAATGGGATCTAATTAAACTAAAGAGCTTCTGCACAGCAAAAGAAACTACCATCAGAGTGAACAGGCAACCTACAACATGGGAGAAAATTTTTGCAACCTACTCATCTGACAA…	ATGGAATACTATGCAGCCATAAAAAATGATGAGTTCATATCCTTTGTAGGGACATGGATGAAATTGGAAACCATCATTCTCAGTAAACTATCGCAAGAACAAAAAACCAAACACCGCATATTCTCACTCATAGGTGGGAATTGAACAATGAGATCACATGGACACAGGAAGGGGAATATCACACGCTGGGGACGGTGGTGGGGGTGGGGGAGGCGGGAGG	4|126052253|126052361|L1|-|CS2011,EL2012,AE2011,PS2015,JT2014	Polymorphic	NA
389a6ec6-00f3-4fb4-ba02-60bae6d8cc04	4	127275164	127275427	127275381	127275366	L1	L1Ta	5361	6077	-	+	Y	AAAGAAAGTGCTTCTT	hiPSC.CRL2429.T5.realigned.bam|26,hiPSC.CRL2429.T1.p11.realigned.bam|4,hiPSC.CRL2429.T1.p70.realigned.bam|3,hiPSC.CRL1502.T6.realigned.bam|1,hiPSC.CRL2429.T3.realigned.bam|3,hiPSC.CRL2429.T4.realigned.bam|8,hiPSC.CRL2429.T6.realigned.bam|11,hiPSC.CRL2429.T0.realigned.bam|1	hiPSC.CRL2429.T5.realigned.bam|13,hiPSC.CRL2429.T1.p40.realigned.bam|1,hiPSC.CRL2429.T1.p11.realigned.bam|4,hiPSC.CRL2429.T1.p70.realigned.bam|17,hiPSC.CRL2429.T3.realigned.bam|24,hiPSC.CRL2429.T2.realigned.bam|26,hiPSC.CRL2429.T4.realigned.bam|18,hiPSC.CRL2429.T6.realigned.bam|14,hiPSC.CRL2429.T0.realigned.bam|2	GAGAAATAGGAACACTTTTACACTGTTGGTGGGACTGTAAACTAGTTCAACCATTGTGGAAGTCAGTGTGGCGATTCCTCAGGGATCTAGAACTAGAAATACCATTTGACCCAGCCATCCCATTACTGGGTATATACCCAAATGAGTATAAATCATGCTGCTATAAAGACACATGCACACGTATGTTTATTGCGGCACTATTCACAATAGCAAAGACTTGGAACCAACCCAAATGTCCAACAATGATAGACTGGATTAAGAAAATGTGGCACATATACACCATGGAATACTATGCAGCCATAAAAAAGAAGCACTTTCTTTAAAATAAGTTTTATGCGCTTCTATTTTTAAAGGCTGATAACAATAAACAACAGAGCATTTTGATTTTAGTTTGAAAGC…	CTAGATGACACATTAGTGGGTGCAGCGCACCAGCATGGCACATGTATACATATGTAACTAACCTGCACAATGTGCACATGTACCCTAAAACTTAGAGTATAATAAAAAAAAAAAAAAAAAAAAAGAAAGTGCTTCTTAAATTGGTATTTTAGATGAAAAGATTTCAGAGAAAGAGGCCCAGGTGGGACACT	TGAGAATGATGGTTTCCAATTTCATCCATGTCCCTACAAAGGATATGAACTCAGGAAACAACAGGTGCTGGAGAGGATGCGGAGAAATAGGGACACTTTTACACTGTTGGTGGGACTGTAAACTAGTTCAACCATTGTGGAAGTCAGTGTGGCGATTCCTCAGGGATCTAGAACTAGAAATAACATTTGACCCAGCCATCCCATTACTGGGTATATACCCAAATGAGTATAAATCATGCTGCTATAAAGACACATGCACACGTATGTTTATTGTCGGCACTATTCACAATAGCAAAGACTTGGAACCAACCCAAATGTCCAACAATGATAGACTGGATTAAGAAAATGTGGCACATATACACCATGGAATACTATGCAGCCATAAAAAAGAAGCACTTT…	TGAGTTCATATCCTTTGTAGGGACATGGATGAAATTGGAAACCATCATTCTCAGTAAACTATCGCAAGAACAAAAAACCAAACACCGCATATTCTCACTCATAGGTGGGAATTGAACAATGAGATCACATGGACACAGGAAGGGGAATATCACACTCTGGGGACTGTGGTGGGGTCGGGGGAGGGGGGAGGGATAGCATTGGGAGATATACCTAATGCTAGATGACACATTAGTGGGTGCAGCGCACCAGCATGGCACATGTATACATATGTAACTAACCTGCACACTATGTGCACATGTACCCTAAAACTTAGAGTATAATAAAAAAAAAAAAAAAAAAGAAGAAAGTGCTTCTTAAATTGGTATTTTAGATGAAAAGTTTCAGAAAAAGAGGCTCAG…	4|127275332|127275509|L1|+|RS2013,EL2012,AE2011,PS2015,JT2014	Polymorphic	NA
f326aa85-4b08-48eb-8929-40e44da5b7a0	4	138177074	138177333	138177333	138177324	L1	L1Ta	2037	6053	+	NA	N	CAGAAAGCTA	hiPSC.CRL1502.T3.realigned.bam|2,hiPSC.CRL2429.T1.p70.realigned.bam|1,hiPSC.CRL1502.T1.p40.realigned.bam|1,hiPSC.CRL2429.T1.p11.realigned.bam|2,hiPSC.CRL2429.T2.realigned.bam|6,hiPSC.CRL1502.T6.realigned.bam|2,hiPSC.CRL1502.T1.p15.realigned.bam|1,hiPSC.CRL1502.T1.p76.realigned.bam|2,hiPSC.CRL2429.T3.realigned.bam|10,hiPSC.CRL2429.T6.realigned.bam|2,hiPSC.CRL1502.T4.realigned.bam|1,hiPSC.CRL2429.T…	hiPSC.CRL1502.T3.realigned.bam|25,hiPSC.CRL2429.T1.p70.realigned.bam|25,hiPSC.CRL2429.T5.realigned.bam|30,hiPSC.CRL2429.T1.p40.realigned.bam|3,hiPSC.CRL1502.T1.p40.realigned.bam|8,hiPSC.CRL2429.T1.p11.realigned.bam|7,hiPSC.CRL1502.T2.realigned.bam|28,hiPSC.CRL2429.T2.realigned.bam|41,hiPSC.CRL1502.T6.realigned.bam|40,hiPSC.CRL1502.T1.p15.realigned.bam|3,hiPSC.CRL1502.T1.p76.realigned.bam|60,hiPSC…	CCTTAAGTGGCTTTCTGCCCTGGGTGGGCCAGGTGTTCCTTGCCCTCATTCCGGTAAACCCACAACCTTCAGCGTGGGCATCATGGCCATCACAAATATGTCACAGTGCTGCAGAGATTTTGTTTATGGCCAGTTTTGGGGCCAGTTTATGGCCAGATTTGGGGCCTATACCCAGCACTAAAAGACTAAGCCAAATGAACAAGGTAAAAGGCCAGTTTTCCTAATAGAACTTTTATGCTTTGGCTCTGTCAAGAAAGCTACTTTAAAGTTCATATGGAACCAAAAAAGAGCCCGCATCGCCAAGTCAATCCTAAGCCAAAAGAACAAAGCTGGAGGCATCACACTACCTGACTTCAAACTATACTACAAGGCTACAGTAACCAAAACAGCATGGTACTG…	ACTATGCAGCCATAAAAAATGATGAGTTCATGTCCTTTGTAGGGACATGGATGAAATTGGAAACCATCATTCTCAGTAAACTATCGCAAGAACAAAAAACCAAACACCGCATATTCTCACTCATAGGTGGGAATTGAACAATGAGATCACATGGACACAGGAAGGGGAATATCACACTCTGGGGACTGTGGTGGGGTCGGGGGAGGGGGGAGGGATAGCATTGGGAGATATACCTAATGCTAGATGACACGTTAGTGGGTGCAGCGCACCAGCATGGCACATGTATACATATGTAACTAACCTGCACAATGTGCACATGTACCCTAAAACTTAGAGTATAATAAAAAAAAAAAAAAAGAAAGCTAAACACTA	AGAAAGCTACTTTAAAGTTCATATGGAACCAAAAAAGAGCCCGCATCGCCAAGTCAATCCTAAGCCAAAAGAACAAAGCTGGAGGCATCACACTACCTGACTTCAAACTATACTACAAGGCTACAGTAACCAAAACAGCATGGTACTGGTACCAAAACAGAGATATAGATCAATGGAACAGAACAGAGCCCTCAGAAATAATGCCGCATATCTACAACTGTCTGATCTTTGACAAACCTGAGAAAAACAAGCAATGGGGAAAGGATTCCCTATTTAACAAATGGTGCTGGGAAAACTGGCTAGCCATATGTAGAAAGCTGAAACTGGATCCCTTCCTTACACCTTATAC	ATAGACTGGATTAAGAAAATGTGGCACATATACACCATGGAACACTATGCAGCCATAAAAAATGATGAGTTCATGTCCTTTGTAGGGACATGGATGAAATTGGAAACCATCATTCTCAGTAAACTATCGCAAGAACAAAAAACCAAACACCGCATATTCTCACTCATAGGTGGGAATTGAACAATGAGATCACATGGACACAGGAAGGGGAATATCACACTCTGGTGGGACTGTGGTGGGGTCGGGGGAGGGGGGGGAGGGA	4|138177227|138178043|L1|+,-|CS2011,EL2012,AK2014,RI2010,PS2015,EH2014,AE2011,AE2010,RS2013,JT2014	Polymorphic	NA
a98cddd1-23c9-4bb1-8e30-e956a53644a1	4	147224998	147225354	147225295	147225281	L1	L1Ta	0	6076	+	+	N	AAGAAGTTAAAATAG	hiPSC.CRL1502.T3.realigned.bam|8,hiPSC.CRL2429.T1.p70.realigned.bam|17,hiPSC.CRL2429.T5.realigned.bam|13,hiPSC.CRL2429.T1.p40.realigned.bam|9,hiPSC.CRL1502.T1.p40.realigned.bam|41,hiPSC.CRL2429.T1.p11.realigned.bam|24,hiPSC.CRL1502.T2.realigned.bam|5,hiPSC.CRL2429.T2.realigned.bam|13,hiPSC.CRL1502.T6.realigned.bam|15,hiPSC.CRL1502.T1.p15.realigned.bam|10,hiPSC.CRL1502.T1.p76.realigned.bam|9,hiPSC…	hiPSC.CRL1502.T3.realigned.bam|43,hiPSC.CRL2429.T1.p70.realigned.bam|23,hiPSC.CRL2429.T5.realigned.bam|35,hiPSC.CRL2429.T1.p40.realigned.bam|5,hiPSC.CRL1502.T1.p40.realigned.bam|9,hiPSC.CRL2429.T1.p11.realigned.bam|8,hiPSC.CRL1502.T2.realigned.bam|27,hiPSC.CRL2429.T2.realigned.bam|29,hiPSC.CRL1502.T6.realigned.bam|26,hiPSC.CRL1502.T1.p15.realigned.bam|6,hiPSC.CRL1502.T1.p76.realigned.bam|52,hiPSC…	ACAACCCTTTACGATAGATATTGTCATAATATTTAATAAATTATGAACCTAGAGCTAGGGAGATTAAATAACTTGCCCATAGTAACACTGCAAATAAAAGGCAGAAATAAGTCTAGAATCTAGTTGCTCTTAATGTACTGCTTTCCTAAGACTTGTTCACTTTAGTTGTGCATTAAATTCTATACTCCAATACTGTGGCATCCTATGATTTCATAGAAAACAAAAAAATCCACTTGTTTTACAATTTGTATGCTTATATGCTTACTACTAACTTGTTATAAGAAGTTAAAATAGGGGGAGGAGCCAAGATGGCCGAATAGGAACAGCTCCCGTCTACAGCTCCCAGCGTGAGCGACGCAGAAGACGGTGATTTCTGCATTTCCATCTGAGGTACCGGGT…	CTAATGCTAGATGACACATTAGTGGGTGCAGCGCACCAGCATGGCACATGTATACATATGTAACTAACCTGCAGAATGTGCACATGTACCCTAAAACTTAGAGTATAATAAAAAAAAAAAAAAGAAGTTAAAATAGAATTCCTATCAGTCCAATTGAATAAAAGAGAATGGAAAAGTAAACCCTAAATAATCTAAGATA	CAATACTGTGGCATCCTATGATTTCATAGAAAACAAAAAAATCCACTTGTTTTACAATTTGTATGCTTATATGCTTACTACTAACTTGTTATAAGAAGTTAAAATAGGGGGAGGAGCCAAGATGGCCGAATAGGAACAGCTCCCGTCTACAGCTCCCAGCGTGAGCGACGCAGAAGACGGTGATTTCTGCATTTCCATCTGAGGTACCGGGTTCATCTCACTAGGGAGTGCCAGACAGTGGGCGCAGGCCAGTGTGTGTGCGCACCGTGCGCGAGCCGAAGCAGGGCGAGGCATTGCCTCACCTGGGANAGCGCAAGGGGTCAGGGAGTTNCTCCCCTTT	GATTAAGAAAATGTGGCACATATACACCATGGAATACTATGCAGCCATAAAAAATGATGAGTTCATATCCTTTGTAGGGACATGGATGAAATTGGAAACCATCATTCTCAGTAAACTATCGCAAGAAAAAAAAACCAAACACCGCATATTCTCACTCATAGGTGGGAATTGAACAATAAGAGCAACATGGACACAGGAAGGGGAATATCACACTCTGGGGACTGTGGTGGGGGTCGTCTGGGGAGGGGGGAGGGATAGCATTGGGAGATATACCTAATGCTAGATGACACATTAGTGGGTGCAGCGCACCAGCATGGCACATGTATACATATGTAACTAACCTGCACAATGTGCACATGTACCCTAAAACTTAGAGTATAACATTAAAAAAAAAAAAGA…	4|147225047|147225848|L1|+,-|CS2011,AK2014,PS2015,CB2010,EH2014,JT2014,DBRIP,RS2013,AE2010	Polymorphic	NA
cad37387-e5cf-43e1-a311-f487bd8a8416	4	149395326	149395784	149395590	149395602	L1	L1Ta	3759	6061	+	-	Y	AGGCTTTTTCTTT	hiPSC.CRL2429.T5.realigned.bam|1,hiPSC.CRL2429.T1.p40.realigned.bam|1,hiPSC.CRL2429.T1.p11.realigned.bam|4,hiPSC.CRL2429.T1.p70.realigned.bam|2,hiPSC.CRL2429.T3.realigned.bam|1,hiPSC.CRL2429.T2.realigned.bam|5,hiPSC.CRL2429.T4.realigned.bam|1,hiPSC.CRL2429.T6.realigned.bam|1,hiPSC.CRL2429.T0.realigned.bam|2	hiPSC.CRL2429.T5.realigned.bam|5,hiPSC.CRL2429.T1.p40.realigned.bam|1,hiPSC.CRL2429.T1.p70.realigned.bam|3,hiPSC.CRL2429.T3.realigned.bam|7,hiPSC.CRL2429.T2.realigned.bam|5,hiPSC.CRL2429.T4.realigned.bam|2,hiPSC.CRL2429.T6.realigned.bam|4,hiPSC.CRL1502.T4.realigned.bam|1,hiPSC.CRL2429.T0.realigned.bam|1	ACAAATTTACAAGAAAAAAACAAACAACCCCATCAAAAAGTGGGCAAAGGACATGAACAGACACTTCTCAAAAGAAGACATTTATGCAGCCAAAAAACACATGAAGAAATGCTCATCATCACTGGCCATCAGAGAAATGCAAATCAAAACCACTATGAGATATCATCTCACACCAGTTAGAATGGCAATCATTAAAAACTCAGGAAACAACAGGTGCTGGAGAGGATGTGGAGAAATAGGAACACTTTTACACTGTTGGTGGGACTGTAAACTAGGCTTTTTCTTTAAAGTCAGGAACAAGATAAGGTTGCTCACTCTTGCCACTTCTTTTCACCGTAGTGCTGGAAGTCCTTGCCACAGTAACTAGGCAAGAGAAAAAAATAAGTCATCCAAATCTGA…	GGAAGGGGAATATCACACTCTGGGGACTGTGGTGGGGCCGGGGGAGGGGGGAGGGATAGCATTGGGAGATATACCTAATGCTAGATGACACATTAGTGGGTGCAGCGCACCAGCATGGCACATGTATACATATGTAACTAACCTGCACAATGTGCACATGTACCCTAAAACTTAGAGTATAATAAAAAAAAATAATAATAATAAAAAAAAAAAAAAGAAAAAGCCTTCAACTTTTCACCACTGAGTATAATGCTAGCTGTGGCCTTATCATATAAGGCCTTTATTGTGTTCAGGTGCATTCATTCTATACTTAATTTATTGAGAGTTTTTATACTGAAAGGATGCTGAGTTTTGTCAAATGCTTTTTCTGCATCTATTGAGATGATCATATGGTTTTTG…	CCAAAGTGTAAATTATCCCTGGATGCAAGGATGGTTCAACACATGCAAATTAATATATGTGACACAACACATTCACAGAATGAAGGACAAAAACCATATGATCATCTCAATAGATGCAGAAAAAGCATTTGACAAAACTCAGCATCCTTTCAGTATAAAAACTCTCAATAAATTAAGTATAGAATGAATGCACCTGAACACAATAAAGGCCTTATATGATAAGGCCACAGCTAGCATTATACTCAG	TCACATGGACACAGGAAGGGGAATATCACACTCTGGGGACTGTGGTGGGGCCGGGGGAGGGGGGAGGGATAGCATTGGGAGATATACCTAATGCTAGATGACACATTAGTGGGTGCAGCGCACCAGCATGGCACATGTATACATATGTAACTAACCTGCACAATGTGCACATGTACCCTAAAACTTAGAGTATAATAAAAAAAAATAATAATAATAAAAAAAAAAAAAAGCAAAAAGCCTGTCAACTTTTACACCCACTGAGTATAATGCTAGCTG	4|149395404|149395699|L1|EH2014,RS2013,RI2010	Polymorphic	NA
fa70f480-d912-4a49-a81f-56af388669d8	4	158907145	158907457	158907271	158907288	L1	L1Ta	3	6101	-	NA	N	GGGTAACCATTCTTTCTT	hiPSC.CRL1502.T3.realigned.bam|20,hiPSC.CRL2429.T1.p40.realigned.bam|1,hiPSC.CRL1502.T1.p40.realigned.bam|27,hiPSC.CRL2429.T1.p11.realigned.bam|1,hiPSC.CRL1502.T2.realigned.bam|11,hiPSC.CRL1502.T6.realigned.bam|13,hiPSC.CRL1502.T1.p15.realigned.bam|13,hiPSC.CRL1502.T1.p76.realigned.bam|22,hiPSC.CRL1502.T5.realigned.bam|24,hiPSC.CRL1502.T0.realigned.bam|20,hiPSC.CRL1502.T4.realigned.bam|20	hiPSC.CRL1502.T3.realigned.bam|10,hiPSC.CRL1502.T1.p40.realigned.bam|2,hiPSC.CRL1502.T2.realigned.bam|11,hiPSC.CRL1502.T6.realigned.bam|10,hiPSC.CRL1502.T1.p15.realigned.bam|2,hiPSC.CRL1502.T1.p76.realigned.bam|13,hiPSC.CRL1502.T5.realigned.bam|2,hiPSC.CRL1502.T0.realigned.bam|1,hiPSC.CRL1502.T4.realigned.bam|15	CGTGGGCGTAGGACCCTCCGAGCCAGGTGTGGGATATAGTCTCGTGGTGCGCCGTTTCTTAAGCCGGTCTGAAAAGCGCAATATTCGGGTGGGAGTGACCCGATTTTCCAGGTGCGTCCGTCACCCCTTTCTTTGACTCGGAAAGGGAACTGCCTGACCCCTTGCGCTTCCCAGGTGAGGCAATGCCTCGCCCTGCTTCGGCTCGCGCACGGTGCGCGCACCCACTGGCCTGCGCCCACTGTCTGGCACTCCCTAGTGAGATGAACCCGGTACCTCAGATGGAAATGCAGAAATCACCCGTCTTCTGCGTCGCTCACGCTGGGAGCTGTAGACCGGAGCTGTTCCTATTCGGCCATCTTGGCTCCTCCTCTCGGGTAACCATTCTTTCTTACCATATTT…	TAAACTTTTTGTTTAATTTCATTAAGAAATAGTTTAATCATCATTGCACACCATTTCAGAGTAAAATTAGGAAAACGTCTACTACAAATGGGTTTTCTGAGGGCTTGCCAAGGATTTGCAGGCAGTGGGTAACCATTCTTTCTTTCTTTTTTTTTTTTCTTTTTTTTTAATTTTTTTTTTTTTTTTTTTTCTTTAAGTGTTTTGGGTATTTTTGCGCTT	CTATAGATTTATGCAATAGTAAAAACTCCTTTGAAAATATGGTAAGAAAGAATGGTTACCCGAGAGGAGGAGCCAAGATGGCCGAATAGGAACAGCTCCGGTCTACAGCTCCCAGCGTGAGCGACGCAGAAGACGGGTGATTTCTGCATTTCCATCTGAGGTACCGGGTTCATCTCACTAGGGGGTGCCAGACAGTGGGCGCAGGCCAGTGGGTGCGCGCACCGTGCGCGAGCCGAAGCAGGGCGAGGCATTGCCTCACCTGGGAAGCGCAAGGGGTCAGGCAGTTCCCTTTCCGAGTCAAAGAAAGGGGTGACGGACGCACCTGGAAAATCGGGTCACTCCCACCCGAATATTGCGCTTTTCAGACCGGCTTAAGAAACGGCGCACCACGAGACTATA…	CATGGATGAAATTGGAAACCATCATTCTCAGTAAACTATCGCAAGAACAAAAAACCAAACACCGCATATTCTCACTCATAGGTGGGAATTGAACAATGAGATCACTTTGACACAGGAAGGGGAATATCACATTCTGGGTACTGTGGTGGGGTCGGGAGAGGGGGGAGGGATAGCATTGGGAGATATACCTAATGCTAGATGACACGTTAGTGGGTGCAGCGCACCAGCATGGCACATGTATACATATGTAACTAACCTGCACAATGCGCACATGTACCCTAAAACTTAGAGTATAATAAAAAAAAAAAAATTAAAAAAAAAACAAAAAAAAAAAAGAAAAAAAAGAAAATT	4|158907145|158907472|L1|-|CS2011,EL2012,PS2015,EH2014,AE2011,JT2014,RS2013	Polymorphic	NA
f0a91b5e-b8c3-4a8d-a327-d2030fd90727	4	166381187	166381520	166381391	166381378	L1	L1Ta	5208	6121	+	NA	N	AAAAAAGTCTAAGG	hiPSC.CRL2429.T5.realigned.bam|3,hiPSC.CRL2429.T1.p11.realigned.bam|2,hiPSC.CRL2429.T1.p70.realigned.bam|1,hiPSC.CRL2429.T3.realigned.bam|7,hiPSC.CRL2429.T2.realigned.bam|8,hiPSC.CRL2429.T6.realigned.bam|9,hiPSC.CRL2429.T0.realigned.bam|2	hiPSC.CRL1502.T3.realigned.bam|1,hiPSC.CRL2429.T5.realigned.bam|17,hiPSC.CRL2429.T1.p70.realigned.bam|14,hiPSC.CRL2429.T3.realigned.bam|12,hiPSC.CRL2429.T2.realigned.bam|32,hiPSC.CRL2429.T4.realigned.bam|12,hiPSC.CRL2429.T6.realigned.bam|10	GTTGCTAGGAGAGAGATGAGTTAACACACAGGGACGTGTACATTATACCAGCCGGATCCACATACCTGGCAGCTGCAACCTGTTAAACCTGTGTTTTTTTCTTCTGTGTAAACACTATAAACAGGAAGGCAAACGTCATCCATTTACGCAGAAGAGAAAATTGATGATGAAAAACTGTCACTGCTTTGCTTAAAAAAGTCTAAGGACATGAACAGACACTTCTCAAAAGAAGACATTTATGCAGCCAAAAAACACATGAAGAAATGCTCATCATCACTGGCCATCAGAGAAATGCAAATCAAAACCACTATGAGATATCATCTCACACCAGTTAGAATGGCAATCATTAAAAAGTCAGGAAACAACAGGTGCTGGAGAGGATGTGGAGAAATAGGAACA…	TAATTTTTTAAATTTGGGAAAATTAAAATATTTAATAAAATTTATTTTTTTTTTTTTTAATTTTTTAATAAAAAAATAAAAATATTAAAAAAAAAAAAAAAAAAAAAAAAAAAAAAAAAAAAAAAAAGTCTAAGGTAAAGAACGTATTGACTCAGAGAGGGCCATTCAAAATCTAAAGTCTTCAATTTTATTGCTATTTCTGTATTAAGGATTCTGAAGGCAAAATTTCTTCAGAATCTGTTGTTTAGACTTTACAACAAAAAN	CCATTTACGCAGAAGAGAAAATTGATGATGAAAAACTGTCACTGCTTTGCTTAAAAAAGTCTAAGGACATGAACAGACACTTCTCAAAAGAAGACATTTATGCAGCCAAAAAACACATGAAGAAATGCTCATCATCACTGGCCATCAGAGAAATGCAAATCAAAACCACTATGAGATATCATCTCACACCAGTTAGAATGGCAATCATTAAAAAGTCAGGAAACAACAGGTGCTGGAGAGGATGTGGAGAAATAGGAACACTTTTACACTGTTGGTGGGACTGTAAACTAGTTCAACCATTGTGGAAGTCAGTGTGGCGATTCCTCAGGGATCTAGAACTAGAAATACCATTTGACCCAGCCATCCCATTACTGGGTATATACCCAAAGGACTATAAAT…	GGGGTCGGGGGAGGGGGGAGGGATAGCATTGGGAGATATACCTAATGCTAGATGACACGTTAGTGGGTGCAGCGCACCAGCATGGCACATGTATACATATGTAACTAACCTGCACAATGTGCACATGTACCCTAAAGCTTAGAGTATAATAAAAAAAAAAATTAAAAAAAAACAAAATGATACATGTATACAATGTGGTATGATTAAATTAGGCTAATTAACATATCCTTCGCCTCACATACTTATCATTATCGTTTGTAATATAT	4|166381342|166381442|L1|+|PS2015	Polymorphic	NA
87375028-58ea-42e2-8fd7-bd62ec139935	4	178471378	178471783	178471506	178471521	L1	L1Ta	4965	6120	-	-	N	AAGTCTCCTAAATCTC	hiPSC.CRL2429.T5.realigned.bam|2,hiPSC.CRL2429.T1.p40.realigned.bam|1,hiPSC.CRL2429.T1.p11.realigned.bam|2,hiPSC.CRL2429.T1.p70.realigned.bam|2,hiPSC.CRL2429.T3.realigned.bam|5,hiPSC.CRL2429.T2.realigned.bam|4,hiPSC.CRL2429.T4.realigned.bam|1	hiPSC.CRL1502.T3.realigned.bam|4,hiPSC.CRL2429.T6.realigned.bam|2,hiPSC.CRL2429.T3.realigned.bam|5,hiPSC.CRL2429.T0.realigned.bam|1,hiPSC.CRL2429.T2.realigned.bam|6	TTTCAGGAAAGTTAATCCCAAAGGACTGATCAAAGCGTAGTGATGAGAAAAGTTTTACTAACATTAAGGATTCCACAGGAAAGTGATAGAAGTTGGGTACAAAAGTAGATTGGAGAGACTATGTACATTATCTATAGCCAGACAGCCTTGTAAGGTGAGTATTCATACAGTAGTGAAACTATAGATGAGAAAAGTGGGGCCAAAAAGCTGAGCTAGTTATCAACAGGTGCAATGTAATAAGTAGGTAACAAATAGCAGAGCTGAGATTTAGGAGACTTCATGTCCAAAACACCAAAAGCAATGGCAACAAAAGCCAAAATTGACAAATGGGATCTAATTAAACTCAAGAGCTTCTGCACAGCAAAAGAAACTACCATCAGAGTGAACAGGCAACCTACA…	GAGTAAAAATAGACTTGTTTTTCTATTACATTTTGTTTTTGGTTAGGGAGGAAAAAAACGTGAAGCTGTATCAAGGTTGTATTTGTCCTAATAAATTTTGCTTTAGATTCATTGACGTTCAAAGGCACAAGTCTCCTAAATCTCTTTTTTTTTTTTTTTTTTTTTTTATTTTTTTTTTTTTTAATTTTTTTTTTTTATTATACTCTAAGTTTTAGGGTACATGTGCACATTGTGCAGGTTAGTTACATATG	AGCTGAGCTAGTTATCAACAGGTGCAATGTAATAAGTAGGTAACAAATAGCAGAGCTGAGATTTAGGAGACTTCATGTCCAAAACACCAAAAGCAATGGCAACAAAAGCCAAAATTGACAAATGGGATCTAATTAAACTCAAGAGCTTCTGCACAGCAAAAGAAACTACCATCAGAGTGAACAGGCAACCTACAACATGGGAGAAAATTTTCGCAACCTACTCATCTGACAAAGGTCTAATATCCAGAATCTACAATGAACTCAAACAAATTTACAAGAAAAAAACAAACAACCCCATCAAAAAGTGGGCGAAGGACATGAACAGACACTTCTCAAAAGAAGACATTTATGCAGCCAAAAAACACATGAAGAAATGCTCATCATCACTGGCCATCAGAG…	TGGATGAAATTGGAAACCATCATTCTCAGTAAACTATCGCAAGAACAAAAAACCAAACACCGCATATTCTCACTCATAGGTGGGAATTGAACAATGAGATCACATGGACACAGGAAGGGGAATATCACACTCTGGGGACTGTGGTGGGGTGCGGGGGAGGGGGGAGGGATAGCATTGGGAGATATACCTAATTCTAGATGACAAGTTAGTGGGTGCAGCCCACCAGCATGGCACATGTATACATATGTAACTAACCTGCACAATGTGCACATGTACCCTAAAACTTAGAGTATAATAAAAAAACAAAAAAATTAAAAAAAAAAAAAAAAAAAAAAAAAAAAAAAAAAAAAATTAAAAGAATTGTGCCTTTTAACGAAAAAAAATCAAAA	4|178471397|178471556|L1|-|RS2013,AE2011,PS2015,JT2014	Polymorphic	NA
df6701b6-9ae4-4687-8473-adcd12d892c7	5	8749279	8749622	8749527	8749514	L1	L1Ta	4287	6121	-	+	Y	AAAATTTTTTAATG	hiPSC.CRL1502.T3.realigned.bam|3,hiPSC.CRL2429.T5.realigned.bam|6,hiPSC.CRL1502.T1.p40.realigned.bam|1,hiPSC.CRL2429.T1.p11.realigned.bam|2,hiPSC.CRL1502.T2.realigned.bam|3,hiPSC.CRL2429.T2.realigned.bam|7,hiPSC.CRL1502.T6.realigned.bam|2,hiPSC.CRL1502.T1.p76.realigned.bam|1,hiPSC.CRL2429.T3.realigned.bam|2,hiPSC.CRL1502.T0.realigned.bam|2,hiPSC.CRL2429.T4.realigned.bam|5,hiPSC.CRL1502.T4.realign…	hiPSC.CRL1502.T1.p40.realigned.bam|1,hiPSC.CRL2429.T6.realigned.bam|1,hiPSC.CRL2429.T3.realigned.bam|4,hiPSC.CRL2429.T5.realigned.bam|1,hiPSC.CRL2429.T2.realigned.bam|1	AAATACCTAGGAATCCAACTTACAAGGGATGTGAAGGACCTCTTCAAGGAGAACTACAAACCACTGCTCAAGGAAATAAAAGAGGAGACAAACAAATGGAAGAACATTCCATGCTCATGGGTAGGAAGAATCAATATCGTGAAAATGGCCATACTGCCCAAGGTAATTTACAGATTCAATGCCATCCCCATCAAGCTACCAATGACTTTCTTCACAGAATTGGAAAAAACTACTTTAAAGTTCATATGGAACCAAAAAAGAGCCCGCATTGCCAAGTCAATCCTAAGCCAAAAGAACAAAGCTGGAGGCATCACATTAAAAAATTTTAAAGAGAAAATTTACTCTTTGGAATGATATTTCTTATATTAACCTGCCTATATATTTTAAATGCTGTAGTTA…	TATCAAAAACAAAAAACAAAAAGAAAAAAACACACAAAAAAAAAAAAAACAAAAAAAAAAAAAAAAAAAAAAAAAAAAAAAAAAAAAAAATTTTTAAATTTAAAAAAAAAAAAAAAAAAAAAAAATTTTTTAATGAATCCATTTCAAAAATTTTAAATCAATTATCTTTTTCATTACATAAACTCAGGCATGTATGAACATATTTTTTAGTGGAAGTAGTCAAATAATTT	AAATACCTAGGAATCCAACTTACAAGGGATGTGAAGGACCTCTTCAAGGAGAACTACAAACCACTGCTCAAGGAAATAAAAGAGGAGACAAACAAATGGAAGAACATTCCATGCTCATGGGTAGGAAGAATCAATATCGTGAAAATGGCCATACTGCCCAAGGTAATTTACAGATTCAATGCCATCCCCATCAAGCTACCAATGACTTTCTTCACAGAATTGCAAAAAACTACTTTAAAGTTCATATGGAACCAAAAAAGAGCCCGCATTGCCAAGTCAATCCTAAGCCAAAAGAACAAAGCTGGAGGCATCACATTAAAACATTTTAAAGAGCAAAGTTACTCTTTGGAATGATATTTCTTATATTAACCTGCCTATATATTTTAAATGCTGTAGTTA…	TATCGCAAGAACAAAAAACCAAACACCGCATATTCTCACTCATAGGTGGGAATTGAACAATGAGATCACATGGACACAGGAAGGGGAATATCACACTCTGGGGACTGTGGTGGGGTCGGGGGAGGGGGGAGGGCTAGCATTGGGAGATATACCTAATGCTAGATGACACATTAGTGGGTGCAGCGCACCAGCATGGCACATGTATACATATGTAACTAACCTGCACAATGTGCACATGTACCCTAAAACTTAGAGTATAATAAAAAAAAAAAAAAAAAAAAGAAAAAAAAAAAAAAAAGTATTAAATTAAAAAAAAAAAAAAAAAAATTTTTTAATTAATCCATTTCAAAAATT	5|8749290|8750091|L1|+,-,?|CS2011,EL2012,AK2014,PS2015,EH2014,AE2011,AE2010,DBRIP,RS2013,JT2014	Polymorphic	NA
78a05eb9-42da-441b-a1d0-3d8fcc065a88	5	11390980	11391312	11391275	11391262	L1	L1Ta	5790	6121	+	+	N	AAGAAAGGCAGGAT	hiPSC.CRL2429.T1.p40.realigned.bam|1,hiPSC.CRL1502.T1.p40.realigned.bam|3,hiPSC.CRL1502.T2.realigned.bam|3,hiPSC.CRL1502.T6.realigned.bam|5,hiPSC.CRL1502.T1.p15.realigned.bam|3,hiPSC.CRL1502.T1.p76.realigned.bam|3,hiPSC.CRL1502.T5.realigned.bam|4,hiPSC.CRL1502.T0.realigned.bam|6,hiPSC.CRL1502.T4.realigned.bam|3	hiPSC.CRL1502.T3.realigned.bam|9,hiPSC.CRL1502.T1.p40.realigned.bam|2,hiPSC.CRL1502.T2.realigned.bam|6,hiPSC.CRL1502.T6.realigned.bam|5,hiPSC.CRL1502.T1.p76.realigned.bam|5,hiPSC.CRL1502.T5.realigned.bam|12,hiPSC.CRL1502.T0.realigned.bam|1,hiPSC.CRL1502.T4.realigned.bam|8	CCAGATAATATTGGCTGGTGGCACCTAAGGTCACCACAGGGAGCAGTGTACCCATGCAAGCACAGGGTTATGACAGGTGCAGCTGGGGAGCACATTCAAAGGAAGGCACAGGCCACAGGGCCAGGGCCACAGAGGAGTCAAAATGTGAATGTGGCCACGGACTGGGGGAGGAAGACATTGGAGCTCATGTGTGAGGAAGATGTCTCAATGCAGAGTGGTTTAAGTTGTGACAAGGACATGAGAAAGTAAAAGCAATGACAAAATGTACTCCTTCAGTGAGTTAAGAAAGGCAGGATATTCTCACTCATAGGTGGGAATTGAACAATGAGATCACATGGACACAGGAAGGGGAATATCACACTGTGGGGACTGTGGTGGGGTCGGGGGAGGGGGGAGGGA…	GCACCAGCATGGCACATGTATACATATGTAACTAACCTGCACAATGTGCACATGTACCCTAAAACTTAGAGTATAATAAAAAAAAAAAAAAAAAATTTAACAGAAAAAAAAAAAAAAAAAAAGAAAGGCAGGATCAATCCTGCATAATAAAAAAACAGGGCAAGGCTTAAAGCAATATGA	TCATGTGTGAGGAAGATGTCTCAATGCAGAGTGGTTTAAGTTGTGACAAGGACATGAGAAAGTAAAAGCAATGACAAAATGTACTCCTTCAGTGAGTTAAGAAAGGCAGGATATTCTCACTCATAGGTGGGAATTGAACAATGAGATCACATGGACACAGGAAGGGGAATATCACACTGTGGGGACTGTGGTGGGGTCGGAGATCGGAAGAGCACACGTCTGAA	TCATGTGTGAGGAAGATGTCTCAATGCAGAGTGGTTTAAGTTGTGACAAGGACATGAGAAAGTAAAAGCAATGACAAAATGTACTCCTTCAGTGAGTTAAGAAAGGCAGGATATTCTCACTCATAGGTGGGAATTGAACAATGAGATCACATGGACACAGGAAGGGGAATATCACACTGTGGGGACTGTGGTGGGGTCGGAGATCGGAAGAGCACACGTCTGAA	5|11390912|11392117|L1|+,-|CS2011,AK2014,RI2010,PS2015,EH2014,AE2011,JT2014,RS2013,AE2010	Polymorphic	NA
759d961f-ece0-4559-a458-fef917d9d405	5	12961741	12962114	12962002	12961987	L1	L1preTa	3964	6126	+	+	N	AAAAAGGCTTACACAA	hiPSC.CRL2429.T1.p11.realigned.bam|4,hiPSC.CRL2429.T1.p70.realigned.bam|1,hiPSC.CRL2429.T3.realigned.bam|4,hiPSC.CRL2429.T2.realigned.bam|1,hiPSC.CRL2429.T6.realigned.bam|1,hiPSC.CRL2429.T0.realigned.bam|3	hiPSC.CRL2429.T5.realigned.bam|4,hiPSC.CRL2429.T2.realigned.bam|1,hiPSC.CRL2429.T3.realigned.bam|5,hiPSC.CRL1502.T5.realigned.bam|1,hiPSC.CRL2429.T4.realigned.bam|1,hiPSC.CRL2429.T6.realigned.bam|4	AAATGATAGGTTAATGAAGAAAATATTATGGAAAAACTATAATAAGCAATATTTGGAAAAGAACAAAGGAACAGTAAAACAACTCTAACAAAATCTAGATTAGAAGGGAAGAAAAATAATACAAAATACGAAAATAAGAAGATGGTGGTGGTAAAATAATCAAGTTTATAAAGTGGACAAAAGAACAAAGGGAAAGTTTTCACTTTTCCACTCTGCTCCACTTTGCAGCGACTGCGTTGCATCCTTAAAAAGGCTTACACAAGACAGGGATGCCCTCTCTCACCGCTCCTATTCAACATAGTGTTGGAAGTTCTGGCCAGGGCAATCAGGCAGGAGAAGGAAATAAAGGGTATTCAATTAGGAAAAGAGGAAGTCAAATTGTCCCTGTTTGCAGATGAC…	CGAACACACCAAGATAAAGAATCACAACCTAATACCAAAACACCGACAAAAATAAACCAAACAAAAAAAAAACAAAAAAAAAAAAAAAAAAAAAAAAAAAAAAAAAAAAAAAAAAAAAAAAAGGCTTACACAAACACATCAGACTCTACATGTTGTTTGCTCGTTTCTTTTCAGTTAACAAAATATAGTCAACATAATTTTATGTCTACATGTACAGACACTTTTATTCCTTCTTTGCATCTGAG	TTCACTTTTCCACTCTGCTCCACTTTGCAGCGACTGCGTTGCATCCTTAAAAAGGCTTACACAAGACAGGGATGCCCTCTCTCACCGCTCCTATTCAACATAGTGTTGGAAGTTCTGGCCAGGGCAATCAGGCAGGAGAAGGAAATAAAGGGTATTCAATTAGGAAAAGAGGAAGTCAAATTGTCCCTGTTTGCAGATGACATGATTGTTTATCTAGAAAACCCCATCGTCTCAGCCCAAAATCTCCTTAAGCTGATAAGCAACTTCAGCAAAGTCTCAGGATACAAAATCAATGTACAAAAATCACAAGCATTCTTATACACCAACAACAGACAAACAGAGAGCCAGATCATGG	ATTCTCACTCATAGGTGGGAATTGAACAATGAGATCACATGGACACAGGAAGGGGAATATCACACTCTGGGGACTGTGGTGGGGTCGGGGGAGGGGGGAGGGATAGCATTGGGAGATATACCTAATGCTAGATGACACATTAGTGGGTGCAGCGCACCAGCATGGCACATGTATACATATGTAACTAACCTGCACAATGTGCACATGTACCCTAAAACTGAGAGTATAATAAAAAAAAAAAAAAAAAAAAAAAAAAAAAAAAAAAAAAAGAAGAGCAAAGAA	5|12961946|12962046|L1|NA|JT2014	Polymorphic	NA
6c9f9499-8f5c-4003-8cab-50fe4b6d8cbb	5	18071262	18071688	18071547	18071544	L1	L1preTa	407	6126	+	NA	N	AAGA	hiPSC.CRL2429.T5.realigned.bam|7,hiPSC.CRL2429.T1.p11.realigned.bam|2,hiPSC.CRL2429.T1.p70.realigned.bam|4,hiPSC.CRL2429.T2.realigned.bam|8,hiPSC.CRL2429.T4.realigned.bam|2,hiPSC.CRL2429.T6.realigned.bam|5,hiPSC.CRL2429.T0.realigned.bam|1	hiPSC.CRL1502.T3.realigned.bam|1,hiPSC.CRL2429.T5.realigned.bam|5,hiPSC.CRL1502.T1.p76.realigned.bam|1,hiPSC.CRL2429.T2.realigned.bam|12,hiPSC.CRL1502.T6.realigned.bam|1,hiPSC.CRL2429.T3.realigned.bam|8,hiPSC.CRL2429.T1.p70.realigned.bam|3,hiPSC.CRL2429.T4.realigned.bam|7,hiPSC.CRL2429.T6.realigned.bam|10,hiPSC.CRL1502.T4.realigned.bam|2,hiPSC.CRL2429.T0.realigned.bam|2	AACAGATCAAAACATATTATAAACAATAGTAATAAAGCTAGTTTAGAATTGTTACATGGGCAAACCAATAGATGAGAATCAAATACAGAAACAATATATTCAATAATTGGCATTTGATTTATGGCAAATGTATTACTCTAGAGTAATATGGAAAGCACAATTGTTGCTTTTTATTAAATCATGCTGGGAATATTGGGTATCCAATTAAAATAAAATTTTACATTAAATACTTAAATGTAATAAAGAAATTGAAATAATCTGGAAGAAGTTCTTTGATCCCTTAAGAACTGCAAGGCGGCAACGAGGCTGGGGGAGGGGCGCCCGCCATTGCCCAGGCTTGCTTAGGTAAACAAAGCAGCCGGGAAGCTCGAACTGGGTGGAGCCCACCACAGCTCAAGG…	GGACAAATATAAATATATAAAACAAACCAACAAAAAAGACCAACTCACACAAACACTAAAAAAAAAAAAAAAAAAAAAAAAAAAGAAAAAAAAAAAAAAAAAAAAAAAAAAAAAAGATAAGGAAGCATCTTAAACTAGCTACAAAATAGTTCTAACCATAAGGAAAATATTGATAAAATTTACTACTTTAAAATTAGCAAATTGCTGCTCATTAAAAGACCTAAGAGTGAAAGGACAGGCCGTGAGATAAGAGCACTA	TTAAAATAAAATTTTACATTAAATACTTAAATGTAATAAAGAAATTGAAATAATCTGGAAGAAGTTCTTTGATCCCTTAAGAACTGCAAGGCGGCAACGAGGCTGGGGGAGGGGCGCCCGCCATTGCCCAGGCTTGCTTAGGTAAACAAGAAGCAGCCGGGAAGCTCGAACTGGGTGGAGCCCACCACAGCTCAAGGAGGCCTGCCTGCCTCTGTAGGCTCCACCTCTGGGGGCAGGGCACAGACAAACAAAAAGACAGCAGTAACCTCTGCAGACTTAAGTGTCACTGTCTGACAGCTTTGAAGAGAGCAGTGGTTCTCCCAGCACACAGCTGGAGATCTGAGAACTGGCAGACTGCCTCCTCAAGTGGGTCCCTGACCCCTGACCCCCGAGCAGCCT…	ATGTGGCACATATACACCATGGAATACTATGCAGCCATAAAAAATGATGAGTTCATATCCTTTGTAGGGACATGGATGAAATTGGAAACCATCATTCTCAGTAAACTATCGCAAGAACAAAAAACGAAACAACGCATAATCTCAATCATAGTTGGGAATTGAACAATGAGCTCACATGGACACAGGAAGGGGAATATCACACTCTGGGGACTGTGGTGGGGTCGGGGGGAGGGGGGAGGGATAGCATTGGGAGATATACCTAATGCTAGATGACACATTAGTGGGTGCAGTGCACCAGCATGGCACATGTATACATATGTAANCTAACCTGCACAATGTGCACATGTACCCTAAAACTTGTAGAGTATAAATATAA	5|18071409|18071509|L1|NA|EH2014	Polymorphic	NA
70a75b42-eed1-4c2a-bcee-9dcb07fb7add	5	21207450	21207749	21207713	21207731	L1	L1Ta	1	6047	+	+	N	AAAAATAACTTAAAATTCC	hiPSC.CRL1502.T1.p76.realigned.bam|4	hiPSC.CRL1502.T3.realigned.bam|13,hiPSC.CRL2429.T1.p40.realigned.bam|1,hiPSC.CRL1502.T1.p40.realigned.bam|22,hiPSC.CRL1502.T2.realigned.bam|1,hiPSC.CRL1502.T6.realigned.bam|14,hiPSC.CRL1502.T1.p15.realigned.bam|9,hiPSC.CRL1502.T1.p76.realigned.bam|10,hiPSC.CRL1502.T5.realigned.bam|8,hiPSC.CRL1502.T0.realigned.bam|23,hiPSC.CRL1502.T4.realigned.bam|1	GTGAAACCAAAATAGTATGGTTTCCTAATACATACTGTAAACTTATAAAAAATGTTGGGGCCCTTCAATTATCCTAATAATGTACAGAAAGCTATTTCACTAAAGTAGTGGAAGAATTTTTGCTGTGTATTTTTATGATTAAATCTCTGGAAAAATGTAAAAAAAAAAAAAAAAAAAAAAATAACTTAAAATTCCTTCAATATTAAATGATGT	TGGTGCGCCGTTTCTTAAGCCGGTCTGAAAAGCGCAATATTTGGGTGGGAGTGACCCGATTTTCCAGGTGCGTCGGTCACCCCTTTCTTTGACTCGGAAAGGGAACTCCCTGACCCCTTGCGCTTCCCAGGTGAGGCAATGCCTCGCCCTGCTTCGGCTCGCGCACGGTGCGCACACACACTGGCCTGCGCCCACTGTCTGGCACTCCCTAGTGAGATGAACCCGGTACCTCAGATGGAAATGCAGAAATCACCGTCTTCTGCGTCGCTCACGCTGGGAGCTGTAGACCTGAGCTGTTCCTATTCGGCCATCTTGGCTCCTCCCCGGAATTTTAAGTTATTTTTATATGCTTCAGAAAGGTGGACGATTTTCTTGTTGGAAAATATTATGGTTGATTCA…	TTTTAGATAGTAGATATACCTTTCTCCACTTTGGAAATGAAAACTGAATCAACCATAATATTTTCCAACAAGAAAATCGTCCACCTTTCTGAAGCATATAAAAATAACTTAAAATTCCGGGGAGGAGCCAAGATGGCCGAATAGGAACAGCTCAGGTCTACAGCAGATCGGAAGAG	TTTTAGATAGTAGATATACCTTTCTCCACTTTGGAAATGAAAACTGAATCAACCATAATATTTTCCAACAAGAAAATCGTCCACCTTTCTGAAGCATATAAAAATAACTTAAAATTCCGGGGAGGAGCCAAGATGGCCGAATAGGAACAGCTCAGGTCTACAGCAGATCGGAAGAG	5|21207505|21207782|L1|+|CS2011,EL2012,PS2015,CB2010,JT2014,DBRIP,RS2013	Polymorphic	NA
4f7e05d9-4a75-4b7b-9e38-ba48e6b9afdb	5	33633202	33633505	33633334	33633347	L1	L1Ta	5165	6104	+	-	Y	GAAAAGTCTTCTTT	hiPSC.CRL1502.T3.realigned.bam|12,hiPSC.CRL1502.T1.p40.realigned.bam|8,hiPSC.CRL1502.T2.realigned.bam|2,hiPSC.CRL1502.T6.realigned.bam|1,hiPSC.CRL1502.T1.p15.realigned.bam|5,hiPSC.CRL1502.T1.p76.realigned.bam|2,hiPSC.CRL1502.T5.realigned.bam|6,hiPSC.CRL1502.T0.realigned.bam|5,hiPSC.CRL1502.T4.realigned.bam|1	hiPSC.CRL1502.T3.realigned.bam|8,hiPSC.CRL1502.T1.p40.realigned.bam|2,hiPSC.CRL1502.T2.realigned.bam|2,hiPSC.CRL1502.T6.realigned.bam|7,hiPSC.CRL1502.T1.p15.realigned.bam|2,hiPSC.CRL1502.T1.p76.realigned.bam|13	ATAGTCAACACACATGTGTGTTTCTTGTAGGCAGTGTACTTCAGTTAACCTGTCTAGCCTTGAAGAATGTACTAGTCCTGTGTTGTGGAAACAGGATGAAGGGAAGTTTTGAAATTAGAGACTCTCTTTATGGTGATGTGTCATGAATATCACTGGGGAAAGAAGACTTTTCATTGTTGGACATTTGGGTTGGTTCCAAGTCTTTGCTATTGTGAATAGTGCCGCAATAAACATACGTGTGCATGTGTCTTTATAGCAGCATGATTTATAGTCCTTTGGGTATATACCCAGTAATGGGATTGCTGGGTCAAATGGTATTTCTAGTTCTAGATCCCTGAGGAATCGCCACACTGACTTCCACAATGGTTGAACTAGTTTACAGTCCCACCAACAGTGTAA…	AGGAATACATTAAATGCAGTGGGATAATAGGAATTCATTTCTGTTTCATTCTATTATATGCACTTGCATTTTTATCAGACACATACATTCCTTTTAAAATTAATAAGTCTTGGCCCTCAAATAGGAAAACTGGAAAAGTCTTCTTTTTTTTTTTTTCTTTTTTTTTTTATTTATTTTTT	AAAAACACATGAAGAAATGCTCATCCTCACTGGCCATCAGAGAAATGCAAATCAAAACGACTATGAGATATCATCTCCCACCAGTTAGAATGGCAATCATTAAAAAGTCAGGAAACAACAGGTGCTGGAGAGGATGTGGAGAAATAGGAACACTTTTACACTGTTGGTGGGACTGTAAACTAGTTCAACCATTGTGGAAGTCAGTGTGACGCGCATTCCTCAGGGATCTAGAACTAGAA	TATCCTTTGTAGGGACATGGATGAAATTGGAAACCATCATTCTCAGTAAACTATCGCAAGAACAAAAAACCAAACACCGCATATTCTCACTCATAGGTGGGAATTGAACAATGAGATCACATGGACACAGGAAGGGGAATATCACACTCTGGGGACTGTGGTGGGGTCGGGGGAGGGGGGGAAGGGATAGCATTGGGAGATATACCTAATGCTAGATGACACATTAGTGGGTGCAGTGCACCAGCATGGCACATGTATACATATGTAACTAACCTGCACAATGTGCACATGTACCCTAAAACTTAGAGTATAATAAAAAAAAATAAATAAACTAAATAAAAAAAAGAAAAAAAAAAAAAGAAAGACTTTTCCAGTTTTCCTATTTGAGGGCCAAGACTT…	5|33632621|33633445|L1|+,-,?|CS2011,EL2012,RI2010,PS2015,EH2014,AE2011,JT2014,DBRIP,RS2013	Polymorphic	NA
d7468667-53d1-49f8-9499-8d18d553997c	5	33797411	33797813	33797543	33797556	L1	L1Ta	0	6071	-	-	N	AAAATAAAACTCTT	hiPSC.CRL1502.T3.realigned.bam|14,hiPSC.CRL2429.T1.p40.realigned.bam|1,hiPSC.CRL1502.T1.p40.realigned.bam|27,hiPSC.CRL1502.T2.realigned.bam|8,hiPSC.CRL1502.T6.realigned.bam|8,hiPSC.CRL1502.T1.p15.realigned.bam|14,hiPSC.CRL1502.T1.p76.realigned.bam|11,hiPSC.CRL1502.T5.realigned.bam|16,hiPSC.CRL1502.T0.realigned.bam|23,hiPSC.CRL1502.T4.realigned.bam|14	hiPSC.CRL1502.T3.realigned.bam|9,hiPSC.CRL1502.T1.p40.realigned.bam|6,hiPSC.CRL1502.T2.realigned.bam|12,hiPSC.CRL1502.T6.realigned.bam|9,hiPSC.CRL1502.T1.p76.realigned.bam|13,hiPSC.CRL1502.T5.realigned.bam|5,hiPSC.CRL1502.T4.realigned.bam|8	AAATACAATTCCATTAATCCTTACGACAACCCAAGTAAGTAAGGTATTATTTATCATATTTTATAAGGAATGCGAACATAGTCTAGAGTGGTTGGGAATGTACTGAATTTCTCTGTGGGGAACCTTCATCACTAAGTTCTGACATTAAAAGCCAGCTCACTTTGGCTTCTGCGCTCAGCCATGGTCAACTCAGGGTCAATCTCGCTGTGTCCCTCTGGATCCCAGAATCTTTCTCCTGTGTTTCAGATTGGTTGTATAAGAGTTTTATTTTGGGGGGGGAGGAGCCAAGATGGCCGAATAGGAACAGCTCCGTCTACAGCTCCCAGCGTGAGCGACGCAGAAGACGGTGATTTCTGCATTTCCATCTGAGGTACCGGGTTCATCTCACTAGGGAGTGCC…	GCCATTGACACTGGAGACTAATTAAATGCTATCTCCTGGAGTTATAAGAAATAGGGAAGTTAGTAAACACTGGAATTAAAGAAGTTGTGAACAGAGTGTGTAACTGCTAGCACTTTGATAAATCTTTTCTCTAAAATAAAACTCTTTTTTTTTTTTTTTTTTTTTTTTTTTTTTGGTTTTTTTTTTTTTTTTGGGTTTTATT	GGTTGTATAAGAGTTTTATTTTGGGGGGGGAGGAGCCAAGATGGCCGAATAGGAACAGCTCCGTCTACAGCTCCCAGCGTGAGCGACGCAGAAGACGGTGATTTCTGCATTTCCATCTGAGGTACCGGGTTCATCTCACTAGGGAGTGCCAGACAGTGGGCGCAGGCCAGTGTGTGTGCGCACCGTGCGCGAGCCGAAGCAGGGCGAGGCATTGCCTCACCTGGGAAGCGCAAGGGGTCAGGGAGTTCCCTNTTTTCT	NGGGACATGGATGAAATTGGAAACCATCATTCTCAGTAAACTATCGCAAGAACAAAAAACCAAACACCGCATATTCTCACTCAGAGGTGGGAATTGAACAATGAGATCACATGGACACAGGAAGGGGAATATCACACTCTAGGGACTGTGGTGGGGTCGGGGGAGGGGGGAGGGATAGCATTGGGAGATATACCTAATGCTAGATGACACATTAGTGGGTGCAGCACACCAGCATGGCACATGTATACATATGTAACTAACCTGCACAATGTGCACATGTACCCTAAAACTTAGAGTATAATAAAAAAAAAAAAAAAAAAAAAAAAGAGAAAAGATTTATTTTAATAAAAAAAAT	5|33796941|33797742|L1|+,-|CS2011,EL2012,RI2010,PS2015,CB2010,EH2014,AE2011,AE2010,DBRIP,RS2013,JT2014	Polymorphic	NA
674ded05-cfc3-4231-a831-b03684953886	5	84239483	84239925	84239672	84239614	L1	L1preTa	5286	6109	-	+	Y	NA	hiPSC.CRL2429.T1.p11.realigned.bam|3,hiPSC.CRL2429.T6.realigned.bam|3,hiPSC.CRL2429.T3.realigned.bam|3,hiPSC.CRL2429.T5.realigned.bam|3,hiPSC.CRL2429.T1.p70.realigned.bam|4	hiPSC.CRL2429.T1.p11.realigned.bam|1,hiPSC.CRL2429.T1.p70.realigned.bam|2,hiPSC.CRL2429.T3.realigned.bam|2,hiPSC.CRL2429.T2.realigned.bam|1,hiPSC.CRL2429.T4.realigned.bam|2,hiPSC.CRL2429.T6.realigned.bam|13,hiPSC.CRL2429.T0.realigned.bam|1	AAGCTGGGGAAAATACATAAATATTTGTGCAACAAATATGCAATCACAATCTTTATAATACCAAATAAAAAGTAGAAGAGATGTAAGGAAACATAGAAACACAATAATAACTGGAAGACCAAAACACTTTTCATAGAGAAAAGAAGTTGACACTAAAATATTCATGAAAAAATAAATATGCAGAAATAATCTTAAACACAATTTTTAAAAAGAAATTATTTTAAGGAGAATAAGCCTAAAAGTGATTAAAATATCACTGGCCATCAGAGAAATGCAAATCAAAACCACTATGAGATATCATCTCACACCAGTTAGAATGGCAATCATTAAAAAGTCAGGAAACAACAGGTGCTGGAGAGGATGTGGAGAAATAGGAACACTTTTACACTGTTGGTGGGA…	AATTGATTAACAATTATCTCAATAGGATTTATTAAAAAGCTTATTATTTTCTAGAAGTTTTGTGATGTCACCCTCAATACATACTAAAGTTTTATGTCTTTTTCATGTATTCCTGGACTTCTTATTCTGTTTTTTTTTTTTTTTTTTTTTTTTTTATTTTTTTTTTTTTTATTATTTTTTTTTAGTTTTTGGTTTATT	GTTGACACTAAAATATTCATGAAAAAATAAATATGCAGAAATAATCTTAAACACAATTTTTAAAAAGAAATTATTTTAAGGAGAATAAGCCTAAAAGTGATTAAAATATCACTGGCCATCAGAGAAATGCAAATCAAAACCACTATGAGATATCATCTCACACCAGTTAGAATGGCAATCATTAAAAAGTCAGGAAACAACAGGTGCTGGAGAGGATGTGGAGAAATAGGAACACTTTTACACTGTTGGTGGGACTGTAAACTAGTTCAACCATTGTGGAAGTCAGTGTGGCGATTCCTCAGGGATCTAGAACTAGAAATACCATTTGACCCAGCCATCCCATTACTGGGTATATACCCAAAGGACTATAAATCATGCTGCTCTAAAG	GGACATGGATGAAATTGGAAACCATCATTCTCAGTAAACTATCGCAAGAACAAAAAACCAAACACCGCATATTCTCACTCATAGGTGGGAATTGAACAATGAGATCACATGGACACAGGAAGGGGAATATCACACTCTGGGGACTGTGGTGGGGTTGGGGGAGGGGGGAGGGATAGCATTGGGAGATATACCTAATGCTAGATGACACGTTAGTGGGTGCAGCGCACCAGCATGGCACATGTATACATATGTAACTAACCTGCACAATGTGCACATGTACCCTAAAACTTAGAGTATAATAAAAAAAAAAAAAAAATTTAAAAAAAAAAAAAAAAAAAAAAAAAAAAAAAATGAGACCAGGAATAAATGAAAAAAAAATAAAAATTTAGTATA	5|84238928|84239868|L1|-|RI2010,EH2014,AE2011,AE2010,DBRIP,RS2013,JT2014	Polymorphic	NA
0432a86f-a932-4460-b6ac-91cc0d060bdd	5	89450486	89450842	89450780	89450768	L1	L1Ta	0	6121	+	+	N	GAAAGATGCTTAC	hiPSC.CRL2429.T5.realigned.bam|51,hiPSC.CRL2429.T1.p40.realigned.bam|34,hiPSC.CRL1502.T1.p40.realigned.bam|9,hiPSC.CRL2429.T1.p11.realigned.bam|94,hiPSC.CRL2429.T2.realigned.bam|43,hiPSC.CRL1502.T1.p15.realigned.bam|31,hiPSC.CRL2429.T3.realigned.bam|32,hiPSC.CRL2429.T1.p70.realigned.bam|41,hiPSC.CRL1502.T0.realigned.bam|98,hiPSC.CRL2429.T4.realigned.bam|19,hiPSC.CRL2429.T6.realigned.bam|25,hiPSC.…	hiPSC.CRL1502.T3.realigned.bam|8,hiPSC.CRL2429.T1.p70.realigned.bam|6,hiPSC.CRL2429.T5.realigned.bam|3,hiPSC.CRL1502.T1.p40.realigned.bam|1,hiPSC.CRL2429.T1.p11.realigned.bam|3,hiPSC.CRL1502.T2.realigned.bam|3,hiPSC.CRL2429.T2.realigned.bam|5,hiPSC.CRL1502.T6.realigned.bam|3,hiPSC.CRL1502.T1.p76.realigned.bam|16,hiPSC.CRL2429.T3.realigned.bam|9,hiPSC.CRL1502.T5.realigned.bam|5,hiPSC.CRL2429.T4.re…	ACAGCTTTCAAAATATGATTTTATAATTAACATTAATAAATATTTGCTGGGTACCTACTATGTTCCAGACCCTGTGAAAGGTGCTAGAAATATATGAAAATCTCATTACCTTAAAATTGTTTCCATACACAAAAATTCCAGGAGCAGACTTTAGTCTTGCCAAGGTGTCATTTTAGTGACTGACATGGATCACCACCCCCTGGCAGTCAACAATGACAGCAAGCAAAGCTGCTTAACAGGGAGTTACTGATCTTCCAGCTGTATTTTGCTTGTCACTGCTTTGAAAGATGCTTACGGGGGGAGGAGCCAAGATGGCCGAATAGGAACAGCTCCGGTCTACAGCTCCCAGCGTGAGCGACGCAGAAGACGGGTGATTTCAGCATTTCCATCTGAGGTACC…	AGCGCACCAGCATGGCACATGTATACATATGTAACTAAACTGCACAATGTGCACATGTACCCTAAAACTTAGAGTATAATAAAAAAAAAAAAATTAAAAAATAATAAAAAAAAAAAAAAAGAAAGATGCTTACTTTGAAGATCTCCATCATGTGGAAGAGAAAAGGTACAATGTAACCTATAAATCAAGGAACAGGCGCGAG	TGACTGACATGGATCACCACCCCCTGGCAGTCAACAATGACAGCAAGCAAAGCTGCTTAACAGGGAGTTACTGATCTTCCAGCTGTATTTTGCTTGTCACTGCTTTGAAAGATGCTTACGGGGGGAGGAGCCAAGATGGCCGAATAGGAACAGCTCCGGTCTACAGCTCCCAGCGTGAGCGACGCAGAAGACGGGTGATTTCAGCATTTCCATCTGAGGTACCGGGTTCATCTCACTAGGGNAGTGCCAGACAGTGGGCGCAGGCCAGTGTGTGNTTGC	GCAGCCATAAAAAATGATGAGTTCATGTCCTTTGTAGGGACATGGATGAAATTGGAAACCATCATTCTCAGTAAACTATCGCAAGAACAAAAAACCAAACACCGCATATTCTCACTCATAGGTGGGAATTGAACAATGAGATCACATGGACACAGGAAGGGGAATATCACACTCTGGGGACTGTGGTGGGGTTGGGGGAGGGTGGAGGGATAGCATTGGGAGATATACCTAATGCTAGATGACACGTTAGTGGGTGCAGCGCACCAGCATGGCACATGTATACATATGTAACTAAACTGCACAATGTGCACATGTACCCTAAAACTTAGAGTATAATAAAAAAAAAAAATTAAAAAAATTAAAAAAAAAAAAAAAAAAAAA	5|89450521|89451428|L1|+,-|CS2011,EL2012,AK2014,RI2010,PS2015,EH2014,AE2011,AE2010,DBRIP,RS2013,JT2014	Polymorphic	NA
f31b1a47-bf66-4757-98f0-4c3f44ba1033	5	96866144	96866468	96866422	96866406	L1	L1Ta	5232	6121	-	+	Y	AAAAAATACATTTTTAG	hiPSC.CRL1502.T3.realigned.bam|8,hiPSC.CRL1502.T1.p40.realigned.bam|1,hiPSC.CRL1502.T2.realigned.bam|1,hiPSC.CRL1502.T6.realigned.bam|4,hiPSC.CRL1502.T1.p15.realigned.bam|3,hiPSC.CRL1502.T1.p76.realigned.bam|9,hiPSC.CRL1502.T5.realigned.bam|2,hiPSC.CRL1502.T0.realigned.bam|1	hiPSC.CRL1502.T3.realigned.bam|4,hiPSC.CRL2429.T1.p40.realigned.bam|2,hiPSC.CRL1502.T1.p40.realigned.bam|3,hiPSC.CRL1502.T2.realigned.bam|3,hiPSC.CRL1502.T6.realigned.bam|4,hiPSC.CRL1502.T1.p15.realigned.bam|3,hiPSC.CRL1502.T1.p76.realigned.bam|8,hiPSC.CRL1502.T5.realigned.bam|3,hiPSC.CRL1502.T0.realigned.bam|1,hiPSC.CRL1502.T4.realigned.bam|1	AAAGAAGACATTTATGCAGCCAAAAAACACATGAAGAAATGCTCATCATCACTGGCCATCAGAGAAATGCAAATCAAAACCACTATGAGATATCATCTCACACCAGTTAGAATGGCAATCATTCAAAAGTCAGGAAACAACAGGTGCCGGAGAGGATGCGGAGAAATAGGAACACTTTTACACTGTTGGTGGGACTGTAAACTAGTTCAACCATTGTGGAAGTCAGTGTGGCGATTCCTCAGGGATCTAGAACTAGAAATACCATTTGACCCAGCCATCCCATTACTGGGTATATACCCAAATGAGTATAAATCATGCTGCTATAAAGACACATGCACACGTATGTTTATTGCGGCACTATTCACAATAGCTAAAAATGTATTTTTTAAAAAATCAGTA…	GCGCACCAGCATGGCACATGTATACATATGTAACTAACCTGCACAATGTGCACATGTACCCTATAACTTAGAGTATAATAAAAAAAAAAAAAAGAAAGAAAAAAAAAAAAAAAAAAAACATTTTTAGAATCCATAAATTCATACCAATTAACAAGAGACTTCCTGATAATCCTTGT	AAAGAAGACATTTATGCAGCCAAAAAACACATGAAGAAATGCTCATCATCACTGGCCATCAGAGAAATGCAAATCAAAACCACTATGAGATATCATCTCACACCAGTTAGAATGGCAATCATTCAAAAGTCAGGAAACAACAGGTGCCGGAGAGGATGCGGAGAAATAGGAACACTTTTACACTGTTGGTGGGACTGTAAACTAGTTCAACCATTGTGGAAGTCAGTGTGGCGATTCCTCAGGGATCTAGAACTAGAAATACCATTTGACCCAGCCATCCCATTACTGGGTATATACCCAAATGAGTATAAATCATGCTGCTATAAAGACACATGCACACGTATGTTTATTGCGGCACTATTCACAATAGCTAAAAATGTATTTTTTAAAAAATCAGTA…	ATATCCTTTGTAGGGACATGGATGAAATTGGAAACCATCATTCTCAGTAAACTATCGCAAGAACAAAAAACCAAACACCGCATATTCTCACTCATAGGTGGGAATTGAACAATGAGATCACATGGACACAGGAAGGGGAATATCACACTCTGGGGACGGTGGTGGGGTCGGGGGAGGGGGGAGGGATAGCATTGGGAGATATACCTAATGCTAGATGACACATTAGTGGGTGCATCGCACCAGCATGGCACATGTATACATATGTAACTAACCTGCACAATGTGCACATGTACCCTATAACTTAGAGTATAATAAAAAAAAAAAAAAGAAAGAAAAAAAAAAAAAAAAAATACATTTTTAGAATCCAATAAATTCATACCAATTAACAAGAGAACTTCC…	5|96866307|96866585|L1|+,?|CS2011,EL2012,RI2010,PS2015,EH2014,AE2011,JT2014,DBRIP,RS2013	Polymorphic	NA
1809cdcb-6c46-4e6d-932a-589dfcd63f0b	5	109567276	109567671	109567541	109567524	L1	L1Ta	5059	6121	+	NA	N	AAAAACTCTACCAAAATA	hiPSC.CRL1502.T3.realigned.bam|3,hiPSC.CRL2429.T1.p70.realigned.bam|4,hiPSC.CRL2429.T5.realigned.bam|3,hiPSC.CRL2429.T1.p11.realigned.bam|2,hiPSC.CRL1502.T2.realigned.bam|4,hiPSC.CRL2429.T2.realigned.bam|3,hiPSC.CRL1502.T6.realigned.bam|1,hiPSC.CRL1502.T1.p76.realigned.bam|7,hiPSC.CRL2429.T3.realigned.bam|6,hiPSC.CRL1502.T5.realigned.bam|5,hiPSC.CRL2429.T4.realigned.bam|3,hiPSC.CRL2429.T6.realign…	hiPSC.CRL1502.T3.realigned.bam|24,hiPSC.CRL2429.T1.p70.realigned.bam|25,hiPSC.CRL2429.T5.realigned.bam|10,hiPSC.CRL2429.T1.p40.realigned.bam|1,hiPSC.CRL1502.T1.p40.realigned.bam|3,hiPSC.CRL1502.T2.realigned.bam|11,hiPSC.CRL2429.T2.realigned.bam|20,hiPSC.CRL1502.T6.realigned.bam|19,hiPSC.CRL1502.T1.p15.realigned.bam|1,hiPSC.CRL1502.T1.p76.realigned.bam|27,hiPSC.CRL2429.T3.realigned.bam|27,hiPSC.CR…	CAAGGCCAAATGTGACATACCCATAGTTAACATCATACTGAATGGGATAAAGTTGAAAGCCTTTTCTCTAAGTAGTGGAACAAGAAAAAAGACCAGGATACCCATCTTCACCACTCCCATTCTACATAGTACTAGAGATCCTAACCAGAGAAATTAGGCAAGCTATGGTAATAAAAGGTAGCCAAATTGAAAAAGAGGAAGTCAGATTGTCCCTGCCTGATGATATGATTGTATAACTAGAAAAATTTAAAAACTCTACCAAAATAAAAACTACCATCAGAGTGAACAGGCAACCTACAACATGGGAGAAAATTTTCGCAACCTACTCATCTGACAAAGGGCTAATATCCAGAATCTACAATGAACTCAAACAAATTTACAAGAAAAAAACAAACAACC…	GGGTGGCAGGTCAAGAAGTGGCAATACTTATAAATATATAAACAACACACAAAATGTCCACAAAAACCCAAAAACTTAAACTAAAAAAAAAAAAAAAAAAAGAAAGAAAAAAAAAAAAAAAAAAACTCTACCAAAATAGTCTTAGGTTTGATAAATAAATACCATAAAGTTGCAAGGTCCAAAATCAACGTGCAATAATTAGTAGCATTTCTATATACCAATAATAATCTACCTGAGAAATAAATAAGGCAATTCCCTTTACAGTAGT	GTAGCCAAATTGAAAAAGAGGAAGTCAGATTGTCCCTGCCTGATGATATGATTGTATAACTAGAAAAATTTAAAAACTCTACCAAAATAAAAACTACCATCAGAGTGAACAGGCAACCTACAACATGGGAGAAAATTTTCGCAACCTACTCATCTGACAAAGGGCTAATATCCAGAATCTACAATGAACTCAAACAAATTTACAAGAAAAAACAAACACCCCCATCAACAAGTGGGTGAAG	ATGGAATACTATGCAGCCATAAAAAATGATGAGTTCATATCATTTGTAGGGACATGGATGAAATTGGAAAACATCATTCTCAGTAAACTATCGCAAGAACAAAAAACCAAACACCGCATATTCTCACTCATAGGTGGGAATTGAACAATGAGATCACATGGACACAGGAAGGGGAATATCACACTCTGGGGACTGTGGTGGGGTCGGGGGGAGGGGGGAGGGATAGCATTGGGAGATATACCTAATGCTAGATGACACATTAGTGGGTGCAGTGCACCAGCATGGCACATATATACACTATGTAACTAACCTGCACAATGTGCACATGTACCCTAAAACTATAGAGTATAAATTTTA	5|109567234|109568035|L1|+,-|EL2012,AK2014,RI2010,EH2014,AE2011,AE2010,RS2013,JT2014	Polymorphic	NA
55fc350e-15f8-4ae2-a8d1-d6a4876e50e1	5	125039762	125040323	125040044	125040040	L1	L1Ta	5185	6058	+	+	N	TAAAA	hiPSC.CRL2429.T5.realigned.bam|10,hiPSC.CRL2429.T1.p70.realigned.bam|3,hiPSC.CRL2429.T3.realigned.bam|10,hiPSC.CRL2429.T2.realigned.bam|6,hiPSC.CRL2429.T4.realigned.bam|2,hiPSC.CRL2429.T6.realigned.bam|11	hiPSC.CRL2429.T5.realigned.bam|7,hiPSC.CRL2429.T1.p70.realigned.bam|7,hiPSC.CRL2429.T3.realigned.bam|7,hiPSC.CRL2429.T2.realigned.bam|5,hiPSC.CRL1502.T5.realigned.bam|1,hiPSC.CRL2429.T4.realigned.bam|7,hiPSC.CRL2429.T6.realigned.bam|5,hiPSC.CRL2429.T0.realigned.bam|1	AAGTACACACATGGCATCAGAAAATTTGCATGCCCAGAAAAGGCTTGAGAAGACTTTAAGTCTCCATGTTAGACTAATTAATTAAGATCTTCCTCCCTTTCCATAGAACCAGTCTGCAAAAACTGGGTGAGTCCCTCTCAACACCCACAAAGCCCCAATTTTAAACAAAAGATCACAGGAATACCAGGAAACATGGAAACATGGCCCATTAAAGGAAACAAAATAAATCTATAAATACAACCCTAACGAAACACAGGACTCTAACTTGACAAATTATTTAAAAGGACATGAACAGACACTTCTCAAAAGAAGACATTTATGCAGCCAAAAAACACATGAAGAAATGCTCATCATCACTGGCCATCAGAGAAATGCAAATCAAAACCACTATGAGATATC…	CAAAAAACCAAACACCGCATATTCTCACTCATAGGTGGGAATTGAACAATGAGATCACATGGACACAGGAAGGGGAATATCACACTCTGGGGACTGTGGTGGGGTCGGGGGAGGGGGGAGGGATAGCATTGGGAGATATACCTAATGCTAGATGACACATTAGTGGGTGCAGCGCACCAGCATGGCACATGTATACATATGTAACTAACCTGCACAATGTGCACATGTACCCTAAAACTTAGAGTATAATAAAAAAAAAAAAATAAAAAAAAAAAAAAAATAAAATGATTGTCCTAAATATACTCATCGAACTAAAAGAGAACATAGACAACTAAGCAAAATTAGAAAAACAATTTATAAATGAAATAGGAAGATCAACAAAGAGAGAAATTATGAAAA…	TAAACAAAAGATCACAGGAATACCAGGAAACATGGAAACATGGCCCATTAAAGGAAACAAAATAAATCTATAAATACAACCCCATCAAAAAGTGGGCGAAGGACATGAACAGACACTTCTCAAAAGAAGACATTTATGCAGCCAAGAAACACATGAAGAAATGCTCATCATCACTGGCCATCAGAGAAATGCAAATCAAAACCACTATGAGATATCATCTCACACCAGTTAGAATGGCAATCATTAAAAAGTCAGGAAACAACAGGTGCTGGAGAGGATGCGGAGAAATAGGAACACTTTTACACTGTTGGTGGGACTGTAAACTAGTTCAACCATTGTGGAAGTCAGTGTGGCGATTCCTCAGGGATCTAGAACTAGAAATACCATTTGACCCAGCCA…	GAAATTGGAAACCATCATTCTCAGTAAACTATCGCAAGAACAAAAAACCAAACACCGCATATTCTCACTCATAGGTGGGAATTGAACAATGAGATCACATGGACACAGGAAGGGGAATATCACACTCTGGGGACTGTGGTGGGGTCGGGGGAGGGGGGAGGGATAGCATTGGGAGATATACATAATGCTAGATGACAGATGAGTGGGTGCAGCGCACCAGCATGGCACATGTATACATATGTAACTAACCTGCACAATGTGCACATGTACCCTAAAACTTAGAGTATAATAAAAAAAAAAAAATAAAAAAAAAAAAAAAATAAAATGATTGTCCTAAATATACTCATCGAACTAAAAGAGAACAAAAGACAACTAAGCAAAATTAGAAAAACAATTTAT…	5|125039779|125040580|L1|+|EL2012,RI2010,EH2014,AE2011,AE2010,DBRIP,RS2013,JT2014	Polymorphic	NA
ad7a6f99-9cee-4d48-a78c-6ca937874fef	5	137130020	137130389	137130146	137130158	L1	L1Ta	5482	6114	-	-	N	CAAAATTTATATT	hiPSC.CRL1502.T3.realigned.bam|6,hiPSC.CRL1502.T1.p40.realigned.bam|8,hiPSC.CRL1502.T2.realigned.bam|5,hiPSC.CRL2429.T2.realigned.bam|1,hiPSC.CRL1502.T6.realigned.bam|1,hiPSC.CRL1502.T1.p15.realigned.bam|5,hiPSC.CRL1502.T1.p76.realigned.bam|9,hiPSC.CRL1502.T5.realigned.bam|1,hiPSC.CRL1502.T0.realigned.bam|2,hiPSC.CRL1502.T4.realigned.bam|5	hiPSC.CRL1502.T1.p40.realigned.bam|1,hiPSC.CRL1502.T6.realigned.bam|1,hiPSC.CRL1502.T4.realigned.bam|1,hiPSC.CRL1502.T2.realigned.bam|2,hiPSC.CRL1502.T1.p76.realigned.bam|2	TCTACAAAAAATACAAATTTTTGTATTTAGCTGGTGTGTGGTGGTGCTGCCTGTAGTCCCAGCTACTTGGGAGGCTGATGCATGAGAATCGCTTGAACCTGGGAGGCAGAGGTTGCAGTGAGCTGAGATTGCACCACTGCAGCCTGGGCAACAGAGTGAGACTCTGTCTCAAAATAGAAAAAAGAAGATAACATTTGAAAACCAGTATGAAATTTTTAATTTTTCACATTTAATATAAATTTTGATTTATACTCATTTGGGTATATACCCAGTAATGGGATGGCTGGGTCAAATGGTATTTCTAGTAATCATGCTGCTATAAAGACACATGCACACGTATGTTTATTGCGGCACTATTCACAATAGCAAAGACTTGGAACCAACCCAAATGTCCAACAA…	TTAATCATTCCACATGTATACATATATCAAAACGTCATAGTGTACACTATAAATACATATAATTTTCATGTCAATTAAAAAATAAACATTGATATAAGAAAAAAGTGTTTAAAATTTAAAGTTCACCAAAATTTATATTTTTTTTTTTTTTTTTTTTCTTTTTTTTTTTTTTTTTTTTTTTTTTTTTTTTTTTTTTTTTTATTTTTTGTTTTTTTTTCTTTTTTTCTCTCT	CCGCAATAAACATACGTGTGCATGTGTCTTTATAGCAGCATGATTACTAGAAATACCATTTGACCCAGCCATCCCATTACTGGGTATATACCCAAATGAGTATAAATCAAAATTTATATTAAATGTGAAAAATTAAAAATTTCATACTGGTTTTCAAATGTTATCTTCTTTTTTCTCTTTTGAGACAGAGTCTCACTCTGTTGCCCAGGCTGCCAGTGGTGCAATCTCAGC	CCGCAATAAACATACGTGTGCATGTGTCTTTATAGCAGCATGATTACTAGAAATACCATTTGACCCAGCCATCCCATTACTGGGTATATACCCAAATGAGTATAAATCAAAATTTATATTAAATGTGAAAAATTAAAAATTTCATACTGGTTTTCAAATGTTATCTTCTTTTTTCTCTTTTGAGACAGAGTCTCACTCTGTTGCCCAGGCTGCCAGTGGTGCAATCTCAGC	5|137130023|137130258|L1|-|EL2012,RI2010,PS2015,EH2014,AE2011,JT2014,RS2013	Polymorphic	NA
50f70e08-7334-4969-84bd-a1084eecd004	5	144330865	144331264	144330994	144331012	L1	L1Ta	4889	6121	+	-	Y	TAAAATGAAGGATGGTTTT	hiPSC.CRL1502.T3.realigned.bam|1,hiPSC.CRL2429.T1.p70.realigned.bam|3,hiPSC.CRL2429.T5.realigned.bam|4,hiPSC.CRL2429.T1.p40.realigned.bam|6,hiPSC.CRL2429.T1.p11.realigned.bam|9,hiPSC.CRL1502.T2.realigned.bam|7,hiPSC.CRL2429.T2.realigned.bam|4,hiPSC.CRL1502.T6.realigned.bam|1,hiPSC.CRL1502.T1.p76.realigned.bam|7,hiPSC.CRL2429.T3.realigned.bam|12,hiPSC.CRL1502.T5.realigned.bam|1,hiPSC.CRL1502.T0.re…	hiPSC.CRL1502.T3.realigned.bam|19,hiPSC.CRL2429.T1.p70.realigned.bam|51,hiPSC.CRL2429.T5.realigned.bam|33,hiPSC.CRL2429.T1.p40.realigned.bam|1,hiPSC.CRL1502.T1.p40.realigned.bam|5,hiPSC.CRL1502.T2.realigned.bam|14,hiPSC.CRL2429.T2.realigned.bam|39,hiPSC.CRL1502.T6.realigned.bam|5,hiPSC.CRL1502.T1.p15.realigned.bam|2,hiPSC.CRL1502.T1.p76.realigned.bam|15,hiPSC.CRL2429.T3.realigned.bam|49,hiPSC.CRL…	TAAGTGAACTACATGTAAACTACAGCCATAGCCACAAGCAAGTATGAAGGGTACCAGCCAGGAGCCTAACATATGCTGCGAATGTGAAGCCTACAAAGAAAGCTGAATTCCTCACTCAAAAATCCTGCCATCTTCTTCCAGAGAAATTAAAACAATTGCATACAAAACTTCTTACATGGAGAATGTTTGCCATGATTTTGGCCCCTAGGCTTCTAATTCCAACTTCCTAAAAGTACACCAGATTTTCTTTGTAAAACCATCCTTCATTTTATGTCCTTCGCCCACTTTTTGATGGGGTTGTTTGTTTTTTTCTTGTAAATTTGTTTGAGTTCATTGTAGATTCTGGATATTAGCCCTTTGTCAGATGAGTAGGTTGCAAAAATTTTCTCCCATGTTGTA…	TCTCTCCAGAAATAAATGCCTCTTTCCATCTCATCAGTTCAGATTGTATCATAAGTCTTTCTCTGAGCAAATGGTTTAGCTGGAATGATGTCACGACTTTTACAGTCATTGACTTAAACAAATCTGGTTTAAAATGAAGGATGGTTTTTTTTTTTTTTTTTTTTTTTTTTTTTTTTTTATATTTTTTTTTTTTTTAGTTTGGTATGTTTATTTTATGATT	AAACGTTAAACCTAAAACCATAAAAACCCTAGAAGAAAACCTAGGCATTACCATTCAGGACATAGGCGTGGGCAAGGACTTCATGTCCAAAACACCAAAAGCAATGGCAACAAAAGACAAAATTGACAAATGGGATCTAATTAAACTAAAGAGCTTCTGCACAGCAAAAGAAACTACCATCAGAGTGAACAGGCACCCTACAACATGGGAGAAAATTTTTGCAACCTACTCATCTGACAAAGGGCTAATATCCAGAATCTACAATGAACTCAAACAAATGTACAAGAAAAAAACAAACAACCCCATCAAAAAGTGGGCGAAGGACATAAAATGAAGGATGGTTTTACAAAGAAAATCTGGTGTACTTTTAGGAAGTTGGAATTAGAAGCCTAGGGGCCA…	AAATGTGGCACATATACACCATGGAATACTATGCAGCCATAAAAAATGATGAGTTCATGTCCTTTGTAGGGACATGGATGAAATTGGAAATCATCATTCTCAGTAAACTATCACAAGGACAAAAAACCGAACACCGCATATTCTCACTCACTAGGTGGGAATTGAACAATGAGATCACATGGCCACAGGAAGGGGAATATCACACTCTGGGGACTGTGGTGGGGTCGGGGGAGGGGGGAGGGATAGCATTGGGAGATATACCTAATGCTAGATGACACATTAGTGGGTGCAGTGCACCAGCATGGCACATGTATACATATGTAACTAACCTGCACAAATTGTCACATTTACCCTAAAACTTAGAGTATAATAAAAAAAAAAAAAAAAAAAAAAAAAAAA…	5|144330339|144331140|L1|+,-,?|CS2011,EL2012,AK2014,PS2015,EH2014,AE2011,AE2010,RS2013,JT2014	Polymorphic	NA
f104a7d4-cab0-4b59-ba3d-2ea69b1731c8	5	154873790	154874207	154873932	154873936	L1	L1Ta	5930	6121	-	-	N	ATCTT	hiPSC.CRL1502.T3.realigned.bam|10,hiPSC.CRL2429.T1.p70.realigned.bam|12,hiPSC.CRL2429.T5.realigned.bam|9,hiPSC.CRL2429.T1.p40.realigned.bam|5,hiPSC.CRL1502.T1.p40.realigned.bam|9,hiPSC.CRL2429.T1.p11.realigned.bam|26,hiPSC.CRL1502.T2.realigned.bam|7,hiPSC.CRL2429.T2.realigned.bam|11,hiPSC.CRL1502.T6.realigned.bam|11,hiPSC.CRL1502.T1.p15.realigned.bam|13,hiPSC.CRL1502.T1.p76.realigned.bam|10,hiPSC…	hiPSC.CRL1502.T3.realigned.bam|6,hiPSC.CRL2429.T1.p70.realigned.bam|6,hiPSC.CRL2429.T5.realigned.bam|6,hiPSC.CRL2429.T1.p40.realigned.bam|1,hiPSC.CRL1502.T1.p40.realigned.bam|3,hiPSC.CRL1502.T2.realigned.bam|13,hiPSC.CRL2429.T2.realigned.bam|4,hiPSC.CRL1502.T6.realigned.bam|8,hiPSC.CRL1502.T1.p15.realigned.bam|1,hiPSC.CRL1502.T1.p76.realigned.bam|10,hiPSC.CRL2429.T3.realigned.bam|6,hiPSC.CRL1502.…	TTTTTTTTTTTTTTTTTTTTTTTTTTTATTATACTCTAAGTTTTAGGGTACATGTGCACATTGTGCAGGTTAGTTACATATGTATACATGTGCCATGCTGGTGCGCTGCACCCACTAATCTTATTGTTAAAAATATTTTACTGTACACTTCAAAATAACTAAAAGAGTGGGACTGAAATGTTATTAACACTAAGAAATGATAAATCCTTGAAGTGATGAATATCCTGATCATCCTGATTTTATCATTTCATATTATATGCTTGTATCAAAATATCACATGTACTCTATAAATATGTACAACTACTATGCATCCACAATAATTAAAAAACACATCTTCTAGAGCTCTTTTGATTTGTATGTTAAATCTCTCATAGTCCTCCTCCAATTCATTTT	TTCAACTCATGGAGATAGAGAGAAGAATTATGGTTACCAAAGGCTAGAAAGGTAATAGGGAGAGGTGGGTAAAGAGGGAATGGCTAAAGTGTACAAAAATAGACTCAAATAGAATAAGATCTAGTTTTAGGTAGCACAATAGATCTTTTTTTTTTTTTTGTTTTTTTTTTTTTTTTTTTTTTTTTTTGTTTTAATTTTTGGTTATTATTCACTATT	ATATTTTTAACAATAAGATTAGTGGGTGCAGCGCACCAGCATGGCACATGTATACATATGTAACTAACCTGCACAATGTGCACATGTACCCTAAAACTTAGAGTATAATAAAAAAAAAAAAAAAAAAAAAAAAAAAAAGATCTATTTTTCTACCTAAAACTAGATCTTATTATATTTGAGTCTATTTTTTGTACACTTTAGCCATTCCCTCTTTACCCACC	ATATTTTTAACAATAAGATTAGTGGGTGCAGCGCACCAGCATGGCACATGTATACATATGTAACTAACCTGCACAATGTGCACATGTACCCTAAAACTTAGAGTATAATAAAAAAAAAAAAAAAAAAAAAAAAAAAAAGATCTATTTTTCTACCTAAAACTAGATCTTATTATATTTGAGTCTATTTTTTGTACACTTTAGCCATTCCCTCTTTACCCACC	5|154873795|154874167|L1|-|EH2014,RS2013,EL2012	Polymorphic	NA
cf7adb1e-e932-4d67-af83-07172e94aaad	5	155619639	155620007	155619877	155619864	L1	L1Ta	4396	6121	-	+	Y	AAGAAGCCAGGTGT	hiPSC.CRL1502.T3.realigned.bam|1,hiPSC.CRL1502.T1.p40.realigned.bam|3,hiPSC.CRL1502.T2.realigned.bam|1,hiPSC.CRL1502.T6.realigned.bam|1,hiPSC.CRL1502.T5.realigned.bam|1,hiPSC.CRL1502.T0.realigned.bam|2,hiPSC.CRL1502.T4.realigned.bam|4	hiPSC.CRL1502.T3.realigned.bam|8,hiPSC.CRL2429.T1.p40.realigned.bam|1,hiPSC.CRL1502.T1.p40.realigned.bam|2,hiPSC.CRL1502.T2.realigned.bam|13,hiPSC.CRL2429.T1.p70.realigned.bam|1,hiPSC.CRL1502.T6.realigned.bam|11,hiPSC.CRL1502.T1.p76.realigned.bam|16,hiPSC.CRL1502.T5.realigned.bam|3,hiPSC.CRL1502.T4.realigned.bam|14	ACAATACAAAGAAATGATAAATTCTCAGGGTGATGGTGATGGTTGCCCTAGGTACCCTGACTTGATTATTACACATTCTATGCATGTAACAAAATATCACATGTACCCCATAAATATGTACAAATATTATGTGTCAATAAAAAAAATCTAAAGAAAAAATAATAGGCACACACCTACAAAGGCATTCTGCTGGTTCTGTTAACACAGGAGTGGATGAACTTCTGTAAGAAGCCAGGTGTTATTTCTGAGGGCTCTGTTCTGTTCCATTGATCTATATCTCTGTTTTGGTACCAGTACCATGCTGTTTTGGTTACTGTAGCCTTGTAGTATAGTTTGAAGTCAGGTAGTGTGATGCCTCCAGCTTTGTTCTTTTGGCTTAGAATTGACTTGGCAATGCGG…	TAGTGTGCGCAACGAAACAGGAAGGCAACAGGAAAAAAATTTAAACAACCTGCACAATGGACAGATGAAACCAAAAACTTAAAAGTAAAAAAAAAAAAAAAAAAAAAAAAAAAAAAAGAAGCCAGGTGTATATATTTTAGACTTTGTGGCCATGTGGTCTGTGTAGCAACTACTCTGTCATTGTAAAAGCAACAGTAGACCATATGTAAACTAATGAGTCTGGCTGTGTTCCAATAAAATGTGATTCATGGACACCGAA	CATGCTCATGGGTAGGAAGAATCAATATCGTGAAAATGGCCATACTGCCCAAGGTAATTTACAGATTCAATGCCATCCCCATCAAGTTACCAAAGACTTTCTTCACAGAATTGGAAAAAACTACTTTAAAGTTCATATGGAACCAAAAAAGAGCCCGCATTGCCAAGTCAATTCTAAGCCAAAAGAACAAAGCTGGAGGCATCACACTACCTGACTTCAAACTATACTACAAGGCTACAGTAACCA	ATAAAAAATGATGAGTTCATATCCTTTGTAGGGACATGGATGAAATTGGAAACCATCATTCTCAGTAAACTATCGCAAGAACAAAAAACCAAACACCGCATATTCTCACTCATAGGTGGGAATTGAACAATGAGATCACATGGACACAGGAAGGGGAATATCACACTCTGGGGACTGTGGTGGGGTCGGGGGAGGGGGGAGGGATAGCATTGGGAGATATACCTAATGCTAGATGACACATTAGTGGGTGCAGCGCACCAGCATGGCACATGTATACATATGTAACTAACCTGCACAATGTGCACATGTACCCTAAAACTTAGAGTATAATAAAAAAAAAAAAAAAAAAAAAAAAAAAAGAGAAAACGGGG	5|155619644|155620628|L1|+,-|EL2012,RI2010,PS2015,EH2014,AE2011,AE2010,RS2013,JT2014	Polymorphic	NA
d6c4a727-bea6-4ab7-bee6-55e8564c5e38	5	169041240	169041566	169041372	169041385	L1	L1preTa	4072	6126	+	-	Y	AGAAACTTGGTTTT	hiPSC.CRL2429.T5.realigned.bam|1,hiPSC.CRL2429.T1.p11.realigned.bam|3,hiPSC.CRL2429.T1.p70.realigned.bam|1,hiPSC.CRL2429.T2.realigned.bam|2,hiPSC.CRL2429.T4.realigned.bam|8,hiPSC.CRL2429.T6.realigned.bam|1	hiPSC.CRL2429.T5.realigned.bam|2,hiPSC.CRL2429.T1.p11.realigned.bam|2,hiPSC.CRL2429.T1.p70.realigned.bam|7,hiPSC.CRL2429.T3.realigned.bam|5,hiPSC.CRL2429.T2.realigned.bam|4,hiPSC.CRL2429.T4.realigned.bam|4,hiPSC.CRL2429.T6.realigned.bam|10,hiPSC.CRL2429.T0.realigned.bam|1	GAGGAAGTCAAATTGTCCCTGTTTGCAGACGACATGATTGTTTATCTAGAAAACCCCATCGTCTCAGCCCAAAATCTCCTTAAGCTGATAAGCAACTTCAGCAAAGTCTCAGGATACAAAATCAATGTACAAAAATCACAAGCATTCTTATACACCAACAACAGACAAACAGAGAGCCAAATCATGGGTGAACTCCCATTCACAATTGCTTCAAAGAGAATAAAATACCTAGGAATCCAACTTACAAGAAACTTGGTTTTACATAAAGAAAGAACTTTAGACAAGGAAAGAATGAAGATAAAACTTTTTTTCTTATTTTAATTGATCTAACAGATAATAGTTTGCTCATAATAATAATAGCAACAAAATGTATTGGGTGATTATAGCCTATAGGTAAGT…	AAATTATCCTTTAAAAGTGAAGGAGAAATACTTTCTTAGAAAAACAAAAAATGAAGGAATGTATCACAGTAAAAATGCTTTACAAGAAATATTCATAAAAGTTCTTCAGAGAGAAGAAAAATGATATAGGTCAGAAACTGGGTTTTTTTTTTTTTTTTTTTTTTTTTTTTTTTTTTTTTTTTTTTTTTTTTTTTTTTTTTTTTTTTTTTTTTTTTTTTTTTTTTTTTTTTTTTTTTGTTTTTTTTTTCCTAATTT	NGAGGAAGTCAAATTGTCCCTGTTTGCAGACGACATGATTGTTTATCTAGAAAACCCCATCGTCTCAGCCCAAAATCTCCTTAAGCGGATAAGCAACTTCAGCAAAGTCTCAGGATACAAAATCAATGTACAAAAATCACAAGCATTCTTATACACCAACAACAGACAAACAGAGAGCCAAATCATGGGTGAACTCCCATTCACAATTGCTTCAAAGAGAATAAAATACCTAGGAATCCAACTTACAAGAAACTTGGTTTTACATAAAGAAAGAACTTTAGACAAGGAAAGAATGAAGATAAAACTGTTTTTCTTATTTTAATTGATCTAACAGATAATAGTTTGCTCATAATAATAATAGCAACAAAAN	GCAAGAACAAAAAACCAAACACCGCATATTCTCACTCATAGGTGGGAATTGAACAATGAGATCACATGGACACAGGAAGGGGAATATCACACTCTGGGGACTGAGGTGGGGTCGGGGGAGGGGGGAGGGATAGCATTGGGAGATATACCTAATGCTAGATGACACATTAGTGGGTGCAGCGCACCAGCATGGTCACATGTATACATATGTAACTAACCTGCACAATGTGCACATGTACCCTAAAACTTAGAGTATAATAAAAAAAAAATAAAAAAAAAAAAATAAAGATAGGA	NA	Polymorphic	NA
88005b1f-5103-42ab-ad7f-c28b7bab6bd1	6	13502751	13503048	13503048	13503035	L1	L1Ta	0	6121	+	NA	N	AAATGTAAAAATGA	hiPSC.CRL1502.T3.realigned.bam|42,hiPSC.CRL2429.T1.p40.realigned.bam|7,hiPSC.CRL1502.T1.p40.realigned.bam|93,hiPSC.CRL1502.T2.realigned.bam|50,hiPSC.CRL1502.T6.realigned.bam|50,hiPSC.CRL1502.T1.p15.realigned.bam|26,hiPSC.CRL1502.T1.p76.realigned.bam|52,hiPSC.CRL1502.T5.realigned.bam|50,hiPSC.CRL1502.T0.realigned.bam|48,hiPSC.CRL1502.T4.realigned.bam|47,hiPSC.CRL2429.T0.realigned.bam|1	hiPSC.CRL1502.T3.realigned.bam|49,hiPSC.CRL2429.T1.p40.realigned.bam|3,hiPSC.CRL1502.T1.p40.realigned.bam|15,hiPSC.CRL1502.T2.realigned.bam|48,hiPSC.CRL2429.T2.realigned.bam|2,hiPSC.CRL1502.T6.realigned.bam|33,hiPSC.CRL1502.T1.p15.realigned.bam|5,hiPSC.CRL1502.T1.p76.realigned.bam|57,hiPSC.CRL2429.T3.realigned.bam|1,hiPSC.CRL1502.T5.realigned.bam|48,hiPSC.CRL1502.T0.realigned.bam|6,hiPSC.CRL1502.…	CCCTCTGAGCCAGGTGTGGGATATAGTCTCGTGGTGCGCCGTTTCTTAAGCCGGTCTGAAAAGCGCAATATTCGGGTGGGAGTGACCCGATTTTCCAGGTGCGTCCGTCACCCCTTTCTTTGACTCGGAAAGGGAACTCCCTGACCCCTTGCGCTTCCCAGGTGAGGCAATGCCTCGCCCTGCTTCGGCTCGCGCACGGTGCGCACACACACTGGCCTGCGCCCACTGTCTGGCACTCCCTAGTGAGATGAACCCGGTACCTCAGATGGAAATGCAGAAATCACCCGTCTTCTGCGTCGCTCACGCTGGGAGCTGTAGACCGGAGCTGTTCCTATTCGGCCATCTTGGCTCCTCCTCCTCGACTCTCATTTTTACATTTGACATGTAAAATTAACCACT…	AGTCATTTTTACATTTTTTTTTTTTTTTTTAATTATACTCTAAGTTTTAGGGTACATGTGCACATTGTGCAGGTTAGTTACATATGTATACATGTGCCATGCTGGTGCGCTGCACCCACTAATGTGTCATCTAGCATTAGGTATATCTCCCAATGCTATCCCTCCCCCCTCCCCCGACCCCACCACAGTCCCCAGAGTGTGATATTCCCCTTCCTGTGTCCATGTGATCTCATTGTTCAATTCCCACCTATGAGTGAGAATATGTGGTGTTTGGTTTTTTGTTCTTGCGATAGTTTACTGAGAATGATGGTTTCCAATTTCATCCATGTCCCTACAAAGGATATGAACTCATCATTTTTTATGGCTGCATAGTATTCCATGGTGTATATGTG	TAAAACTGTATGTAAATTAAACTTCAATACATGGCTTAAAAAATAGACTGGGAAGTCAGCAGTGGTTAATTTTACATGTCAAATGTAAAAATGAGAGTCGAGGGGGAGGAGCCAAGATGGCCGAATAGGAACAGCTCCGGTCTACAGCTCCCAGCGTGAGCGACGCAGAAGACGGGTGATTTCTGCATTTCCATCTGAGGTACCGGGTTCATCTCACTAGGGAGTCCCAGACAGTGGGCGCAGGCCAGTGTGTGTGCGCACCGTGCGCGAGCCGAAGCAGGGCGAGGCATTGCCTCACCTGGGAAGCGCAAGGGGTCAGGGAGTTCCCTTTCCGAGTCAAAGAAAGGGGTGACGGACGCACCTGGAAAATCGGGTCACTCCACCACCCGAATATTGCGC…	AACAATGATAGACTGGATTAAGAAAATGTGGCACATATACACCATGGAATACTATGCAGCCATAAAAAATGATGAGTTCATATCCTTTGTAGGGACATGGATGAAATTGGAAACCATCATTCTCAGTAAACTATCGCAAGAACAAAAAACCAAACACCACATATTCTCACTCATAGGTGGGAATTGAACAATGAGATCACATGGACAGAGGAAGGGGAATATCACACTCGTGTTGACGGTGGTGGGGTCGGGGGAGGGGGGAGGGATAGCATTGGGAGATATACCTAATGCTAGATGACACATTAGTGGGTGCAGCGCACCAGCATGGCACATGTATACATATGTAACTAACCTGCACAATGTGCACATGTACCCTAAAACTTAGAGTATAATTAAAAA…	6|13502844|13503654|L1|+,-|CS2011,EL2012,AK2014,RI2010,PS2015,EH2014,CB2010,AE2011,AE2010,DBRIP,RS2013,JT2014	Polymorphic	NA
738a2e90-96f0-42c2-b9c7-8045ec6969ee	6	46310059	46310437	46310305	46310294	L1	L1Ta	4739	6121	-	+	Y	AAAGAAAGAAAG	hiPSC.CRL1502.T3.realigned.bam|1,hiPSC.CRL1502.T1.p40.realigned.bam|5,hiPSC.CRL1502.T2.realigned.bam|3,hiPSC.CRL2429.T2.realigned.bam|1,hiPSC.CRL1502.T6.realigned.bam|2,hiPSC.CRL1502.T1.p15.realigned.bam|2,hiPSC.CRL1502.T0.realigned.bam|4,hiPSC.CRL1502.T4.realigned.bam|3	hiPSC.CRL1502.T3.realigned.bam|30,hiPSC.CRL1502.T1.p40.realigned.bam|4,hiPSC.CRL1502.T2.realigned.bam|44,hiPSC.CRL1502.T6.realigned.bam|39,hiPSC.CRL1502.T1.p15.realigned.bam|1,hiPSC.CRL1502.T1.p76.realigned.bam|41,hiPSC.CRL1502.T5.realigned.bam|25,hiPSC.CRL1502.T0.realigned.bam|1,hiPSC.CRL1502.T4.realigned.bam|32	ATCTGGTATAGAAGGTGAAGTGGAGAAAGATGTAGAATGCCAGTGGTGGAAACATAAATCACCTTATCAAGAAGGAAGTTTTAGCCAGGACTGGTGGCTCATGCCTGTAGTCCCAGCTACTCAGGAGGTTGAGGTGAGAGGATCACTTGAATCCAGTAGTCCAAGGCTGCAGTGAGCTATGATTGTGTCACTATACTCCAGCCTGAGTGATAGGGTGAGACCCTGTCTCTTAAAAAAAGAAAGAAAGGTAATGCCTAGGTTTTCTTCTAGGGTTTTTATGGTTTTAGGTTTAACGTTTAAATCTTTAATCCATCTTGAATTGATTTTTGTATAAGGTGTAAGGAAGGGATCCAGTTTCAGCTTTCTACATATGGCTAGCCAGTTTTCCCAGCACCATTT…	CTAGATGACACATTAGTGTGTGCAGCGCACCAGCATGGCACATGTATACATATGTAACTAACCTGCACAATGTGCACATGTACCCTAAAACTTAGAGTATAATAAAAAAAAAAAAAAAAAGAAAGAAAGAAAGAAAGAATAAGCCAGAAGAACACGACCTACAAATAGAACATAGCTTTTCTTTCAAACCCAGAGATCTGATGAAAGGAAAGCCTAAATGAACCAAATTCCATAAAGTGGTAAGCCCTTCCCATGGGAGCAAAAG	TGACAAACCTGAGAAAAACAAGCAATGGGGAAAGGATTCCCTATTTAATAAATGGTGCTGGGAAAACTGGCTAGCCATATGTAGAAAGCTGAAACTGGATCCCTTCCTTACACCTTATACAAAAATCAATTCAAGATGGATTAAAGATTTAAACGTTAAACCTAAAACCATAAAAACCCTAGAAGAAAACCTAGGCATTACCTTTCTTTCTTTTTTTAAGAGACAGGGTCTCACCCTATCACTCAGGCTGGAGTATAGTGACACAATCATAGCTCACTGCAGCCTTGGACTACTGGATTCAAGTGATCCTCTCACCTCAAC	CCAAATGTCCAACAATGATAGACTGGATTAAGAAAATGTGGCACATATACACCATGGAATACTATGCAGCCATAAAAAATGATGAGTTCATATCCTTTGTAGGGCCATGGATGAAATTGGAAACCATCATTCTCAGTAAACTATCGCAAGAGACAAAAAACCAAACACCGCATATTCTCACTCATAGGTGGGAATTGAAAAATGAGATCACATGGACACAGGAAGGGGAATATCACACTCTGGGGACTGTGGTGGGGTCGGGGGAGGGGGGAAGGATAGCATTGGGAGATATACCTAATGCTAGATGACACATTAGTGTGTGCAGCGCACCAGCATGGCACATGTATACATATGTAACTAACCTGCACAATGTGCACATGTACCCTAAAACTTAGCAGA…	6|46309971|46310861|L1|+,-|EL2012,AK2014,RI2010,PS2015,EH2014,AE2011,AE2010,DBRIP,RS2013,JT2014	Polymorphic	NA
706232da-d2e0-4d6f-a9ea-f1c2ed6d2253	6	49350758	49351014	49350944	49350934	L1	L1Ta	3	6121	+	+	N	AAAAAATCAGTCTCTA	hiPSC.CRL2429.T3.realigned.bam|2	hiPSC.CRL2429.T6.realigned.bam|1,hiPSC.CRL2429.T3.realigned.bam|4,hiPSC.CRL2429.T5.realigned.bam|1,hiPSC.CRL2429.T1.p70.realigned.bam|2	AGCAGCTTTACTTCTAATTCCTAAAAGCTGAAAATAACCAAAAGGTTCATTAGTTGATGAATGGATGAGCAAATTGATATGCATACCACATACCAGAATATTACTTAAGGATAAAAAAGAACAAACTATGAATATATGCAACAAAATTATGAATCTCAAAGATATTATCCTAATTGAAAAAATCAGTCTCTAGCTGGAGGAGCCAAGATGGCCGAATAGGAACAGCTCCGGTCTACAGCTCCCAGCGTGAGCGACGCAGAAGACGGTGATTTCTGCATTTCCATCTGAGGTACCGGGTTCATCTCACTAGGGAGTGCCAGACAGTGGGCACAGGCCAGTGTGTGTGCGCACCGTGCGCGAGCCGAAGCAGGGCGAGGCATTGCCTCACCTGGGAAGCGC…	ATGTATACATATGTAACTAACCTGCACAATGTGCACATGTACCCTAAAACTTAGAGTATAATAAAAAAAAAAAAAAAAAAAAAAAAAAAAAAAAAAATCAGTCTCTAAAGCTACATATTATGTGATTCCAGTTATATGGTGTTCTTGCAAAGACAAAACTATGAAGATAAAA	GCACAAACTATGAATATATGCAACAAAATTATGAATCTCAAAGATATTATCCTAATTGAAAAAATCAGTATCTGGCTGGAGGAGCCAAGATGGCCGAATAGGAACAGCTCCGGTCTACAGCGCCCAGCGTGAGCGACGCAGAAGACGGTAAGAGAT	ATATCCTTTGTAGGGACATGGATGAAATTTGAAACCATCATTCTCAGTAAACTATCGCAAGAACAAAAAACCAAACACCGCATATTCTCACTCATAGGTGGGAATTGAACAATGAGATCACATGGACACAGGAAGGGGAATATAACACTCTGGGGACCCTGTGGTGGGGTCGGGGGAGGGGGGAGGGATAGCATTGGGAGATATACCTAATGCTAGATGATACACATTT	6|49350934|49350950|L1|+|SK2016	Polymorphic	NA
91895614-2f1b-417a-9006-ab64eb5fb00a	6	55594710	55594922	55594922	55594926	L1	L1Ta	2028	6121	-	-	N	NA	hiPSC.CRL1502.T3.realigned.bam|7,hiPSC.CRL2429.T1.p70.realigned.bam|4,hiPSC.CRL2429.T5.realigned.bam|5,hiPSC.CRL1502.T1.p40.realigned.bam|2,hiPSC.CRL1502.T2.realigned.bam|5,hiPSC.CRL2429.T2.realigned.bam|6,hiPSC.CRL1502.T6.realigned.bam|5,hiPSC.CRL1502.T1.p76.realigned.bam|6,hiPSC.CRL2429.T3.realigned.bam|9,hiPSC.CRL1502.T5.realigned.bam|6,hiPSC.CRL2429.T4.realigned.bam|4,hiPSC.CRL1502.T4.realign…	hiPSC.CRL2429.T1.p11.realigned.bam|1,hiPSC.CRL1502.T4.realigned.bam|1,hiPSC.CRL1502.T6.realigned.bam|1	AAAAAAAAAAAATAACTAAAAAAAAAAAAAAAAAGAAATAGCTCCAGACATTTACTTCAGACACCAAGAAAATATCAAGTAAAAGAAGAAAACAAAAATTTCATCTAGTAGTGAAATACAGTAAAATACTTTATCTCCAGAGTAAAACTCTTCTTAATTTGATAATTGAAGGGATCTCTAGCCTACCTGCTCCATACCTAAGCACCCTACAGTGGTATTGATTTGTTGAC	GCATTGGGAGATATACCTAATGCTAGATGACACATTAGTGGGTGCAGTGCACCACCATGGCACATGTATACATATGTAACTAACCTGCACAATGTGCACATGTACCCTAAAACTTAGAGTATAATAATAAAAAAAAAAAATTCACACAGCTGTACAAA	ATAGCAAAGACTTGGAACCAACCCAAATGTCCAACAATGATAGACTGGATTAAGAAAATGTGGCACATATACACCATGGAATACTATGCAGCCATAAAAAATGATGAGTTCATGTCCTTTGTAGGGACATGGATGAAATTGGAAATCACCATTCTCAGTAAACTATCGCAAGAACAA	GTAGGGACATGGCGGAAATGGGAAAACATCATTCTCAGTAAACTATCGCAAGAACAAAAAACCAAACACCACATATTCTCACTCATAGGTGGGAATTGAACAATGAGATCACATGGACACAGGAAGGGGAATATCACACTCTGGGGACTGTGGTGGGGTGGGGGGAGGGGGGAGGGATAGCATTGGGAGATATACCTAATGCTAGATGACACATTAGTGGGTGCAGTGCACCAGCATGGCACATGTATACATATGTAACTAACCTGCACAATGTGCACATGTACCCTAAAACTTAGAGTATAATAATAAAANAAAACAAAAATTCACACAGCTGTACAAACAAATAATGACTGAAAAAAAAAAAAAAAAAGAAATAGCGCCAGAAATT	NA	Polymorphic	NA
0669644b-80da-4141-b7fa-2af3d00ca09e	6	63415461	63415876	63415755	63415740	L1	L1preTa	3	6126	+	+	N	TAAAATATGTCATGCC	hiPSC.CRL2429.T5.realigned.bam|53,hiPSC.CRL2429.T1.p40.realigned.bam|8,hiPSC.CRL1502.T1.p40.realigned.bam|1,hiPSC.CRL2429.T1.p11.realigned.bam|27,hiPSC.CRL2429.T2.realigned.bam|36,hiPSC.CRL2429.T3.realigned.bam|22,hiPSC.CRL2429.T1.p70.realigned.bam|30,hiPSC.CRL2429.T4.realigned.bam|19,hiPSC.CRL2429.T6.realigned.bam|22,hiPSC.CRL2429.T0.realigned.bam|9	hiPSC.CRL2429.T5.realigned.bam|2,hiPSC.CRL1502.T1.p76.realigned.bam|2,hiPSC.CRL2429.T1.p70.realigned.bam|1,hiPSC.CRL2429.T3.realigned.bam|2,hiPSC.CRL2429.T2.realigned.bam|6,hiPSC.CRL2429.T6.realigned.bam|4,hiPSC.CRL2429.T0.realigned.bam|2	TACAGATGGGTTTTCGGTGTAGATGTCCTTTCTGGTTGTTAGTTTTCCTTCTAACAGACAGGACCCTCAGCTGCAGGTCTGTTGGAATACCCTGCCGTGTGAGGTGTCAGTGTGCCCCTGCTGGGGGGTGCCTCCCAGTTAGGCTGCTCGGGGGTCAGGAGTCAGGGACCCACTTGAGGAGGCAGTCTGCCCGTTCTCAGATCTCCAGCTGCGTCCTGGGAGAACCACTGCTCTCTTCAAAGCTCAGATGGAAATGCAGAAATCACCGTCTTCTGCGTCGCTCACGCTGGGAGCTGTAGACCGGAGCTGTTCCTATTCGGCCATCTTGGCTCCTCCCTCGGCATGACATATTTTAAAGTGCTGAAGGAAAATAACTTTTACTTTACAATAGTATATCTG…	GCACCCCAACAGCAAAAAACTATACATATATAAATACACTAAAAAAATTCCACATGCAAACCAAAACAAAAAGAAAAAAAAAAAAAAAAAAAAAAAAAAAAAGAAAAAAAAAAAAAAAAATAAAATATGTCATGCCACTCTCCCCTGAGCTGTAAAGTTTCCACTGAAAAGTCTGCTGCCAAATGTATTAGTACTTTATTGTATGGTATTTGTTTCTTTTCTCTTGCTGGTTTTAGAATCCTTTCTTTATACTTAAT	TTTTGTTTGTCTGGGAAAGTCTTTATTTCTCCTTCATGTTTGAAAGATATTTTCACCAGATATACTATTGTAAAGTAAAAGTTATTTTCCTTCAGCACTTTAAAATATGTCATGCCGAGGGAGGAGCCAAGATGGCCGAATAGGAACAGCTCCGGTCTACAGCTCCCAGCGTGAGCGACGCAGAAGACGGTGATTTCTGCATTTCCATCTGAGCTTTGAAGAGAGCAGTGGTTCTCCCAGGACGCAGCTGGAGATCTGAGAACGGGCAGACTGCCTC	ACCAAACACCGCATATTCTCACTCATAGGTGGGAATTGAACAATGAGATCACATGGACACAGGAAGGGGGATATCACACTCTGGGGACTGTGGTGGGGTCGGGGGAGGGGGGAGGGATAGCATTGGGAGATATACCTAATGCTAGATGACACATTAGTGGGTGCAGCGCACCAGCATGGCACATGTATACATATGTAACTAACCTGCACAATGTGCACATGTACCCTCAAACTTCGAGTCTAATAAAAAAAAAAAAAAAAAAAAAAAAGAAAAAAAAAAAAAAAAAATAAAAGTCAT	6|63415539|63415880|L1|+|RS2013,AE2011	Polymorphic	NA
1555a0c6-ab4b-44a4-b061-79f669aa16d3	6	67657698	67658044	67657926	67657915	L1	L1Ta	5084	6121	-	+	Y	AGAAAATTTTTA	hiPSC.CRL1502.T3.realigned.bam|1,hiPSC.CRL1502.T2.realigned.bam|4,hiPSC.CRL1502.T6.realigned.bam|3,hiPSC.CRL1502.T1.p76.realigned.bam|8,hiPSC.CRL1502.T5.realigned.bam|2,hiPSC.CRL1502.T0.realigned.bam|1,hiPSC.CRL1502.T4.realigned.bam|7	hiPSC.CRL1502.T3.realigned.bam|3,hiPSC.CRL1502.T1.p15.realigned.bam|2,hiPSC.CRL1502.T1.p76.realigned.bam|1	TAATATCCAGAATCTACAATGAACTCAAACAAATTTACAAGAAAAAAACAAACAACCCCATCAAAAAGTGGGCGAAGGACATGAACAGACACTTCTCAAAAGAAGACATTTATGCAGCCAAAAAACACATGAAGAAATGCTCATCATCACTGGCCATCAGAGAAATGCAAATCAAAACCACTATGAGATATCATCTCACACCAGTTAGAATGGCAATCATTAAAAAGTCAGGAAACAACAGGTGCTGGAGAGGATGTGGAGAAATAGGAACACTTTTACACTGTTGGTGGGACTGTAAAAATTTTCTAAACATATTTATGAATAATACAAGTAAGCAGACTTTTTAACATCATTCTTGAATTTTTTTCTGTAAGTTTGCTTTTTCTTAAATTTTATTTT…	AAAAAAAATAAAGAAAAAAAAAAAAAAAAAAAAAAAAAAAAAAAAAAAAAAAAAAAAAAAAAAAAGAAAATTTTTAGTGGATAAATGTTAAGCATGATCCTAGAATAACATTGCTATAGGATAAAGATTCACAAGTAATGGGATAATACATATTATATATGTCTGTGGATAACTTACAACATCAAAATTTATTG	ACCTACAACATGGGAGAAAATTTTCGCAACCTACTCATCTGACAAAGGTCTAATATCCAGAATCTACAATGAACTCAAACAAATTTACAAGAAAAAAACAAACAACCCCATCAAAAAGTGGGCGAAGGACATGAACAGACACTTCTCAAAAGAAGACATTTATGCAGCCAAAAAACACATGAAGAAATGCTCATCATCACTGGCCATCAGAGAAATGCAAATCAAAACCACTATGAGATATCATCTCACACCAGTTAGAATGGCAATCATTAAAAAGTCAGGAAACAACAGGTGCTGGAGAGGATGTGGAGAAATAGGAACACTTTTACACTGTTGGTGGGACTGTAAAAATTTTCTAAACATATTTATGAATAATACAAGTAAGCAGACTTTTTAACA…	CAGTAAACTATCGCAAGAACAAAAAACCAAACACCGCATATTCTCACTCATAGGTGGGAATTGAACAATGAGATCACATGGACACAGGAAGGGGAATATCACACTCTGGGGCCTGTGGTGGGGTCGGGGGAGGGGGGAGGGATAGCATTGGGAGATATACCTAATGCTAGATGACACGTTAGTGGGTGCAGCCCACCAGCATGGCACATGTATACATATGTAACTAACCTGCACAATGTGCACATGTACCCTAAAACTTAGAGTATAATAAAAAAAAAAAATTAAAAAAAAAAAAAAAAAAAAAAAGAAAAAAAAAAAAAAATATATAGTGAAAAAAAGAAAAAAA	6|67657875|67657977|L1|+,-,?|CS2011,EH2014,AE2011,PS2015,JT2014	Polymorphic	NA
2c3da37c-b65e-48d6-ae4c-0a369cb16022	6	77379790	77380140	77379921	77379937	L1	L1Ta	5198	6053	-	NA	N	TGGATTCCTAAAATCTT	hiPSC.CRL1502.T1.p40.realigned.bam|1,hiPSC.CRL1502.T2.realigned.bam|1,hiPSC.CRL1502.T6.realigned.bam|7,hiPSC.CRL1502.T1.p76.realigned.bam|7,hiPSC.CRL1502.T5.realigned.bam|1,hiPSC.CRL1502.T0.realigned.bam|5	hiPSC.CRL1502.T3.realigned.bam|21,hiPSC.CRL2429.T5.realigned.bam|2,hiPSC.CRL1502.T1.p40.realigned.bam|6,hiPSC.CRL1502.T2.realigned.bam|17,hiPSC.CRL2429.T1.p70.realigned.bam|1,hiPSC.CRL1502.T6.realigned.bam|13,hiPSC.CRL1502.T1.p15.realigned.bam|4,hiPSC.CRL1502.T1.p76.realigned.bam|19,hiPSC.CRL1502.T5.realigned.bam|5,hiPSC.CRL1502.T0.realigned.bam|3,hiPSC.CRL1502.T4.realigned.bam|22	AATGGTATTTCTAGTTCTAGATCCCTGAGGAATCGCCACACTGACTTCCACAATGGTTGAACTAGTTTACAGTCCCACCAACAGTGTAAAAGTGTTCCTATTTCTCCGCATCCTCTCCAGCACCTGTTGTTTCCTGACTTTTTAATGATTGCCATTCTAACTGGTGTGAGATGATATCTCATAGTGGTTTTGATTTGCATTTCTCTGATGGCCAGTGATGATGAGCATTTCTTCATGTGTTTTTTGGCTGCATAAATGTCTTCTTTTGAGAAGTGTCTGTTCATGTCCTTCGCCCACTTTCAAATTAAGATTTTAGGAAAATCAATGGATTCCTAAAATCTTAATTTGAATGTTACACTCTTAATGTGAATGTTGCTTTTTAACTGATATAATATCATT…	TAAATCATGAAGTTACTTTATTGTGAACACTTCCTCTTTTTATTTACTTCTGTTCTCTCCTGCATCTGTATTCATGGGCCTAAATCCGAGACCATGATCTGTGATCTAAATTAGCCCCTTAATTTCTTCTTTGGATTACTAAAATCTTTTTTTTTTTTTTTTTTTTTTTATATTTTAATTTTTAAGGGGTACATGTGCAGCATTT	TTTTAGGAATCCATTGATTTTCCTAAAATCTTAATTTGAAAGTGGGCGAAGGACATGAACAGACACTTCTCAAAAGAAGACATTTATGCAGCCAAAAAACACATGAAGAAATGCTCATCATCACTGGCCATCAGAGAAATGCAAATCAAAACCACTATGAGATATCATCTCACACCAGTTAGAATGGCAATCATTAAAAAGTCAGGAAACAACAGGTGCTGGAGAGGATGCGGAGAAATAGGAACACTTTTACACTGTTGGTGGGACTGTAAACTAGTTCAACCATTGTGGAAGTCAGTGTGGCGATTCCTCAGGGATCTAGAACTAGAAATACCATTTGACCCAG	AAAATGTGGCACATATACACCATGGAATACTATGCAGCCATAAAAAATGATGAGTTCATATCCTTTGTAGGGACATGGATGAAATTGGAAACCATCATTCTCAGTAAACTATCGCAAGAACAAAAAACCAAACACCGCATATTCTCACTCATAGGTGGGAATTGAACAATGAGATCACATGGACACAGGAAGGGGAATATCACACTCTGGGGACTGTGGGGGGGTCGGGGGAGGGGGGAGGGAGTAGCATTGGGAGATATACCTAATGGTAGATGACACATTAGGGGGTGCAGCGCAGCAGCATGGCACATGTATACATATGTAACTAACCTGCACAATGTGCACATGTACCCTAAAACTTAGAGTATAATAAAAAAAAAAAAAAAAAAAGATTTTAGT…	6|77379342|77380256|L1|+,-|CS2011,EL2012,AK2014,RI2010,PS2015,EH2014,AE2011,AE2010,RS2013,JT2014	Polymorphic	NA
9cf6fe83-4f70-48e9-9860-577684d03493	6	77980496	77980939	77980649	77980640	L1	L1Ta	5221	6121	-	-	N	NA	hiPSC.CRL1502.T3.realigned.bam|10,hiPSC.CRL2429.T1.p70.realigned.bam|4,hiPSC.CRL2429.T5.realigned.bam|4,hiPSC.CRL1502.T1.p40.realigned.bam|12,hiPSC.CRL2429.T1.p11.realigned.bam|4,hiPSC.CRL1502.T2.realigned.bam|9,hiPSC.CRL2429.T2.realigned.bam|3,hiPSC.CRL1502.T6.realigned.bam|4,hiPSC.CRL1502.T1.p15.realigned.bam|6,hiPSC.CRL1502.T1.p76.realigned.bam|10,hiPSC.CRL2429.T3.realigned.bam|1,hiPSC.CRL1502…	hiPSC.CRL1502.T3.realigned.bam|49,hiPSC.CRL2429.T1.p70.realigned.bam|26,hiPSC.CRL2429.T5.realigned.bam|32,hiPSC.CRL1502.T1.p40.realigned.bam|9,hiPSC.CRL1502.T2.realigned.bam|45,hiPSC.CRL2429.T2.realigned.bam|26,hiPSC.CRL1502.T6.realigned.bam|55,hiPSC.CRL1502.T1.p15.realigned.bam|4,hiPSC.CRL1502.T1.p76.realigned.bam|64,hiPSC.CRL2429.T3.realigned.bam|32,hiPSC.CRL1502.T5.realigned.bam|37,hiPSC.CRL15…	GATGAGAAAAAGGGCGGGGGATAGTGAAGCAGGTATGACCCCTGCTCACTCTCACATAGCATATAGCTTTCAGTGTGGAGATAGATTAAACAAATGGTTACATAATTAGATAATTACATTTATAATAAGAGGTAATGAAGAGAAGTTTATAATTATATGAGAGCACATAATGGGGTTACCTTTGTACTGTGAGTAGTTGGAAGAAACAAGAAAGTTGGAACTAAAAAGGTGAGAAGGAATTGGCTAGGTTAAGAGACAGCAGAGTTCTGTGCAGAGACAACAGTATGACACTTCTCAAAAGAAGACATTTATGCAGCCAAAAAACACATGAAGAAATGCTCATCATCACTGGCCATCAGAGAAATGCAAATCAAAACCACTATGAGATATCATCTCACA…	AAATCTAACTGGAGATATGCATTATGCCATTGTAAATGCAAATATGAATTTAAAAAATTATAGATTTGAGCCCCTTACTTCTGCCACAGAGCTCATGACCTTTCTTCTTGTTTTCTCCGTCTAAGGCACACCAACCCTCTTTCTTTTTTTTTTTTTTTTTTTTTTTTTTATACTCTAAGTTTTAGGGTTAACACTTTTCCC	TTGGAACTAAAAAGGTGAGAAGGAATTGGCTAGGTTAAGAGACAGCAGAGTTCTGTGCAGAGACAACAGTATGACACTTCTCAAAAGAAGACATTTATGCAGCCAAAAAACACATGAAGAAATGCTCATCATCACTGGCCATCAGAGAAATGCAAATCAAAACCACTATGAGATATCATCTCACACCAGTTAGAATGGTACAATCATTAAAAAGTCAGGAAACAACAGGTGCTGGAGAGGATGCGGAGAAATAGGAACACTTTTACACTGTTGGTGGGACTGTAAACTAGTTCAACCATTGTGGAAGTCAGTGTGGCGATTCCTCAGGGATCTAGAACTAGAAATACCATTTGACCCAGNCCATCCCATTACTGGGTATATACCCAAATGAGTATAAAT…	AACCAACCCAAATGTCCAACAATGATAGACTGGATTAAGAAAATGTGGCACATATACACCATGGAATACTATGCAGCCATAAAAAATGATGAGTTCATGTCCTTTGTAGGGACATGGATGAGACTGGAAACCATCATTCTCAGTAAACTATCGCAAGAACAAAAAACCAAACACCGCATATTCTCACTCATAGGTGGGAATTGAACAATGAGATCACATGGACACAGGAAGGGGAATATCAACACTCTGGGGACTGTGGTGGGGTCGGGGGAGGGGGGAGGGGTAGCATTGGGAGATATACCTAATGCTAGATGACACATTAGTGGGTGCAGCGCACCAGCATGGCACATGTATACATATGTAACTAACCTGCACAATGTGCACATGTACCCTAAAACT…	6|77980181|77980982|L1|+,-,?|CS2011,EL2012,AK2014,RI2010,PS2015,EH2014,AE2011,AE2010,DBRIP,RS2013,JT2014	Polymorphic	NA
e01c8a90-00f6-4b8c-9e41-d6bf08e5d824	6	91669231	91669783	91669507	91669520	L1	L1Ta	4812	6044	+	-	Y	TCAATATTATTATT	hiPSC.CRL1502.T3.realigned.bam|2,hiPSC.CRL2429.T1.p70.realigned.bam|1,hiPSC.CRL2429.T5.realigned.bam|7,hiPSC.CRL2429.T1.p11.realigned.bam|2,hiPSC.CRL2429.T2.realigned.bam|1,hiPSC.CRL1502.T6.realigned.bam|2,hiPSC.CRL1502.T1.p15.realigned.bam|2,hiPSC.CRL1502.T1.p76.realigned.bam|5,hiPSC.CRL2429.T3.realigned.bam|1,hiPSC.CRL1502.T5.realigned.bam|2,hiPSC.CRL1502.T0.realigned.bam|1,hiPSC.CRL2429.T4.rea…	hiPSC.CRL1502.T3.realigned.bam|4,hiPSC.CRL2429.T5.realigned.bam|1,hiPSC.CRL1502.T1.p40.realigned.bam|1,hiPSC.CRL1502.T2.realigned.bam|2,hiPSC.CRL1502.T6.realigned.bam|1,hiPSC.CRL1502.T1.p15.realigned.bam|8,hiPSC.CRL1502.T1.p76.realigned.bam|8,hiPSC.CRL2429.T3.realigned.bam|3,hiPSC.CRL1502.T5.realigned.bam|3,hiPSC.CRL2429.T4.realigned.bam|1,hiPSC.CRL2429.T6.realigned.bam|2	AAACACAAATGGAACTTCTAAAGAGGGAAAATATAGTATGTGACATAAAAAATACACTGGATATAATTAGCAGATTAGATACTACAATAAAAAAATCAATGAATTTGAAAGCATAGCAATGGAAACTCTTCAAAATGAAGCTATGAATTGGGAAAAAAAAGACTTAAGAAACTGAACTCAGCATCAGGGTTCTATGGGACAATACAAAGCAGTCTAAAATATATACTTGAAGTCACAGAGGGAGGCAGAAAACTATTTTTTAAAATAATAATATTGAGTTCATTGTAGATTCTGGATATTAGCCCTTTGTCAGATGAGTAGGTTGCGAAAATTTTCTCCCATGTTGTAGGTTGCCTGTTCACTCTGACGGTAGTTTCTTTTGCTGTGCAGAAGCTCTTT…	CATCATTCTCAGTAAACTATCGCAAGAACAAAAAACCAAACACCGCATATTCTCACTCATAGGTGGGAATTGAACAATGAGATCACATGGACACAGGAAGGGGAATATCACACTCTGGGGACTGTGGTGGGGTCGGGGGAGGGGGGAGGGATAGCATTGGGAGATATACCTAATGCTAGATGACACATTAGTGGGTGCAGCGCACCAGCATGGCACATGTATACATATGTAACTAACCTGCACAATGTGCACATGTACCCTAAAACTTAGAGTATAATAAAAAAATAAAAATAAAAAAAATAATAATAATATTGAAAATTTCTCAAATTTGATGAGAACTCTAAACTCTTTAAGAACCTCAACAAACCATAAGCAGAGTAAATCTATGAATTTAAATAG…	GCCATATGTAGAAAGCTGAAACTGGATCCCTTCCTTACACCTTATACAAAAATCAATTCAAGATGGATTAAAGATTTAAACGTTAAACCTAAAACCATAAAAACCCTAGAAGAAAACCTAGGCATTACCATTCAGGACATAGGCGTGGGCAAGGACTTCATGTCCAAAACACCAAAAGCAATGGCAACAAGAAAGA	AAATGATGAGTTCATATCCTTTGTAGGGACATGGATGAAATTGGAAACCATCATTCTCAGTAAACTATCGCAAGAACAAAAAACCAAACACCGCATATTCTCACTCATAGGTGGGAATTGAACAATGAGATCACATGGACACAGGAAGGGGAATATCACACTCTGGGGACTGTGGTGGGGGCGGGGGAGGGGGGAGGGATAGCATTGGGAGATATACCTAATGCTAGATGACACATTAGTGGGTGCAGCGCACCAGCATGGCACATGTATACATATGTAACTAACCTGCACAATGTGCACATGTACCCTAAAACTTAGAGTATAATAAAAAAATAAAAATAAAAAAAATAATAATAATATTGAAAATTTCTCAAATTTGATGAGAACTCTAAACTCTTT…	6|91669335|91669605|L1|+,-|EL2012,RI2010,EH2014,AE2011,JT2014,DBRIP,RS2013	Polymorphic	NA
e6c01644-6538-4641-a8da-9ec5b7be4a68	6	102283628	102284023	102283758	102283770	L1	L1preTa	4923	6109	-	-	N	GGGAATTTTCTTT	hiPSC.CRL1502.T3.realigned.bam|4,hiPSC.CRL2429.T1.p70.realigned.bam|3,hiPSC.CRL2429.T5.realigned.bam|5,hiPSC.CRL2429.T1.p40.realigned.bam|1,hiPSC.CRL1502.T1.p40.realigned.bam|4,hiPSC.CRL2429.T1.p11.realigned.bam|14,hiPSC.CRL2429.T2.realigned.bam|6,hiPSC.CRL1502.T6.realigned.bam|2,hiPSC.CRL1502.T1.p15.realigned.bam|2,hiPSC.CRL1502.T1.p76.realigned.bam|7,hiPSC.CRL2429.T3.realigned.bam|7,hiPSC.CRL15…	hiPSC.CRL2429.T5.realigned.bam|1,hiPSC.CRL1502.T1.p40.realigned.bam|3,hiPSC.CRL2429.T2.realigned.bam|3,hiPSC.CRL1502.T1.p15.realigned.bam|1,hiPSC.CRL1502.T1.p76.realigned.bam|1,hiPSC.CRL2429.T4.realigned.bam|1,hiPSC.CRL2429.T6.realigned.bam|5,hiPSC.CRL2429.T0.realigned.bam|2	CAAAAGGTTAAGAATCAGAATGACCTGTGAACAACTGCAACAGCAGAAAAAGGCAATGGAGTAATGCCTCCCCAAAAATTCAACCTATAATTCTTCATGGAAGACTCAATGTTTTTGGGCATATAAGGTCTTAAATTTGTACTCAGCAACCTTTCTCAGGATGCTATTACAGCCTTTAACAAAATGAGAAAATAATTCAAGAAAAATGCAAGAATAAGATCCAGGAAATGGGGCTGTAGCACAGAAGATCGGTAAAGAAAATTCCCTAGAAGAAAACCTAGGCATTACCATTCAGGACATAGGCGTGGGCAAGGACTTCATGTCCAAAACACCAAAAGCAATGGCAACAAAAGCCAAAATTGACAAATGGGATCTAATTAAACTAAAGAGCTTCTGCAC…	GGCGCCCAGCCTATGAGTTTCTTTTATGTCTTTGGAAGCATACCCTGAAGTTATATGTTTTCCTGCTGCAACATGGCTTTGTTTTCCTCTAGCCTCTGAAGTAGCTAGGACTTTTTTTCACCATACTCCTGGGAATTTTCTTTTTTTTTTTTTTTTTTTTTTTTTTTTTTTTTATTTGTTTTTGAACTATTTTTAAAGTT	AGATCGGTAAAGAACATTCCCTAGAAGAAAACCTAGGCATTACCATTCCGGACATAGGCGTGGGCAAGGACTTCATGTCCAAAACACCAAAAGCAATGGCAACAAAAGCCAAAATTGACAAATGGGATCTAATTAAACTAAAGAGCTTCTGCACAGCAAAAGAAACTACCATCAGAGTGAACAGGCAACCTACAACATGGGAGAAAATTTTCGCAACCTACTCATCTGACAAAGGGCTAATATCCAGAATCTAGACAAN	GAGGGATAGCATTGGGAGATATACCTAATGCTAGATGACACATTAATGGGTGCAGCGCACCAGCATGGCACATGTATACATATGTAACTAACCTGCACAATGTGCACATGTACCCTAAAACTTAGAGTATAATAAAAAATAATAATAATAATAAATAAAAAAATTAATATTATAAAAAAAAAAATTAATTAAATAATAGGAGATACTTTGGAGCTAATTGAGACTATTTTCTTGTTCCAAACTTTACAAATTGTTCCAACACAACCATAAAAAAAAAAAAAAAAAAAAAAAAAAAAAAAAAAAAAAAAAAAAAAAGAAAATTCCCAGGAGTATGGTGAAAAAAAGTCCTAGCTACTTCAGAGGCTAGAGGAAAACAAAGCCATGTTGCAGCAGGAAAAC…	6|102283716|102283815|L1|-|EH2014,EL2012,DBRIP,6|102283673|102283772|L1|-|AE2011,JT2014	Polymorphic	NA
43ef24a7-fc37-46db-baf0-e86135feadf4	6	115350446	115350831	115350737	115350722	L1	L1preTa	4049	6126	-	+	Y	GAAAGAGAGAAAGAGA	hiPSC.CRL1502.T3.realigned.bam|4,hiPSC.CRL1502.T1.p40.realigned.bam|3,hiPSC.CRL1502.T2.realigned.bam|1,hiPSC.CRL1502.T6.realigned.bam|3,hiPSC.CRL1502.T1.p15.realigned.bam|2,hiPSC.CRL1502.T1.p76.realigned.bam|8,hiPSC.CRL1502.T5.realigned.bam|3,hiPSC.CRL1502.T0.realigned.bam|1,hiPSC.CRL1502.T4.realigned.bam|2	hiPSC.CRL1502.T1.p40.realigned.bam|2,hiPSC.CRL1502.T2.realigned.bam|1,hiPSC.CRL1502.T1.p15.realigned.bam|1,hiPSC.CRL1502.T1.p76.realigned.bam|1,hiPSC.CRL1502.T5.realigned.bam|1,hiPSC.CRL2429.T4.realigned.bam|1,hiPSC.CRL1502.T4.realigned.bam|1	AAGTCTCAGGATACAAAATCAATGTACAAAAATCACAAGCATTCTTATACACCAACAACAGACAAACAGAGAGCCAAATCATGGGTGAACTCCCATTCACAATTGCTTCAAAGAGAATAAAATACCTAGGAATCCAACTTACAAGGGATGTGAAGGACCTCTTCAAGGAGAACTACAAACCACTGCTCAAGGAAATAAAAGAGGAGACAAACAAATGGAAGAACATTCCATGCTCATGGGTAGGAAGAATCAATATCGTGAAAATGGCCATACTGCCCAAGGTAATTTACAGATTCAATGCCATCCCCATCAAGCTACCAATGACTTTCTTCTCTTTCTCTCTTTCACACACACACACACAGACACACACACCACTCAGCAAAACATATTTATTTCCAA…	AATAAAAAAAAAAAAAAAACAAAAACAAAAAAAAAAAAAAAAAAAAAAAAAAAAAAAAAAAAAAAAAAAAAAAAAAAAAAAAAAAAAAAAAAAAAAAAAAAAAGAAAGAGAGAAAGAGAGACAAAAAAGTAAACAAATAGGGACTAAAGGTCTGAAAAGTTTAGATCTAAAAGAAAAATTCAAACTGGGTTCAATTAAGTGGGAGAGATAACAGT	AAGTCTCAGGATACAAAATCAATGTACAAAAATCACAAGCATTCTTATACACCAACAACAGACAAACAGAGAGCCAAATCATGGGTGAACTCCCATTCACAATTGCTTCAAAGAGAATAAAATACCTAGGAATCCAACTTACAAGGGATGTGAAGGACCTCTTCAAGGAGAACTACAAACCACTGCTCAAGGAAATAAAAGAGGAGACAAACAAATGGAAGAACATTCCATGCTCATGGGTAGGAAGAATCAATATCGTGAAAATGGCCATACTGCCCAAGGTAATTTACAGATTCAATGCCATCCCCATCAAGCTACCAATGACTTTCTTCTCTTTCTCTCTTTCACACACACACACACAGACACACACACCACTCAGCAAAACATATTTATTTCCAA…	GGGGACTGTGGTGGGGTCGGGGGAGGGGGGAGGGATAGTATTGGGAGATATACCTAATGCTAGATGACACATTAGTGGGTGCAGCGCACCAGCATGGCACATGTATACATATGTAACTAACCTGCACAATGTGCACATGTACCCTAAAACTTAGAGTATAATAAAAAAAAAAAAAAAAAAAAAAAAAAAAAAAAAAAAAAAAAAAAAAAAAAAAAAGAAAAAGAAAGAGAAAAAAAAAAAAAAAAAAAAAGGAAAAAAAGGAAAAAAAAATTTAAA	6|115350624|115350914|L1|+|EH2014,AE2011,RI2010,JT2014,RS2013	Polymorphic	NA
7ec0da0b-e086-4d4c-87d3-9a947b14841e	6	123647346	123647772	123647642	123647627	L1	L1Ta	5275	6081	-	+	Y	TAAAATATTATCAGGT	hiPSC.CRL1502.T3.realigned.bam|51,hiPSC.CRL2429.T1.p40.realigned.bam|1,hiPSC.CRL1502.T1.p40.realigned.bam|14,hiPSC.CRL1502.T2.realigned.bam|41,hiPSC.CRL2429.T1.p70.realigned.bam|2,hiPSC.CRL1502.T6.realigned.bam|42,hiPSC.CRL1502.T1.p15.realigned.bam|10,hiPSC.CRL1502.T1.p76.realigned.bam|55,hiPSC.CRL1502.T5.realigned.bam|40,hiPSC.CRL1502.T0.realigned.bam|10,hiPSC.CRL1502.T4.realigned.bam|56	hiPSC.CRL1502.T3.realigned.bam|3,hiPSC.CRL1502.T1.p15.realigned.bam|2,hiPSC.CRL1502.T1.p76.realigned.bam|1,hiPSC.CRL1502.T2.realigned.bam|2,hiPSC.CRL1502.T4.realigned.bam|3	TCAAATTCAGAATACAGGTTCACAAGTGTATCTCCAACCCAAATATTTTTTCTGATACTCACACCCAAATAGCCAGCTTCCAGCTCTAGATTTCTACTAGAATGTCCTAAAAATACCTCAAATTCAGCATGGTGTAAAAGAGATACAGAGTCTTATATTCTAAGCATGTCCTTTTCTAGTATCCCATCTCAAAGTCCCATCTCACTTCAGTGTAGCATCTCATTTTGATTGAATCTGGCTTCTAACATGTTGAAGCAATTTTGAAATGTATTTCTACTTTTTAAAATATTATCAGGTTAGTTACATATGTATACATGTGCCATGCTGGTGCGCTGCACCCACTAACGTGTCATCTAGCATTAGGTATATCTCCCAATGCTATCCCTCCCCCCTCCCCCA…	AGTGGTTTTGATTTGCATTTCTCTGATGGCCAGTGATGATGTAACTAACCTGCACAATGTGCACATGTACCCTAAAACTTAGAGTATAATAAAAAAAAAAAAAAAATTAAAAAAAAAAAAAAATAAATAAAATAAAATATTATCAGGTCCATGACATTGAATTCTGAGTATATTAATATTTCTCTTAAAGTCACCCAAATTTTCTTATAGACATACACCTACTATTAATGTTTGGTTTACATGAATGTCCTATACAAAACTTCATGTAGTTTAGATAG	TACTCTAAGTTTTAGGGTACATGTGCACATTGTGCAGGTTAGTTACATCATCACTGGCCATCAGAGAAATGCAAATCAAAACCACTATGAGATATCATCTCACACCAGTTAGAATGGCAATCATTAAAAAGTCAGGAAACAACAGGTGCTGGAGAGGATGTGGAGAAATAGGAACACTTTTACACTGTTGGTGGGACTGTAAACTAGTTCAACCATTGTGGAAGTCAGTGTGGCGATTCCTCAGGGATCTAGAACTAGAAATACCATTTGACCCAGCCATCCCATTACTGGGTATATACCCAAAGAACTATAAATCATGCTGCTCTAAAGACACATGCACACGT	GTTTATTGCGGCACTATTCACAATAGCAAAGACTTGGAACCAACCCAAATGTCCAACAATGATAGACTGGATTAAGAAAATGTGGCACATATACACCATGGAATACTATGCAGCCATAAAAAATGATGAGTTCATGTCCTTTGTAGGGACATAGGATGAAATTGGAAACCATCATTGTCAGTAAACTATCGCAAGAACAAAAAACCAAACACCGCATATTCTCACTCATAGGTGGGAATTGAACAATGAGATCACATGGACACAGGAAGGGGAATATCACACTCTGGGGACTGTGGTGGGGTTGGGGGAGGGGGGAGGGATAGCATTGGGAGATATACCTAATGCTAGATGACACGTTAGTGGGTGCAGCGCACACCAGAGCATGGCACATGTATACAT…	6|123647593|123647693|L1|+,?|CS2011,EL2012,PS2015,EH2014,AE2011,JT2014	Polymorphic	NA
97326b92-bcc8-4b19-9635-6ee29b10d325	6	148163293	148163640	148163586	148163569	L1	L1Ta	0	6121	+	+	N	AGAAACAGCTAATTGTTG	hiPSC.CRL1502.T3.realigned.bam|31,hiPSC.CRL2429.T1.p40.realigned.bam|4,hiPSC.CRL1502.T1.p40.realigned.bam|47,hiPSC.CRL2429.T1.p11.realigned.bam|4,hiPSC.CRL1502.T2.realigned.bam|13,hiPSC.CRL1502.T6.realigned.bam|37,hiPSC.CRL1502.T1.p15.realigned.bam|9,hiPSC.CRL1502.T1.p76.realigned.bam|12,hiPSC.CRL1502.T5.realigned.bam|33,hiPSC.CRL1502.T0.realigned.bam|26,hiPSC.CRL1502.T4.realigned.bam|31	hiPSC.CRL1502.T3.realigned.bam|20,hiPSC.CRL2429.T1.p40.realigned.bam|1,hiPSC.CRL1502.T1.p40.realigned.bam|5,hiPSC.CRL1502.T2.realigned.bam|13,hiPSC.CRL1502.T6.realigned.bam|15,hiPSC.CRL1502.T1.p15.realigned.bam|3,hiPSC.CRL1502.T1.p76.realigned.bam|16,hiPSC.CRL1502.T5.realigned.bam|15,hiPSC.CRL1502.T4.realigned.bam|18	AAAATTAACGACTGTTTTCAAACACCTTTGGCTTGGGTGACTCAGTTATTTTCTCAGTGGTCTGGTTAAAGTTGTTGGTCCATAGAACTAATCTGGAAGCATAAGGACCTAACACGCTTTCTCTCCAAAGTGAAAAACCTCAGTGGCTCATGGGAAGTCTCAGCCATTGTCCATCACAACCCTCAGCATTGTGTACCTGGTGAGTGCTCTCCCAGGTTGTTGGAGAATTTTCTGGACAAGAAATGTATTTCTTTACCAGGCAACAGAGGTGCATTTAGAAACAGCTAATTGTTGGGGGAGGAGCCAAGATGGCCGAATAGGAACAGCTCCGGTCTACAGCTCCCAGCGTGAGCGACGCAGAAGACGGGTGATTTCTGCATTTCCATCTGAGGTACCGGG…	ACACATTAGTGGGTGCAGCGCACCAGCATGGCACATGTATACATATGTAACTAACCTGCACAATGTGCACATGTACCCTAAAACTTAGAGTATAATAAAAAAAAAAAAAAAAAAAAAAAAAGAAACAGCTAATTGTTGTAATGCTCTTTCATGGTTTAAGCTGAAATAGAAATAATTTATTAGTGATAAATAAAATTAT	GTGTACCTGGTGAGTGCTCTCCCAGGTTGTTGGAGAATTTTCTGGACAAGAAATGTATTTCTTTACCAGGCAACAGAGGTGCATTTAGAAACAGCTAATTGTTGGGGGAGGAGCCAAGATGGCCGAATAGGAACAGCTCCGGTCTACAGCTCCCAGCGTGAGCGACGCAGAAGACGGGTGATTTCTGCATTTCCATCTGAGGTACCGGGTTCATCTCACTAGGGAGTGCCAGACAGTGGGCGCAGGCCAGTGTGTGTGCGCACCGTGCGCGAGNCCCC	ATGGAATAGTATGCAGCCATAAAAAATGATGAGTTAAGATCCTTTGTAGGGACATGGATGAAATTGGAAACCATCATTCTCAGTAAAATATTGCAAGAACAAAAAACCAAACACCGCATATTCTCACTCATAGGTGGGAATTGAACAATGAGATCACATGGACACAGGAAGGGGAATATCACACTCTGGGGACTGTGGTGGGGTCGGGGGAGGGGGGAGGGATAGCATTGGGAGATATACCTAATGCTAGATGGCACATTAGTGGGTGCAGCGCACCAGCATGGCACATGTATACATATGTAACTAACCTGCACAATGTGCACATGTACCCTAAAACTTAGAGTATAATAAAAAAAAAAAAAAAAAAAAAAAAAAGAGAACTAATTGTTTTAATGCTCT	6|148163368|148163714|L1|+|CS2011,EL2012,RI2010,PS2015,EH2014,AE2011,JT2014,RS2013	Polymorphic	NA
9049eed8-5aeb-47ad-917d-fdaa0f09eca3	6	148195631	148195849	148195807	148195788	L1	L1Ta	3410	6052	+	+	N	AAAGAAAAAGTTCATCTGTG	hiPSC.CRL2429.T1.p40.realigned.bam|1,hiPSC.CRL1502.T1.p40.realigned.bam|3,hiPSC.CRL1502.T2.realigned.bam|2,hiPSC.CRL1502.T1.p76.realigned.bam|3,hiPSC.CRL1502.T5.realigned.bam|1,hiPSC.CRL1502.T0.realigned.bam|4	hiPSC.CRL1502.T3.realigned.bam|26,hiPSC.CRL2429.T5.realigned.bam|1,hiPSC.CRL2429.T1.p40.realigned.bam|1,hiPSC.CRL1502.T1.p40.realigned.bam|9,hiPSC.CRL1502.T2.realigned.bam|24,hiPSC.CRL1502.T6.realigned.bam|28,hiPSC.CRL1502.T1.p15.realigned.bam|3,hiPSC.CRL1502.T1.p76.realigned.bam|35,hiPSC.CRL2429.T3.realigned.bam|2,hiPSC.CRL1502.T5.realigned.bam|20,hiPSC.CRL1502.T0.realigned.bam|1,hiPSC.CRL1502.T…	TAGGGTGTTTGCTCAGGACAGCCGGCCCTCTGGCCAGCTGGTGGCAGGAGCTGGAGCATTTGGCCGAGTAGTCATTGCTGCTTTTTTTAAGTCCACAGCAAAGACAGGGCATTGGGTCTGAATTTGGACTATAAAGAAGGATGGACAAGTGCTATGCAAAGAAAAAGTTCATCTGTGTGGATTCACAGCCGAATTCTACCAGAGGTACATGGAGGAACTGGTACCATTCCTTCTGAAACTATTCCAATCAATAGAAAAAGAGGGAATCCTCCCTAACTCATTTTATGAGGCCAGCATCATTCTGATACCAAAGCCGGGCAGAGACACAACCAAAAAAGAGAATTTTAGACCAATATCCTTGATGAACATTGATG	ATGCTAGATGACACATTAGTGGGTGCAGCGCACCAGCATGGCACATGTATACATATGTAACTAACCTGCACAATGTGCACATGTACCCTAAAACTTAGAGTATAATAAAAAAAAAAAAAAAAAAGAAAAAGTTCATCTGTGAAGAGGATCTCTGTGCTTTCATAATCAGAACTCACAGCATCAAGGTA	GACAGGGCATTGGGTCTGAATTTGGACTATAAAGAAGGATGGACAAGTGCTATGCAAAGAAAAAGTTCATCTGTGTGGATTCACAGCCGAATTCTACCAGAGGTACATGGAGGAACTGGTACCATTCCTTCTGAAACTATTCCAATCAATAGAAAAAGAGGGAATCCTCCCTAACTCATTTTATGAGGCCAGCATCATTCNTGATACCAAAGCCGGGCAGAGACACAACCAAAAAAGAGAATTTTAGACCAATATCCTTGATGAACATTGATG	ACTTGGAACCAACCCAAATGTCCAACAATGATAGACTGGATTAAGAAAATGTGGCACATATACACCATGGAATACTAGGCAGCCATAAAAAATGATGAGTTCATGTCCTTTGTAGGGACATGGATGAAATTGGAAACCATCATTCTCAGTAAACTATCGCAAGAACAAAAAACCAAACACCGCATATTCTCACTCATAGGTGGGAATTGAACAATGAGATCACATGGACACAGGAAGGGGAATATCACACTCTGGGGACTGTGGTGGGGTCGGGGGAGGGGGGAGGGATAGCAATGGTTCGTAG	6|148195439|148196240|L1|+,-|CS2011,EL2012,AK2014,RI2010,PS2015,EH2014,AE2011,AE2010,DBRIP,RS2013,JT2014	Polymorphic	NA
78a0e1a2-e5f1-4084-b09d-314af6802dc9	6	156659408	156659794	156659662	156659648	L1	L1Ta	4995	6121	+	NA	N	AAAACAAGGAAGCAA	hiPSC.CRL2429.T5.realigned.bam|6,hiPSC.CRL2429.T1.p40.realigned.bam|1,hiPSC.CRL2429.T1.p11.realigned.bam|2,hiPSC.CRL2429.T1.p70.realigned.bam|2,hiPSC.CRL2429.T3.realigned.bam|2,hiPSC.CRL2429.T2.realigned.bam|4,hiPSC.CRL2429.T4.realigned.bam|1,hiPSC.CRL2429.T0.realigned.bam|3	hiPSC.CRL2429.T5.realigned.bam|1,hiPSC.CRL2429.T1.p40.realigned.bam|1,hiPSC.CRL2429.T1.p11.realigned.bam|1,hiPSC.CRL2429.T1.p70.realigned.bam|4,hiPSC.CRL2429.T3.realigned.bam|3,hiPSC.CRL2429.T2.realigned.bam|4,hiPSC.CRL2429.T4.realigned.bam|2,hiPSC.CRL2429.T6.realigned.bam|7	TAGCAGAGACGGGGTTTCACCTTGTTGGCCAGGCTGGTCTTGAAAACTCCTGATCTCAGGTGATCCATCCCCCATGGCCTCCCAAAGTGCTGGGATTACAGGCATGAGCCAACATGCCCTACCCCATCTGGTGCTTCTTACGAGAGCAAGCAGACTAGACTGGGAAGGATCAGAGGAAGGGATGGACAGACAAGTAGACAGCAATCACACGACCAAAACCACACTTGACAACCAGGAAGCAAAACAAGGAAGCAACAAAAGACAAAATTGACAAATGGGATCTAATTAAACTAAAGAGCTTCTGCACAGCAAAAGAAACTACCATCAGAGTGAACAGGCAACCTACAACATGGGAGAAAATTTTTGCAACCTACTCATCTGACAAAGGGCTAATATCCA…	AAAAAAAAAAAAAAAAAAAAAAAAAAAAAAAAAAAAAAAAAAAAAAAAAAAAAAAAAAAAAAAAAAAAAAAAAAAAAAAAAAAAAAAAAAAAAAAAAAAAAAAAAACAAGGAAGCAAGACAGAGCCAGCCAGATCCAACAATGGGATTCTTCCTGGAAGTGAGTTGTTTCCACAAGGTTATTGGAACTATATTTTCCCCCTTCCTCCCTCCCTTCCTCTCTTTTTGTTCTTCCTCCCTCCCTTCCTAGCT	ACTAGACTGGGAAGGATCAGAGGAAGGGATGGACAGACAAGTAGACAGCAATCACACGACCAAAACCACACTTGACAACCAGGAAGCAAAACAAGGAAGCAACAAAAGACAAAATTGACAAATGGGATCTAATTAAACTAAAGAGCTTCTGCACAGCAAAAGAAACTACCATCAGAGTGAACAGGCAACCTACAACATGGGAGAAAATTTTTGCAACCTACTCATCTGACAAAGGGCTAATATCCAGAATCTACAATGAACTCAAACAAATTTACAAGAAAAAAACAAACAACCCCATCAAAAAGTGGGCGAAGGACATGAACAGACACTTCTCAAAAGAAGACATTTATGCAGCCAAAAAACACATGAAGAAATGCTCATCATC	ATATTCTCACTCATAGGTGGGAATTGAACAATGAGATCACATGGACACAGGAAGGGGAATATCACACTCTGGGGACTGTGGTGGGGTCGGGGGAGGGGGGAGGGATAGCATTGGGAGATATACCTAATGCTAGATGACACATTAGTGGGGGTGCA	6|156659613|156659713|L1|+|PS2015	Polymorphic	NA
29271106-1e49-44cf-bb99-ac5cc1d3ad54	6	157968736	157968968	157968736	157968736	L1	L1Ta	2	473	-	NA	N	NA	hiPSC.CRL1502.T3.realigned.bam|53,hiPSC.CRL2429.T1.p70.realigned.bam|19,hiPSC.CRL2429.T5.realigned.bam|39,hiPSC.CRL2429.T1.p40.realigned.bam|12,hiPSC.CRL1502.T1.p40.realigned.bam|47,hiPSC.CRL2429.T1.p11.realigned.bam|62,hiPSC.CRL1502.T2.realigned.bam|21,hiPSC.CRL2429.T2.realigned.bam|39,hiPSC.CRL1502.T6.realigned.bam|15,hiPSC.CRL1502.T1.p15.realigned.bam|16,hiPSC.CRL1502.T1.p76.realigned.bam|37,h…	NA	CGCCCCTCCCCCAGCCTCGCTGCCGCCTTGCAGTTTGATCTCAGACTGCTGTGCTAGCAATCAGCGAGATTCCGTGGGCGTAGGACCCTCTGAGCCAGGTGTGGGATATAGTCTCGTGGTGCGCCGTTTCTTAAGCCGGTCTGAAAAGCGCAATATTCGGGTGGGAGTGACCCGATTTTCCAGGTGCGTCCGTCACCCCTTTCTTTGACTCGGAAAGGGAACTCCCTGACCCCTTGCGCTTCCCAGGTGAGGCAATGCCTCGCCCTGCTTCGGCTCGCGCACGGTGCGCACACACACTGGCCTGCGCCCACTGTCTGGCACTCCCTAGTGAGATGAACCCGGTACCTCAGATGGAAATGCAGAAATCACCCGTCTTCTGCGTCGCTCACGCTGGGAGCT…	NA	TACTGATTGGTGAAAAATCTTAGTTATAAATTTTATGCAGAGAAGAAATGACTCCAATAAAAAGAATTTTAGAGTGGAATAGGGAGGAGCCAAGATGGCCGAATAGGAACAGCTCCGGTCTACAGCTCCCAGCGTGAGCGACGCAGAAGACGGGTGATTTCTGCATTTCCATCTGAGGTACCGGGTTCATCTCACTAGGGAGTGCCAGACAGTGGGCGCAGGCCAGTGTGTGTGCGCACCGTGCGCGAGCCGAAGCAGGGCGAGGCATTGCCTCACCTGGGAAGCGCAAGGGGTCAGGGAGTTCCCTTTCCGAAAGGTCA	NA	6|157967949|157968954|L1|-,?|CS2011,EL2012,RI2010,PS2015,EH2014,AE2010,RS2013,JT2014	Polymorphic	NA
e70b7e7b-6337-4456-8044-759db5445cd4	6	162181014	162181403	162181267	162181256	L1	L1Ta	2104	6121	+	+	N	GAAAACAATGCC	hiPSC.CRL2429.T5.realigned.bam|1,hiPSC.CRL2429.T1.p40.realigned.bam|2,hiPSC.CRL1502.T1.p40.realigned.bam|2,hiPSC.CRL2429.T1.p11.realigned.bam|3,hiPSC.CRL1502.T6.realigned.bam|1,hiPSC.CRL1502.T1.p76.realigned.bam|4,hiPSC.CRL2429.T3.realigned.bam|3,hiPSC.CRL1502.T5.realigned.bam|2,hiPSC.CRL1502.T0.realigned.bam|4,hiPSC.CRL2429.T6.realigned.bam|1,hiPSC.CRL2429.T0.realigned.bam|2	hiPSC.CRL1502.T3.realigned.bam|4,hiPSC.CRL2429.T1.p70.realigned.bam|4,hiPSC.CRL2429.T5.realigned.bam|6,hiPSC.CRL2429.T1.p40.realigned.bam|1,hiPSC.CRL1502.T1.p40.realigned.bam|3,hiPSC.CRL1502.T2.realigned.bam|4,hiPSC.CRL2429.T2.realigned.bam|9,hiPSC.CRL1502.T6.realigned.bam|4,hiPSC.CRL1502.T1.p15.realigned.bam|1,hiPSC.CRL1502.T1.p76.realigned.bam|5,hiPSC.CRL2429.T3.realigned.bam|10,hiPSC.CRL1502.T…	AACCGATTGAACCACAAATAATACTTCTCAATCAAATGGCCTTTTATCTTTCTTGTCTCTAAATATACCCTTTTACCACACAGCTCGTTCTTAAAAAAAAAAAATCCGGTGGTCACAATGTCAATTGCTAACTTTATTTTCTATTTATATCGTCCACTTTATGAATACCCTTTTCCTCAATTTAATTAGTTAGTGTCACTCACACTTTAACTGGGAACATTGTAAGACTGAGCTGAATTTGAAAACAATGCCGAGGAGCCAAGATGGCCGATAATGGCTGTATTCAGGAAACCCATCTCACGTGCAGAGACACACATAGGCTCAAAATAAAAGGATGGAGGAAGATCTACCAAGCCAATGGAAAACAAAAAAAGGCAGGGGTTGCAATCCTAGTCTCTG…	AATTATGGACTAATCTTTAAGAAGCTACAGATTATACAACAAAATTATATTAAAATAAAAAAAAAAAAATAAGAAAAACCCAATATATAAAAAACAAAAAAAAAAAAAAAAAAAAAAAGAAAACAATGCCACGATGTCAGACTGAGTCACATCAATCTTCTAACTGCCCACCACAGCCACAGCGCAACTCAACGACACCCACACGGGTATCTGCGTCCTGGAATTGGACTTTTACATTTTTATTTTAATGAAAATGATGTATTACA	TTTATGAATACCCTTTTCCTCAATTTAATTAGTTAGTGTCACTCACACTTTAACTGGGAACATTGTAAGACTGAGCTGAATTTGAAAACAATGCCGAGGAGCCAAGATGGCCGATAATGGCTGTATTCAGGAAACCCATCTCACGTGCAGAGACACACATAGGCTCAAAATAAAAGGATGGAGGAAGATCTACCAAGCCAATGGAAAACAAAAAAAGGCAGGGGTTGCAATCCTAGTCTCTGATAAAACAGACTTTAAACCAACAAAGATCAAAAGAGACAAAGAAGGCCATTACATAATGGTAAAGGGATCAATTCAACAAGAGGAGCTAACTATCCTAAATATTTATGCACCCAATACAGGAGCACCCAGATTCATAAAGCAAGTCCTCAGTGACCT…	GAAATTGGAAACCATCATTCTCAGTAAACTATCGCAAGAACAAAAAACCAAACACCGCATATTCTCACTCATAGGTGGGAATTGAACAATAAGATCACATGGACACAGGAAGGGGAATATCACACTCTGGGGACTGTGGTGGGGTCGGGGGAGGGGGGAGGGATAGCATTGGGAGATATACCTAATGCTAGATGACACATTAGTGGGTGCAGCGCACCAGCATGGCACATGTATACATATGTAACTAACCTGAAAAATGTGCACATGTACCCTAAAACTTAGAGTAAATTAAAAAAAAAAGAAAAAGAAAAAAACTAAAAATATAAGCAAAAAAAAAAAAAAAAAAAAAAAAAAAAACAAACCAAAACGATGTC	6|162181042|162181843|L1|+,-|CS2011,EL2012,AK2014,RI2010,PS2015,EH2014,AE2011,AE2010,DBRIP,RS2013,JT2014	Polymorphic	NA
2990403d-140c-4e04-bf6c-8fe7ca52362e	7	8663170	8663413	8663316	8663301	L1	L1Ta	6002	6112	-	-	N	AAAAGTTCTTATTTTT	hiPSC.CRL2429.T5.realigned.bam|9,hiPSC.CRL2429.T1.p70.realigned.bam|8,hiPSC.CRL2429.T3.realigned.bam|18,hiPSC.CRL2429.T2.realigned.bam|9,hiPSC.CRL2429.T4.realigned.bam|8,hiPSC.CRL2429.T6.realigned.bam|8,hiPSC.CRL2429.T0.realigned.bam|1	hiPSC.CRL2429.T5.realigned.bam|8,hiPSC.CRL1502.T1.p40.realigned.bam|1,hiPSC.CRL2429.T1.p11.realigned.bam|2,hiPSC.CRL2429.T1.p70.realigned.bam|11,hiPSC.CRL2429.T3.realigned.bam|23,hiPSC.CRL2429.T2.realigned.bam|13,hiPSC.CRL2429.T4.realigned.bam|12,hiPSC.CRL2429.T6.realigned.bam|15,hiPSC.CRL2429.T0.realigned.bam|5	AATCATAGTTAACAAACAAAAAACCAAAAGCTGGGGGACTAGCAGAGAGATTTGAATATAGACTGGATTTTAGGTAATATTAATGAACTGTCAATTTTTAGTTTTGATAATAATTTTGTGGTATAGTAAGAAAAAGTTCTTATTTTTTTTTTTTTTTTTTTTTTTTTTTTTTTTGCCCTTCCCTTTTTTTTTTTTTGGGTACTATGT	TATTAGGACAATGTTTTACTGTCAAGAAGTGCAGTGGTCACTCAGTACTGCTATCTCTAGGAGTATTTTTTTTTTTTTTTTTTCTTTTTTTTTTTTTATTATACTCTAAGTTTTAGGAAAAGTTCTTATTTTTAAGAGATATATACTGAGAAGTCTCATATGTGCCTTTTATTGTCAATTNTTTTCTGCAAAATATATGTATATGCATATGTGTATTTTTATTTTGTTGTATTC	ATAAAAATACACATATGCATATACGTATATTTTGCAGAAAAAAATTGACAATAAAAGGCACATATGAGACTTCTCAGTATATATCTCTTAAAAATAAGAACTTTTCCTAAAACTTAGAGTATAATAAAAAAAAAAAAAGAAAGAAAATACTCCTAGAGATAGCAGTACTGAGTGACCACTGCACTTCTTGACAGTAAAACATTGTCCTAATAAGCCATGCTAGAAGTTGGCTCTTGACCCTGGAAAAAAGATAGGGGCAGAG	ATAAAAATACACATATGCATATACGTATATTTTGCAGAAAAAAATTGACAATAAAAGGCACATATGAGACTTCTCAGTATATATCTCTTAAAAATAAGAACTTTTCCTAAAACTTAGAGTATAATAAAAAAAAAAAAAGAAAGAAAATACTCCTAGAGATAGCAGTACTGAGTGACCACTGCACTTCTTGACAGTAAAACATTGTCCTAATAAGCCATGCTAGAAGTTGGCTCTTGACCCTGGAAAAAAGATAGGGGCAGAG	7|8663261|8663366|L1|EH2014,RS2013,JT2014	Polymorphic	NA
a14b5e19-20a6-4e3a-9b83-2a23d95fdabc	7	42529762	42530065	42529863	42529874	L1	L1Ta	6	6042	-	NA	N	TACTTTGATCTT	hiPSC.CRL2429.T5.realigned.bam|37,hiPSC.CRL2429.T1.p40.realigned.bam|10,hiPSC.CRL2429.T1.p11.realigned.bam|21,hiPSC.CRL2429.T1.p70.realigned.bam|33,hiPSC.CRL2429.T3.realigned.bam|28,hiPSC.CRL2429.T2.realigned.bam|17,hiPSC.CRL2429.T4.realigned.bam|15,hiPSC.CRL2429.T6.realigned.bam|23,hiPSC.CRL2429.T0.realigned.bam|8	hiPSC.CRL2429.T6.realigned.bam|1,hiPSC.CRL2429.T5.realigned.bam|1	GCAATCAGCGAGATTCCGTGGGCGTAGGACCCTCTGAGCCAGGTGTGGGATATAGTCTCGTGGTGCGCCGTTTCTTAAGCCGGTCTGAAAAGCGCAATATTCGGGTGGGAGTGACCCGATTTTCCAGGTGCGTCCGTCACCCCTTTCTTTGACTCGGAAAGGGAACTCCCTGACCCCTTGCGCTTCCCAGGTGAGGCAATGCCTCGCCCTGCTTCGGCTCGCGCACGGTGCGCACACACACTGGCCTGCGCCCACTGTCTGGCACTCCCTAGTGAGATGAACCTGGTACCTCAGATGGAAATGCAGAAGTCACCCGTCTTCTGCGTCGCTCACGCTGGGAGCTGTAGACCGGAGCTCTTCCTATTCGGCCATCTTGGCTCCCTCCTACTTTGATCTTAT…	TCCTCAGGGTGGAGTCACCTAACTCCACCCCTCATTACCATTTTCCTTTCAGTCATGTGCTTTCAGCTGCACCTGTTGTCATGCTTAGCCCTATAACTGTTTACTTTGATCTTTTTTTATTTTATTTTATTTTATTTTATTTTTTATTTTATTTTTTATTTTAATTTAATTTAATTTTATTTAATTTTATTTAATTTTATTTTTTTTTT	TTAAGAATATTGTGTGGGTCTGGTAATAGCTTGTCCAATGAATGCGCAAAAGTTATTACAAGCAAGTTCAATAAGATCAAAGTAGGAGGGAGCCAAGATGGCCGAATAGGAAGAGCTCCGGTCTACAGCTCCCAGCGTGAGCGACGCAGAAGACGGGTGACTTCTGCATTTCCATCTGAGGTACCAGGTTCATCTCACTAGGGAGTGCCAGACAGTGGGCGCAGGCCAGTGTGTGTGCGCACCGTGCGCGAGCCGAAGCAGGGCGAGGCATTGCCTCACCTGGGAAGCGCAAGGGGTCAGGGAGTTCCCTTTCCGAGTCAAATAGAAA	GGGAGATATACCTAATGCTAGATGACACATTAGTGGGTGCAGCGCACCAGCATGGCACATGTATGCATATGTAACTAACCTGCACAATGTGCACATGTACCCTAAAACTTAGAGTATAATAAAAAAAAAAATAATAAAAAATAAAATTAAATAAAATGATAAATAAAATTAAATTAAATAAAAATAAAAAATAAAATAAAAAATAAAATAAAATAAAATAAA	7|42529800|42530069|L1|-|CS2011,EL2012,PS2015,EH2014,AE2011,JT2014,DBRIP,RS2013	Polymorphic	NA
8faf2dcb-ef92-4955-b04c-1f808951ea8f	7	61778307	61778505	61778307	61778307	L1	L1Ta	1	355	-	NA	N	NA	hiPSC.CRL2429.T5.realigned.bam|15,hiPSC.CRL2429.T1.p40.realigned.bam|6,hiPSC.CRL2429.T1.p11.realigned.bam|23,hiPSC.CRL2429.T1.p70.realigned.bam|20,hiPSC.CRL2429.T3.realigned.bam|24,hiPSC.CRL2429.T2.realigned.bam|27,hiPSC.CRL2429.T4.realigned.bam|6,hiPSC.CRL2429.T6.realigned.bam|15,hiPSC.CRL2429.T0.realigned.bam|9	NA	GAGCCAGGTGTGGGATATAGTCTTGTGGTGCGCCGTTTCTTAAGCCGGTCTGAAAAGCGCAATATTCGGGTGGGAGTGACCCGATTTTCCAGGTGCGTCCGTCACCCCTTTCTTTGACTCGGAAAGGGAACTCCCTGACCCCTTGCGCTTCCCAGGTGAGGCAATGCCTCGCCCTGCTTCGGCTCGCGCACGGTGCGCACACACACTGGCCTGCGCCCACTGTCTGGCACTCCCTAGTGAGATGAACCCGGTACCTCAGATGGAAATGCAGAAATCACCGTCTTCTGCGTCGCTCACGCTGGGAGCTGTAGACCGGAGCTGTTCCTATTCGGCCATCTTGGCTCCTCCCAACATGCATTCTTGAATTCAGGGTCTAATATAATTGGTACATCTGTCTAT…	NA	TATAACAGAATCCTATCTGTGAGTTGGATAAATTAATTTTAAAATATTGTTGTTTTTTTTTTGGAAATAGACAGAAGTACCAATTATATTAGACCCTGAATTCAAGAATGCATGTTGGGAGGAGCCAAGATGGCCGAATAGGAACAGCTCCGGTCTACAGCTCCCAGCGTGAGCGACGCAGAAGACGGTGATTTCTGCATTTCCATCTGAGGTACCGGGTTCATCTCACTAGGGAGTGCCAGACAGTGGGCGCAGGCCAGTGTGTGTGCGCACCGTGCGCGAGCCGAAGCAGGGCGAGGCATTGCCTCACCTGGGAAGCGCAAGGGGTCAGGGAGTTCCCTTTCCGAGTCAATGAGAGGGGTGACGGACGCACCTGGAAAATCGGGTCACTCCCACCCG…	NA	7|61778307|61778528|L1|EH2014,RS2013	Polymorphic	NA
684e2458-ced0-48b4-8d4a-2949e00bd726	7	66591038	66591231	66591171	66591185	L1	L1preTa	2	6054	-	+	Y	ATGGATGAGAGTTCT	hiPSC.CRL2429.T5.realigned.bam|54,hiPSC.CRL2429.T1.p40.realigned.bam|23,hiPSC.CRL2429.T1.p11.realigned.bam|92,hiPSC.CRL2429.T2.realigned.bam|34,hiPSC.CRL1502.T1.p15.realigned.bam|13,hiPSC.CRL2429.T3.realigned.bam|82,hiPSC.CRL2429.T1.p70.realigned.bam|57,hiPSC.CRL1502.T0.realigned.bam|42,hiPSC.CRL2429.T4.realigned.bam|52,hiPSC.CRL2429.T6.realigned.bam|37,hiPSC.CRL2429.T0.realigned.bam|14	hiPSC.CRL1502.T3.realigned.bam|11,hiPSC.CRL2429.T1.p70.realigned.bam|39,hiPSC.CRL2429.T5.realigned.bam|46,hiPSC.CRL2429.T1.p40.realigned.bam|4,hiPSC.CRL1502.T1.p40.realigned.bam|11,hiPSC.CRL2429.T1.p11.realigned.bam|10,hiPSC.CRL1502.T2.realigned.bam|21,hiPSC.CRL2429.T2.realigned.bam|39,hiPSC.CRL1502.T6.realigned.bam|18,hiPSC.CRL1502.T1.p15.realigned.bam|1,hiPSC.CRL1502.T1.p76.realigned.bam|17,hiP…	TAGTGAGATGAACCCGGTACCTCAGATGGAAATGCAGAAATCACCCGTCTTCTGCGTCGCTCACGCTGGGAGCTGTAGACCGGAGCTGTTCCTATTCGGCCATCTTGGCTCCTCCTATGGATGAGAGTTCTGTCACTGTTACTTTATTTTGCATTACCCCTGATGACAGGTGATGTGGTGGAA	AATTTTCAACTCCTTGGAGTAAATACCAAGGAGTGTAGTTGCTGGGTAGTTTCATAAGAGTATTGTTTAGTTTTTTAAGAAACTGCCAAACTGTCTTCCAAAGTGGCTGTACCATTTTGTATTCCCATGAGTAATGGATGAGAGTTCTTTTTTTTTTTTTTTTAATAAATTTATACTCTTTACGTT	ATAAAGTAACAGTGACAGAACTCTCATCCATAGGAGGAGCCAAGATGGCCGAATAGGAACAGCTCCGGTCTACAGCTCCCAGCGTGAGCGACGCAGAAGACGGGTGATTTCTGCATTTCCATCTGAGGTACCGGGTTCATCTCACTAGGGAGTGCCAGACAGTGGGCACAGGCCAGTGTGTGTGCGCACCGTGCACGAGCCGAAGCAGGGCGAGGCATTGCCTCACCTGGGAAGCGCAAGGGGTCAGGGAGTTCCCTTTCCGAGTCAAAGAAAGGGGTGACGGACGCACCTGGAAAATCGTGGGGTCACTCCCACCCGAATATTGCGCTTTTCAGACCGGCTTAAGAAACGGCGCACCACGAGACTATATCCCACACCTGGCTCAGAGGGTCCTACGCC…	ATATACACCATGGAATACTATGCAGCCATAAAAAATGATGAGTTCATGTCCTTTGTAGGGACATGGATGAAATTGGAAACCATCATTCTCAGTAAACTATTGCAAGAACAAAAAACCAAACACCGCATATTCTCACTCATAGGTGGGAATTGAACAATGAGATCACATGGACACAGGAAGGGGAATATCACACTCTGGGGACTGTGGTGGGGTCGGGGGAGGGGGGGGGGATAGCATTGGGAGATATACCTAATGCTAGATGACACGGTTTAGAGTGGGTGCAGCGCACAAGCATGGCACATGTAGACATATGTAACTAACCTGCACAATGTGCACATGTACCCTAAAACTTAGAGTATAATTTAAAAAAAAAAAAAAAAAAAACTCTAATAAATTA	7|66590447|66591248|L1|+,-|EL2012,AK2014,EH2014,AE2011,AE2010,DBRIP	Polymorphic	NA
d919dc27-ff24-411a-ab78-7c359613601a	7	70188543	70188865	70188688	70188675	L1	L1Ta	5600	6121	-	-	N	GTAGCTCTGCTCTT	hiPSC.CRL1502.T3.realigned.bam|19,hiPSC.CRL2429.T1.p70.realigned.bam|12,hiPSC.CRL2429.T5.realigned.bam|20,hiPSC.CRL2429.T1.p40.realigned.bam|1,hiPSC.CRL1502.T1.p40.realigned.bam|2,hiPSC.CRL2429.T1.p11.realigned.bam|1,hiPSC.CRL1502.T2.realigned.bam|8,hiPSC.CRL2429.T2.realigned.bam|10,hiPSC.CRL1502.T6.realigned.bam|14,hiPSC.CRL1502.T1.p15.realigned.bam|4,hiPSC.CRL1502.T1.p76.realigned.bam|11,hiPSC.…	hiPSC.CRL1502.T3.realigned.bam|3,hiPSC.CRL2429.T1.p70.realigned.bam|24,hiPSC.CRL2429.T5.realigned.bam|3,hiPSC.CRL2429.T1.p40.realigned.bam|3,hiPSC.CRL1502.T1.p40.realigned.bam|14,hiPSC.CRL2429.T1.p11.realigned.bam|13,hiPSC.CRL1502.T2.realigned.bam|8,hiPSC.CRL2429.T2.realigned.bam|9,hiPSC.CRL1502.T6.realigned.bam|8,hiPSC.CRL1502.T1.p15.realigned.bam|5,hiPSC.CRL1502.T1.p76.realigned.bam|12,hiPSC.CR…	AGGAAGCGCCCGCTGTACAGATTGTCAAGTGCATAGTGCTTGGAGGCATTTGAAGGAAGTAAAAGGCTCTATTTTTTTCCCCAGAGAAACTGTTTTAATTTACCTTTCTGAGTTGTAGAGAAAAATACTCGCGTAGCTCTGCTCTTTTTTTTTTTTTTTTTTTTTTTACATTAATGTGCTTTTTTTTTTTTTTTTTTTTTTTTTTTTTAAATTTTT	ACATGTATACTTGCAAAGGTCTATAAACAAAACGTTAGTTTCAGGAATACTTGATCTTTATTTCAGAATTTTATTTTCTAGGTAATGACTCCTAACAAATCAGCTTTACATGTGGGCCAATGACCTGTTAAACTAAAACCCAAATACACAAGTTTGTTTTATTGAAAATACATAAATAAGAGCAGAGCTACCATGGAATACTATGCAGCCATAAAAAATGATGAGTTCATATCCTTTGTAGGGACATGGATGAAATTGGAAACCATCATTCTCAGTAAACTATCGCAAGAACAAAAAACCAAACACCGCATATTCTCACTCATAGGTGGGAATTGAACAATGAGATCACATGGACACAGGAAGGGGAATACCACACTCTGGGGACTGTGGTGGGGTCGG…	AAAATACATAAATAAGAGCAGAGCTACCATGGAATACTATGCAGCCATAAAAAATGATGAGTTCATATCCTTTGTAGGGACATGGATGAAATTGGAAACCATCATTCTCAGTAAACTATCGCAAGAACAAAAAACCAAACACCGCATATTCTCACTCATAGGTGGGAATTGAACAATGAGATCACATGGACACAGGAAGGGGAATACCACACTCTGGGGACTGTGGTGGGGTCGGGGGAGGTGGGGAGGGATAGCATTGGGAGATATACCTAATGCTAGATGACACATTAGTGGGTGCAGCGCACCAGCATGGCACATGTATACATATGTAACTAACCTGCACAATGTGCACATGTACCCTAAAACTTAGAGTATAATAAAAAACAAAAAAAAAAGAAC…	AAAATACATAAATAAGAGCAGAGCTACCATGGAATACTATGCAGCCATAAAAAATGATGAGTTCATATCCTTTGTAGGGACATGGATGAAATTGGAAACCATCATTCTCAGTAAACTATCGCAAGAACAAAAAACCAAACACCGCATATTCTCACTCATAGGTGGGAATTGAACAATGAGATCACATGGACACAGGAAGGGGAATACCACACTCTGGGGACTGTGGTGGGGTCGGGGGAGGTGGGGAGGGATAGCATTGGGAGATATACCTAATGCTAGATGACACATTAGTGGGTGCAGCGCACCAGCATGGCACATGTATACATATGTAACTAACCTGCACAATGTGCACATGTACCCTAAAACTTAGAGTATAATAAAAAACAAAAAAAAAAGAAC…	7|70188085|70188886|L1|+,-|EL2012,AK2014,RI2010,PS2015,EH2014,AE2011,AE2010,DBRIP,RS2013,JT2014	Polymorphic	NA
3e34896b-9d4e-49ac-b3ee-df27baf33dd7	7	84901580	84901924	84901724	84901723	L1	L1Ta	5792	6121	-	-	N	TT	hiPSC.CRL2429.T5.realigned.bam|5,hiPSC.CRL1502.T1.p40.realigned.bam|1,hiPSC.CRL2429.T1.p11.realigned.bam|1,hiPSC.CRL2429.T1.p70.realigned.bam|4,hiPSC.CRL2429.T3.realigned.bam|14,hiPSC.CRL2429.T2.realigned.bam|2,hiPSC.CRL2429.T4.realigned.bam|8,hiPSC.CRL2429.T6.realigned.bam|10,hiPSC.CRL2429.T0.realigned.bam|3	hiPSC.CRL2429.T5.realigned.bam|12,hiPSC.CRL2429.T1.p40.realigned.bam|2,hiPSC.CRL1502.T1.p40.realigned.bam|16,hiPSC.CRL2429.T1.p11.realigned.bam|11,hiPSC.CRL2429.T2.realigned.bam|7,hiPSC.CRL2429.T3.realigned.bam|6,hiPSC.CRL1502.T1.p76.realigned.bam|1,hiPSC.CRL2429.T1.p70.realigned.bam|7,hiPSC.CRL2429.T4.realigned.bam|2,hiPSC.CRL2429.T6.realigned.bam|6,hiPSC.CRL2429.T0.realigned.bam|9	GTCCGTGAGATCCCACTGGTCACTTTACATACGTGAGCCTGGAAGTGTAAAGAACGTGACTCCCCGTAGGGCATCCCTGAGCAATGGAGCAGGGAAGCCTGTAGATAAACACTCCCCTCTTTTGTCCCTCACGTGGACAATTCTTTTTTTTTTTTTTTTTTTTTTTTTCTTTTTTTTTTTTTTTTTTTTTTTTTTCTTTTAGTTTTTTTTTTTTTTGTGTGTGTGCTCATTGTTTATGTTTGGTTGT	CTTTCAGTCTCGGCTTCCCTCAAAGAGAACAACTTGAAACAATGGCTTTTGTGAAGGTAGTTTATTTTGGGAAGTCATTCCAGGGAACAAGAGTGGGGAAAATGGGAAAAATGAAACTGGAGGGAACGCCAATCAAAACAAGGGTATGCTAAAAAACTTGTCACCATGGTGGTAATTGGGCTGAGTCCCACAGGGATCTTAAATTCTCACTCATAGGTGGGAATTGAACAATGAGATCACATGGACACAGGAAGGGGAATATCACACTCTGGGGACTGTGGTGGGGTCAGGGGAGGGGGGAGGGATAGCATTGGGAGATATACCTAATGCTAGATGACACATTAGTGGGTGCAGCGCACCAGCATGGCACATGTATACATATGTAACTAACCTGCACAA…	AATGGGAAAAATGAAACTGGAGGGAACGCCAATCAAAACAAGGGTATGCTAAAAAACTTGTCACCATGGTGGTAATTGGGCTGAGTCCCACAGGGATCTTAAATTCTCACTCATAGGTGGGAATTGAACAATGAGATCACATGGACACAGGAAGGGGAATATCACACTCTGGGGACTGTGGTGGGGTCAGGGGAGGGGGGAGGGATAGCATTGGGAGATATACCTAATGCTAGATGACACATTAGTGGGTGCAGCGCACCAGCATGGCACATGTATACATATGTAACTAACCTGCACAAGGTGTGCCACA	AATGGGAAAAATGAAACTGGAGGGAACGCCAATCAAAACAAGGGTATGCTAAAAAACTTGTCACCATGGTGGTAATTGGGCTGAGTCCCACAGGGATCTTAAATTCTCACTCATAGGTGGGAATTGAACAATGAGATCACATGGACACAGGAAGGGGAATATCACACTCTGGGGACTGTGGTGGGGTCAGGGGAGGGGGGAGGGATAGCATTGGGAGATATACCTAATGCTAGATGACACATTAGTGGGTGCAGCGCACCAGCATGGCACATGTATACATATGTAACTAACCTGCACAAGGTGTGCCACA	7|84900936|84901930|L1|+,-|CS2011,AK2014,RI2010,PS2015,EH2014,AE2011,AE2010,RS2013,JT2014	Polymorphic	NA
e5eac10c-930c-4c28-ab86-0ff10ee3bb8c	7	86284577	86284977	86284872	86284855	L1	L1Ta	5775	6121	+	+	N	AAAAATTAGTATGCCTAG	hiPSC.CRL2429.T5.realigned.bam|26,hiPSC.CRL2429.T1.p40.realigned.bam|8,hiPSC.CRL2429.T1.p11.realigned.bam|38,hiPSC.CRL2429.T1.p70.realigned.bam|25,hiPSC.CRL2429.T3.realigned.bam|24,hiPSC.CRL2429.T2.realigned.bam|26,hiPSC.CRL1502.T0.realigned.bam|3,hiPSC.CRL2429.T4.realigned.bam|14,hiPSC.CRL2429.T6.realigned.bam|11,hiPSC.CRL2429.T0.realigned.bam|11	hiPSC.CRL2429.T6.realigned.bam|1,hiPSC.CRL2429.T0.realigned.bam|1,hiPSC.CRL2429.T5.realigned.bam|1	AAGTTCTGCTTAATCTAAGTTCATACTAATGATTTTTTATCTGTTTTACCAAAGAAATTTTTATTCAAAACATCCATGTGGTCCTTACTGTAGGTAGGCCTGATTACTAAAATATTGCTTTGGCATAAGTAACAGGTAGGTAGATCAGTAAATTGTGGAATAAAATAAAAAAGCAAATTTATTTTTATTTCTCACTGCCCCTTTAAAAGGTATTCAGTAAAATATATTACATTTGTGTAATAAAACAACAAACCCTAACTTGCAAACAGTCTCAATTCAAAAATTAGTATGCCTAGCGCACCAGCATGGCACATGTATACATATGTAACTAACCTGCACAATGTGCACATGTACCCTAAAACTTAGAGTATAATAAAAAAAAAAAAAAAAAAAAAAAAA	CAAATTTCCACCACAAAATTTTTCTCACAAAATTCAAAAAAAAACGTTCTTGTGGAAAATGTGGTAAAAAGGCTTTTAAAAAAAAAAAAAAAAAAAAAAAAAAAAAAAAAAAATTAGTATGCCTAGACCAATACAATAATTGAAACTTTGAGCGCTAAAGTTGAATCTTTTCTCTATCCCCAGCAGGAGCCTCTTTCAAGTAAGAAGCTGAAAAAGTAAGCTTAAAAGTCT	CATAAAAAGGAACAAGATCATGTCCTTTGTAGGGACATGGATGGAACTGGAAGCCATTATCCTCAGCAAACTAATAAAGGGGACACAAAACCAAACACCGCATGTTCTCACTTATAAGTGGGAGCTGAACAATGAGAACATATGGACACAGGGAGGGGAACAACACACACTGGGGCCTGTTTGGGGGTGGGGGGGGAGGAGGGAGAGCAT	TTTTATTTCTCACTGCCCCTTTAAAAGGTATTCAGTAAAATATATTACATTTGTGTAATAAAACAACAAACCCTAACTTGCAAACAGTCTCAATTCAAAAATTAGTATGCCTAGCGCACCAGCATGGCACATGTATACATATGTAACTAACCTGCACAATGTGCACATGTACCCTAAAACTTAGAGTATAATAAAAAGATCGCAAAAAAAAAAAAAGTACCAAAAAACTAATAAAAAAAAAAAAAAAAAAAAAAAAAAAAAAAAAAAGAAAACGTGGTACATATACATAACGGAATACTGTGAAGCCATAAAAAGGAATACCACCATGGAATACTATGCAGCCATAAAAAGGAACAAGATCATGTCCTTTGTAGGGACAT	7|86284823|86284923|L1|NA|EH2014	Polymorphic	NA
03f8e543-c19e-42fd-b927-083e5d27da49	7	87676088	87676478	87676222	87676232	L1	L1preTa	3523	6126	+	+	N	TACTCTTTTTC	hiPSC.CRL1502.T3.realigned.bam|2,hiPSC.CRL1502.T1.p40.realigned.bam|1,hiPSC.CRL1502.T2.realigned.bam|3,hiPSC.CRL1502.T6.realigned.bam|3,hiPSC.CRL1502.T5.realigned.bam|1,hiPSC.CRL1502.T4.realigned.bam|3	hiPSC.CRL1502.T3.realigned.bam|4,hiPSC.CRL1502.T1.p40.realigned.bam|1,hiPSC.CRL1502.T2.realigned.bam|7,hiPSC.CRL1502.T6.realigned.bam|9,hiPSC.CRL1502.T1.p15.realigned.bam|1,hiPSC.CRL1502.T1.p76.realigned.bam|9,hiPSC.CRL1502.T5.realigned.bam|1,hiPSC.CRL2429.T4.realigned.bam|1,hiPSC.CRL2429.T6.realigned.bam|1,hiPSC.CRL1502.T4.realigned.bam|13	TTATGAGGCCAGCATCATTCTGATACCAAAGCCGGGCAGAGACACAACCAAAAAAGAGAATTTTAGACCAATATCCTTGATGAACATTGATGCAAAAATCCTCAATAAAATACTGGCAAACCGAATCCAGCAGCACATCAAAAAGCTTATCCACCATGATCAAGTGGGCTTCATCCCTGGGATGCAAGGCTGGTTCAATATACGCAAATCAATAAATGTAATCCAGCATATAAACAGAGCCAAAGACAAAAACCACATGATTATCTCAATAGATACTCTTTTTCATTAATAGTGGAATGTGGTTGTTCAGATGGTAGACTCAGGAATTAGACCTACGTGGGAATACATCTTGGTGTAATCATTCACCAGCTGTGGAACTTGGTGCTTGTTCCTTTCACT…	TTTGCATGTGGTTATCCAGTTTTCCAACACTATTACAGTTAGGTTAATTTTTATAGGACTTTCATCTTGAATAGTTCTTTAATGTGCACTGGCCACTTTGTTGATACAATATAAAATCATGGGCAACTTAGTTTTACTCTTTTTCTTTTTTTTTTTTTTTTTTTTTTTTTTTTTTTTTTTTTTTTTTTTTTTTGTCTGTGGTTTTTGTTTTGGTGGTTTTTCT	TTATGAGGCCAGCATCATTCTGATACCAAAGCCGGGCAGAGACACAACCAAAAAAGAGAATTTTAGACCAATATCCTTGATGAACATTGATGCAAAAATCCTCAATAAAATACTGGCAAACCGAATCCAGCAGCACATCAAAAAGCTTATCCACCATGATCAAGTGGGCTTCAGCCCTGGGATGCAAGGCTGGTTCAATATACGCAAATCAATAGATGTAATCCAGCATATAAACAGAGCCAAAGACAAAAACCACATGATTATCTCAATAGATACTCTTTTTCATTAATAGTGGAATGTGGTTGTTCAGATGGTAGATTCAGGAATTAGACCTACGTGGGAATACATCTTGGTGTAATCATTCACCAGCTGTGGAACTTGGTG	TGGAAACCATCATTCTCAGTAAACTATCGCAAGAACAAAAAACCAAACACCGCATATTCTCACTCATAGGTGGGAATTGAACAATGAGATCACATGGACACAGGAAGGGGAACATCACACTCTGGGGACTGTGGTGGGGTCGGGGGAGGGGGGAGGGATAGCATTGGGAGATATATCTAATGCTAGATGATACATTAGTGGCTGCAGTGCACCAGCATGGCACATGTATACATATGTAACTAACCTGCACAATATGTGCACATGTACCCTAAAACTTAGAGTATAATAAAAAAAAAAAGAAAAAAAAAAAAAAAAAAAAAAAAAAAAAAAAAGAAAAAAAGAAAAAATAAATTGCCCATGATTTTAAATTTTATAAAAAAAATGGCAAGTGAAAATAAA…	7|87676172|87676272|L1|-|PS2015,JT2014	Polymorphic	NA
327a7918-d6bd-406a-b164-f146693ce6ea	7	93146481	93146806	93146610	93146626	L1	L1Ta	5572	6058	-	-	N	GAGAACTTTTTTTTTTT	hiPSC.CRL2429.T1.p40.realigned.bam|5,hiPSC.CRL2429.T1.p11.realigned.bam|53,hiPSC.CRL2429.T1.p70.realigned.bam|157,hiPSC.CRL2429.T3.realigned.bam|113,hiPSC.CRL2429.T2.realigned.bam|163,hiPSC.CRL2429.T0.realigned.bam|9	hiPSC.CRL2429.T5.realigned.bam|56,hiPSC.CRL2429.T1.p40.realigned.bam|2,hiPSC.CRL2429.T1.p11.realigned.bam|4,hiPSC.CRL2429.T1.p70.realigned.bam|84,hiPSC.CRL2429.T3.realigned.bam|143,hiPSC.CRL2429.T2.realigned.bam|115,hiPSC.CRL2429.T4.realigned.bam|95,hiPSC.CRL2429.T0.realigned.bam|1	TTATACTCTAAGTTTTAGGGTACATGTGCACATTGTGCAGGTTAGTTACATATGTATACATGTGCCATGCTGGTGCGCTGCATCCACTAATGTGTCATCTAGCATTAGGTATATCTCCCAATGCTAGAGAACTTTTTTTTTTTAATTTGCTAGCCATATGGCCTTGTGCTAATGACTTGCATTTCTGAGACAGATTTCCACCCTATAAATTTAGATGATATTAATAATGCTCCTTCACATAGTTGGAAAGATTAAATAATCATATATTATAAACTAGCAATGATTTGTTTCCATAAATTATTACTACACCTATTTTTGCAAAA	NTTTTTACTACCCAATACCTATCACGCTGCCAGGCACAAAGCCCAAACTTTGAAAATGCTTCTAACCTCAGGAAATCTGAAGTAGTGGAAAGATCTTTGGATTACTATAACAAAGTAAGAATTTGATGTGAGAAGTTTTTTTTTTTTTTTTTTTTTTTTTTTTTATATTCTCAATTT	CTAGCATTGGGAGATATACCTAATGCTAGATGACACATTAGTGGATGCAGCGCACCAGCATGGCACATGTATACATATGTAACTAACCTGCACAATGTGCACATGTACCCTAAAACTTAGAGTATAATAAAAAAAAAAAAAAGAAACAAAAAAAAGTAGTTTC	CTAGCATTGGGAGATATACCTAATGCTAGATGACACATTAGTGGATGCAGCGCACCAGCATGGCACATGTATACATATGTAACTAACCTGCACAATGTGCACATGTACCCTAAAACTTAGAGTATAATAAAAAAAAAAAAAAGAAACAAAAAAAAGTAGTTTC	7|93146058|93146859|L1|+,-|CS2011,EL2012,AK2014,RI2010,PS2015,EH2014,AE2010,RS2013,JT2014	Polymorphic	NA
33d6bd7f-bda0-4381-b558-32d5499a5441	7	95000460	95000860	95000590	95000601	L1	L1Ta	5083	6121	-	-	N	GGATAGGTTTTC	hiPSC.CRL1502.T3.realigned.bam|15,hiPSC.CRL2429.T1.p40.realigned.bam|1,hiPSC.CRL1502.T1.p40.realigned.bam|5,hiPSC.CRL1502.T2.realigned.bam|3,hiPSC.CRL2429.T2.realigned.bam|3,hiPSC.CRL1502.T6.realigned.bam|3,hiPSC.CRL1502.T1.p15.realigned.bam|5,hiPSC.CRL1502.T1.p76.realigned.bam|8,hiPSC.CRL2429.T3.realigned.bam|15,hiPSC.CRL1502.T5.realigned.bam|7,hiPSC.CRL1502.T0.realigned.bam|7,hiPSC.CRL2429.T6.r…	hiPSC.CRL1502.T3.realigned.bam|2,hiPSC.CRL2429.T1.p70.realigned.bam|4,hiPSC.CRL2429.T5.realigned.bam|1,hiPSC.CRL2429.T1.p11.realigned.bam|1,hiPSC.CRL1502.T2.realigned.bam|1,hiPSC.CRL2429.T2.realigned.bam|1,hiPSC.CRL1502.T6.realigned.bam|1,hiPSC.CRL1502.T1.p15.realigned.bam|2,hiPSC.CRL1502.T1.p76.realigned.bam|5,hiPSC.CRL2429.T3.realigned.bam|3,hiPSC.CRL1502.T5.realigned.bam|1,hiPSC.CRL2429.T6.rea…	CCTTAGACATTAGGAAACTACAAATCAAAACCAGAATGAGATACCATTTCACACCCACTAGGATGGTGATAATTAAAAAGACAGACAATAACAAATGTTGGCAAGGATGTAGAAAAATTGGAACCCTCATACTTTGCCAGTGGGATTGTGAAATAATGTAACCACTTTGGGAAGGAGTTTTGCATTTCCTCAACATGTTAAACATAGAGTTACCACACAATCCAGCAACTCTGCACCTTGGTGTATGCTCAAGAGAATTGAAAACCTATCCTACAACATGGGAGAAAATTTTCGCAACCTACTCATCTGACAAAGGGCTAATATCCAGAATCTACAATGAACTCAAACAAATTTACAAGAAAAAAACAAACAACCCCATCAAAAAGTGGGCGAAGGACA…	TAGTGTTCTATTGTATAAATACCTATCACATTTTGTTTATGAATGCATCAGTTGATAGACATTTGGGTTATTTCCACCTTTTGTATTAGGAGTAATGCTGCTATGAACATTTGTATATGGGTTTTTGCATGGATAGGTTTTCTTTTTTTTTTTTTTTTTTTTTTTTTTTTTTTTTGTTTGTTTTTTTTTTTTTTTTTTTTTTTTTTTTTTTTTTTATGTTTTTTTTTTTTTTTTTTTTTTTGTTT	TCTGCACCTTGGTGTATGCTCAAGAGAATTGAAAACCTATCCTACAACATGGGAGAAAATTTTCGCAACCTACTCATCTGACAAAGGGCTAATATCCAGAATCTACAATGAACTCAAACAAATTTACAAGAAAAAAACAAACAACCCCATCAAAAAGTGGGCGAAGGACATGAACAGACACTTCTCAAAAGAAGACATTTATGCAGCCAAAAAACACATGAAGAAATGCTCATCATCACTGGCCATCAGAGAAATGCAAATCAAAACCACTATGAGATATCATCTCACACCAGTTAGAATGGCAATCATTAAAAAGTCAGGAAACAACAGGTGCTGGAGAGGATGCGGAGAAATAGGAACACTTTTACACTGTTGGTGGGACTGTAAACTAGTTCAACC…	GTAAACTATCGCAAGAACAAAAAACCAAACACCGCATATTCTCACTCATAGGTGGAAATTGAACAATGAGATCACATGGACACAGGAAGGGGAATATCACACTCTGGGGACTGTGTTGGGGACGGGGGAGGCGGGAGGGATAGCATTGGGAGATATACCTAATGCTAGATGACACATTAGTGGGTGCAGCGCACCAGCATGGCACATGTATACATATGTAACTAACCTGCACAATGTGCACATGTACCCTAAAACTTAGAGATATAATAAAAAAAAAAAAAAAAAAAAAAAAAAAAAACAAAAATTAAAAAAAAAAAAAAAAAAAAAAAAAAAAAAAAAATAAAAACACAA	7|95000471|95000759|L1|-|RS2013,AE2011	Polymorphic	NA
0b0e0d26-d3f6-412b-9bd7-124b871bb339	7	105967663	105967947	105967894	105967877	L1	L1preTa	1	6070	+	+	N	AAGACTCAAGTCAGTCTC	hiPSC.CRL1502.T3.realigned.bam|7,hiPSC.CRL1502.T1.p40.realigned.bam|2,hiPSC.CRL1502.T2.realigned.bam|7,hiPSC.CRL1502.T6.realigned.bam|8,hiPSC.CRL1502.T1.p15.realigned.bam|4,hiPSC.CRL1502.T1.p76.realigned.bam|3,hiPSC.CRL1502.T5.realigned.bam|7,hiPSC.CRL1502.T4.realigned.bam|9	hiPSC.CRL1502.T3.realigned.bam|19,hiPSC.CRL1502.T1.p40.realigned.bam|2,hiPSC.CRL1502.T2.realigned.bam|22,hiPSC.CRL1502.T6.realigned.bam|18,hiPSC.CRL1502.T1.p15.realigned.bam|2,hiPSC.CRL1502.T1.p76.realigned.bam|23,hiPSC.CRL1502.T5.realigned.bam|10,hiPSC.CRL1502.T4.realigned.bam|28	ATTTTGTGTGCCCAGAATTCACCCATTTCCTTTCCTGTGTATACCCTCCTCCTTCTAGGAACTGTCCTTTCTTCTTCTCCACATGCTTAATTGGGAGCTGCTAGGTGAGTTCAAATGTAGGTTAGACCCTGGCCACAATTTGTTGGTGCAGGAGTGAACGCCGGATCTAAAATGGATCAATTGTTCTCTTCCCAGGGAATTTGGACTTTGGTATAAGACTCAAGTCAGTCTCGATCACTAATTCAAGCCAGGCCACTGAAACACCTACCAATTTTAAGAAATTCAAATTACTCTCATTTTATGATGGATTAAAACTTCAATCACCTTGAAGGACATCACCGAACCAGTTAATTTATATATTTGAGGATAGAGAGTACAAATGGATCATCTCAAAATGAA…	GGGGCACGGCACCAGCATGGACCCTTTATACCTATGTAACTAACCTGCACAATGCGCAAATGAACCCTAAAACTTAGAGTATAAAAAAAAAAAAAAAATTTAAAAAAAAAAAAAAAAAGACTCAAGTCAGTCTCTTTCCAGATGGCTGAACCTACCAGTAAAGTAAAATTCAGGAGCTTTGGGCTCCCCTTTG	AAGGACATCACCGAACCAGTTAATTTATATATTTGAGGATAGAGAGTACAAATGGATCATCTCAAAATGAAAAATATGAGAGGAGGAGCCAAGATGGCCGAATAGGAACAGCTCCGGTCTACAGCTCCCAGCGTGAGCGACGCAGAAGACGGGTGATTTCTGCATTTCCATCTGAGGTACCGGGTTCATCTCACTAGGGAGT	TGTGGCACATATACACCATGGAATACTATGCAGCCATAAAAAACGATGAGTTCATGTCCTTTGTAGGGACATGGATGAAATTGGAAACCATCATTCTCAGTAAACTATCGCAAGAACAAAAAACCAAACACCGCATATTCTCACTCATAGGTGGGAATTGAACAATGAGATCACTTGGACACAGGAAGGGGAAGATACACACTCTGGGGACTGTGGTGGGGTCGGGAGAGTGGGGAGGGATAGCATTGGGAGATATACCTAATGGTAGATGACACGTTAGTGGGTGCAGCGCACCAGCATGGCACATGTATACATATGTAACTAACCTGCACAATGCGCACAATTGT	7|105967658|105968459|L1|+|CS2011,EL2012,PS2015,EH2014,AE2011,AE2010,DBRIP,RS2013,JT2014	Polymorphic	NA
6a2bf1cc-8589-4404-b815-c01986ccf33c	7	107828976	107829485	107829262	107829248	L1	L1Ta	1	6061	+	+	N	TAAATTTTAGTGGAA	hiPSC.CRL1502.T3.realigned.bam|26,hiPSC.CRL2429.T1.p40.realigned.bam|1,hiPSC.CRL1502.T1.p40.realigned.bam|42,hiPSC.CRL1502.T2.realigned.bam|6,hiPSC.CRL1502.T6.realigned.bam|21,hiPSC.CRL1502.T1.p15.realigned.bam|18,hiPSC.CRL1502.T1.p76.realigned.bam|25,hiPSC.CRL1502.T5.realigned.bam|25,hiPSC.CRL1502.T0.realigned.bam|26,hiPSC.CRL1502.T4.realigned.bam|11	hiPSC.CRL1502.T3.realigned.bam|2,hiPSC.CRL1502.T1.p40.realigned.bam|1,hiPSC.CRL1502.T2.realigned.bam|1,hiPSC.CRL1502.T6.realigned.bam|1,hiPSC.CRL1502.T1.p15.realigned.bam|2,hiPSC.CRL1502.T1.p76.realigned.bam|2,hiPSC.CRL1502.T4.realigned.bam|5	AACAATGTCTGGCACACAGTAGGCACTCAAAAATATCTGTTGAATGAATGAGTAAATGAATGAAAGAGTAGAAATGCCTTGAAATCTAATGGTATTATTTTAATATAGGAAAAAAGAGTCTCCAAGCCATCTAACCAGCTAACTCTGGCTAATGTACCCAATGAGCTAGAAGACTGGGCCTGGATGAATTTGTGTTCTGATCAAGGACATTGAACACTCAAGTAGGGAAAAGAGCACCATTAAACAACACAAGATAGAGGAGGGGCTTTTGTTAAATTTTAGTGGAATAGGGAGGAGCCAAGATGGCCGAATAGGAACAGCTCCGGTCTACAGCTCCCAGCGTGAGCGACGCAGAAGACGGGTGATTTCTGCATTTCCATCTGAGGTACCGGGTTCATC…	ATCATTCTCAGTAAACTATCGCAAGAACAAAAAACCAAACACCGCATATTCTCACTCATAGGTGGGAATTGAACAATGAGATCACATGGACACAGGAAGGGGAATATCACACTCTGGGGACTGTGGTGGGGTCGGGGGAGGGGGGAGGGATAGCATTGGGAGATATACCTAATGCTAGATGACACATTAGTGGGTGCAGCGCACCAGCATGGCACATGTATACATATGTAACTAACCTGCACAATGTGCACATGTACCCTAATACTTAGAGTATAATAAAAAAAATAAAAATAAAATAAATAAATAAATAAATAAATTTTAGTGGAAATATTCTACTTTACCAGGAGGTGCAATAAATCAACACACCTATCATTTCAGAATCATCTTAGGTAGTCATCA…	ACTGGGCCTGGATGAATTTGTGTTCTGATCAAGGACATTGAACACTCAAGTAGGGAAAAGAGCACCATTAAACAACACAAGATAGAGGAGGGGCTTTTGTTAAATTTTAGTGGAATAGGGAGGAGCCAAGATGGCCGAATAGGAACAGCTCCGGTCTACAGCTCCCAGCGTGAGCGACGCAGAAGACGGGTGATTTCTGCATTTCCATCTGGATCGGAAGAG	ATCATTCTCAGTAAACTATCGCAAGAACAAAAAACCAAACACCGCATATTCTCACTCATAGGTGGGAATTGAACAATGAGATCACATGGACACAGGAAGGGGAATATCACACTCTGGGGACTGTGGTGGGGTCGGGGAGGGGGGAGGGATAGCATTGGGAGATATACCTAATGCTAGATGACACATTAGTGGGTGCAGCGCACCAGCATGGCACATGTATACATATGTAACTAACCTGCACAATGTGCACATGTACCCTAATACTTAGAGTATAATAAAAAAAATAAAAATAAAATAAATAAATAAATAAATAAATTTTAGTGGAAATATTCTACTTTACCAGGAGGTGCAATAAATCAACACACCTATCATTTCAGAATCATCTTAGGTA	7|107829039|107829647|L1|+,-|CS2011,EL2012,RI2010,PS2015,EH2014,AE2011,JT2014,DBRIP,RS2013	Polymorphic	NA
9bd66094-e217-45bf-8665-391dd94d6163	7	110484601	110484897	110484748	110484750	L1	L1Ta	2752	6121	+	+	N	NA	hiPSC.CRL2429.T5.realigned.bam|61,hiPSC.CRL2429.T1.p40.realigned.bam|22,hiPSC.CRL2429.T1.p11.realigned.bam|92,hiPSC.CRL2429.T1.p70.realigned.bam|54,hiPSC.CRL2429.T3.realigned.bam|101,hiPSC.CRL2429.T2.realigned.bam|60,hiPSC.CRL2429.T4.realigned.bam|49,hiPSC.CRL2429.T6.realigned.bam|31,hiPSC.CRL2429.T0.realigned.bam|30	hiPSC.CRL2429.T5.realigned.bam|71,hiPSC.CRL2429.T1.p40.realigned.bam|6,hiPSC.CRL1502.T1.p40.realigned.bam|9,hiPSC.CRL2429.T1.p11.realigned.bam|10,hiPSC.CRL2429.T2.realigned.bam|89,hiPSC.CRL2429.T3.realigned.bam|95,hiPSC.CRL1502.T1.p15.realigned.bam|10,hiPSC.CRL1502.T1.p76.realigned.bam|8,hiPSC.CRL2429.T1.p70.realigned.bam|82,hiPSC.CRL1502.T0.realigned.bam|3,hiPSC.CRL2429.T4.realigned.bam|53,hiPSC…	AAGGTATTTGCCCTTCATCCTATGGTTAATCAATAGGGGAGCTTTCAGATGTATTCAAGCCAGATGACACTGTAGTTTAGAAAGATAAATCTAGTCCTACGCAGAAGACAGAGTGGGAGATAAAGCACTTAGTGGCAGGGAAGACAGTAGCGCACCAGCATGGCACATGTATACATATGTAACTAACCTGCACAATGATAGT	GGATAAAGCACTTAGGGGCAGGGAAGCCAGTAACGCACCAGCATCGCACATTGATACACATGCAACTAACATCCACAATTGGCACATTTAACCTAAAACCTAGTGTCTAATAAAAAAAAAAAAAAAGAAAAAGAAACTTCTACAGCAGTCCAGAAGGAGAGATGGTGAAGCTACAACCTAAAAGACAGCATGGAAATGGCAAGGATGGACAGTTTCTCTCCCAACTCCACATTTCCATCTCTGTCCTCTCCCACAACCAACTATGGCCAGGAAATTTAC	AATCAATAGGGGAGCTTTCAGATGTATTCAAGCCAGATGACACTGTAGTTTAGAAAGATAAATCTAGTCCTACGCAGAAGACAGAGTGGGAGATAAAGCACTTAGTGGCAGGGAAGACAGTAGCGCACCAGCATGGCACATGTATACATATGTAACTAACCTGCACAATGTGCACATGTACCCTAAAACTTAGAGTATAATAAAAAAAAAAAAAAAAAAAGAAACTTCTACAGCAGTCCTTAAAGAGAGATGGTGAAGCTACAACCTAAAAGACAGCATGGAAATGGCAAGGAGTGG	AATCAATAGGGGAGCTTTCAGATGTATTCAAGCCAGATGACACTGTAGTTTAGAAAGATAAATCTAGTCCTACGCAGAAGACAGAGTGGGAGATAAAGCACTTAGTGGCAGGGAAGACAGTAGCGCACCAGCATGGCACATGTATACATATGTAACTAACCTGCACAATGTGCACATGTACCCTAAAACTTAGAGTATAATAAAAAAAAAAAAAAAAAAAGAAACTTCTACAGCAGTCCTTAAAGAGAGATGGTGAAGCTACAACCTAAAAGACAGCATGGAAATGGCAAGGAGTGG	7|110484517|110484922|L1|+|CS2011,EL2012,PS2015,EH2014,JT2014,DBRIP,RS2013	Polymorphic	NA
0b8b3174-46dd-4c1c-b3ca-b9c9692f7acd	7	112789475	112789899	112789610	112789622	L1	L1Ta	4931	6093	+	-	Y	AGCATTGCTTGTT	hiPSC.CRL2429.T5.realigned.bam|12,hiPSC.CRL2429.T1.p40.realigned.bam|2,hiPSC.CRL1502.T1.p40.realigned.bam|2,hiPSC.CRL2429.T1.p11.realigned.bam|3,hiPSC.CRL2429.T2.realigned.bam|13,hiPSC.CRL2429.T3.realigned.bam|6,hiPSC.CRL2429.T1.p70.realigned.bam|5,hiPSC.CRL2429.T6.realigned.bam|3	hiPSC.CRL2429.T5.realigned.bam|10,hiPSC.CRL1502.T1.p40.realigned.bam|2,hiPSC.CRL2429.T1.p70.realigned.bam|7,hiPSC.CRL2429.T3.realigned.bam|18,hiPSC.CRL2429.T2.realigned.bam|14,hiPSC.CRL2429.T4.realigned.bam|8,hiPSC.CRL2429.T6.realigned.bam|9,hiPSC.CRL1502.T4.realigned.bam|1,hiPSC.CRL2429.T0.realigned.bam|1	GTCTATTCTGCATATTTTAAGAAAGGTATTCTTTACTGTTATTCATTACTGCTTATACGTGGAAAAAAACTAAAATCCTGACATAAATGAACATGTCAGTCATTTTTTTCTGTTTTCAACCAATTGTGTAAAATTGGTGAGTGTGATTGATAAGCTAGATTGTCTTTAAAATAAATAATAATTTCACTCTAGAGTTCAGCTTAGGATTTCCTTTCTGACTTGTCAGAGAAAACACAAGCCACAGTTATGGTTAGAATAGACTAGGTTATGCTGCATTAACAAGCAATGCTTCTTTTGAGAAGTGTCTGTTCATGTCCTTCGCCCACTTTTTGATGGGGTTGTTTGTTTTTTTCTTGTAAATTTGTTTGAGTTCATTGTAGATTCTGGATATTAGCCCTT…	GTTCCAAATGGTGACTTCTTGATTAGCCAGGATCTTGAGTGCAAACAGTGCAGAGCAGACCCAGCTGATCCACAATGGACATGTAGCACGAGTGGAAAATAAACCTTGATTTTGTTTTTGAGCCACTGATATTTTAGCATTGCTTGTTTTTTTTTTTTTTTTTTTTTTTTTTTATTATACTCTAAGTTTTAGGGTACATGTGCACATTGTGCAGGTTAGTTTCACATGTATACATGTGCCATGCTGGTGCGCTGCACCCCAACTAATGTGT	AGGCATTACCATTCAGGACATAGGCGTGGGCAAGGACTTCATGTCCAAAACACCAAAAGCAATGGCAACAAAAGACAAAATTGACAAATGGGATCTAATTAAACTAAAGAGCTTCTGCACAGCAAAAGAAACTACCATCAGAGTGAACAGGCAACCTACAACATGGGAGCAAATGTTCGCAACCTACTCATCTGACAAAGGGCTAATATCCAGAATCTACAATGAACTCAAACAAATTTACAAGAAAAAAACAAACAACCCCATCAAAAAGTGGGNCGAAGGACATGAACAGACACTTCTCAAAAGAAGCATTGCTTGTTAATGCAGCATAACCTAGTCTATTCTANACCATAACTGTGGCTTGTGTTTTCTCTGACAAGTCAGAAAGGAAATCCTAAG…	ATACTATGCAGCCATAAAAAATGATGAGTTCATATCCTTTGTAGGGACATGGATGAAATTGGAAACCATCATTCTCAGTAAACTATCGCAAGAACAAAAAACCAAACACCGCATATTCTCACTCATAGGTGGGAATTGAACAATGAGATCACATGAACACACGAGGGGGAATATCACACTCTGGGGACTGTGGTGGGGTCGGGGGAGGGGGGAGGGATAGCATTGGGAGATATACCTAATGCTAGATGACACATTAGTGGGTGCAGCGCACCAGCATGGCACATGTATACATATGTAACTAACCTGCACAATGTGCACATGTACCCTAAAACTTAGAGTATAATAAAAAAAAAAAAAAAAAAAAAGAAAAAAACAAAACAAGCGCTACAAAT	7|112789369|112789681|L1|+,-,?|CS2011,EL2012,RI2010,PS2015,EH2014,AE2011,JT2014,RS2013	Polymorphic	NA
d5472c38-9775-4a55-bf5e-45edf64ca644	7	144908636	144908826	144908636	144908636	L1	L1Ta	5698	6058	-	NA	N	NA	hiPSC.CRL2429.T5.realigned.bam|18,hiPSC.CRL2429.T1.p11.realigned.bam|8,hiPSC.CRL2429.T1.p70.realigned.bam|9,hiPSC.CRL2429.T3.realigned.bam|21,hiPSC.CRL2429.T2.realigned.bam|18,hiPSC.CRL2429.T4.realigned.bam|11,hiPSC.CRL2429.T6.realigned.bam|22,hiPSC.CRL2429.T0.realigned.bam|1	NA	AACTGGTAAAAAGTTCACAAAGAATCCCTCTCTCTCAAATCAGAATCCCAGTTGAAGATATGACAAATTCAACAAAGGCATAAAGATCTCATATTTTCTAGGCATGATAGTGACCCTAGGTCTGTAATTCACTTTAGACAATATATATTCATTTTTTAATTACACATTTTTTGGAAATGTTTTATATATATGATGAGTTCATATCCTTTGTAGGGACATGGATGAAATTGGAAACCATCATTCTCAGTAAACTATCGCAAGAACAAAAAACCAAACACCGCATATTCTCACTCATAGGTGGGAATTGAAC	NA	AGGCATGATAGTGACCCTAGGTCTGTAATTCACTTTAGACAATATATATTCATTTTTTAATTACACATTTTTTGGAAATGTTTTATATATATGATGAGTTCATATCCTTTGTAGGGACATGGATGAAATTGGAAACCATCATTCTCAGTAAACTATCGCAAGAACAAAAAACCAAACACCGCATATTCTCACTCATAGGTGGGAATTGAACAATGAGATCACATGGACACAGGAAGGGGAATATCACACTCTGGGGACTGTG	NA	7|144908637|144909026|L1|+|RS2013,RI2010,PS2015	Polymorphic	NA
49da664a-17f0-48d1-bce6-ca81a04d033c	8	5829134	5829465	5829281	5829287	L1	L1Ta	5423	6067	-	-	N	NA	hiPSC.CRL1502.T3.realigned.bam|53,hiPSC.CRL2429.T5.realigned.bam|2,hiPSC.CRL1502.T1.p40.realigned.bam|14,hiPSC.CRL1502.T2.realigned.bam|82,hiPSC.CRL1502.T6.realigned.bam|52,hiPSC.CRL1502.T1.p15.realigned.bam|6,hiPSC.CRL1502.T1.p76.realigned.bam|66,hiPSC.CRL1502.T5.realigned.bam|34,hiPSC.CRL1502.T0.realigned.bam|5,hiPSC.CRL1502.T4.realigned.bam|101	hiPSC.CRL1502.T3.realigned.bam|11,hiPSC.CRL2429.T1.p40.realigned.bam|1,hiPSC.CRL1502.T1.p40.realigned.bam|7,hiPSC.CRL1502.T2.realigned.bam|8,hiPSC.CRL1502.T6.realigned.bam|7,hiPSC.CRL1502.T1.p15.realigned.bam|1,hiPSC.CRL1502.T1.p76.realigned.bam|8,hiPSC.CRL1502.T5.realigned.bam|3,hiPSC.CRL1502.T0.realigned.bam|5,hiPSC.CRL1502.T4.realigned.bam|5	GGTTGCAGTGAGCCAAGATTGTGCCACTGCACTCCAACCTGGGCGACATGGAGTGAGACTCCATCTCAAAAAACAAACAAGAAAGCAAGAAAGAAAACAAAAGAAATAACTTCAAAATCTCTTAAAACAACCTTACCACCTGTTTTCTTTTTTTTTTTTTTTTTATATTTATCATAGGCTTTAGGGTACA	TAACACAGGTCGGGGAGAATGAAGCCAAAGAAGTCCACGTTCAGGGATGCCTTCAAATCTGAAAAGGAGTTTCAGTAACTACAAGTTTAGTAAGCGCCCAGGAGCCATGTGTGAGGAATTCTATAATCTCAGTCAGCAGATAGACATAAAGTACTGCCAATCTGCAGAATGGAAGATTAGGACTGTAAACTAGTTCAACCATTGTGGAAGTCAGTGTGGCGATTCCTCAGGGATCTAGAACTAGAAATACCATTTGACCCAGCCATCCCATTACTGGGTATATACCCAAATGAGTATAAATCATGCTGCTATAAAGACACATGCACACGTATGTTTATTGCGGCACTATTCACAATAGCAAAGACTTGGAACCAACCCAAATGTCCAACAATGATAGAC…	TACAAGTTTAGTAAGCGCCCAGGAGCCATGTGTGAGGAATTCTATAATCTCAGTCAGCAGATAGACATAAAGTACTGCCAATCTGCAGAATGGAAGATTAGGACTGTAAACTAGTTCAACCATTGTGGAAGTCAGTGTGGCGATTCCTCAGGGATCTAGAACTAGAAATACCATTTGACCCAGCCATCCCATTACTGGGTATATACCCAAATGAGTATAAATCATGCTGCTATAAAGACACATGCACACGTATGTTTATTGCGGCACTATTCACAATAGCAAAGACTTGGAACCAACCCAAATGTCCAACAATGATAGACTGGATTAAGAAAATGTGGCACATATACACCATGGCATACTATGCAGCCATAAAAAATGATGAGTTCATATCCTTTGTAG…	TACAAGTTTAGTAAGCGCCCAGGAGCCATGTGTGAGGAATTCTATAATCTCAGTCAGCAGATAGACATAAAGTACTGCCAATCTGCAGAATGGAAGATTAGGACTGTAAACTAGTTCAACCATTGTGGAAGTCAGTGTGGCGATTCCTCAGGGATCTAGAACTAGAAATACCATTTGACCCAGCCATCCCATTACTGGGTATATACCCAAATGAGTATAAATCATGCTGCTATAAAGACACATGCACACGTATGTTTATTGCGGCACTATTCACAATAGCAAAGACTTGGAACCAACCCAAATGTCCAACAATGATAGACTGGATTAAGAAAATGTGGCACATATACACCATGGCATACTATGCAGCCATAAAAAATGATGAGTTCATATCCTTTGTAG…	8|5828473|5829528|L1|+,-|CS2011,EL2012,RI2010,PS2015,EH2014,AE2011,JT2014,DBRIP,RS2013,AE2010	Polymorphic	NA
53ba5390-3185-4aff-94bd-dc3906bb0a6b	8	15855775	15856185	15856049	15856051	L1	L1Ta	3718	6121	+	+	N	NA	hiPSC.CRL2429.T5.realigned.bam|8,hiPSC.CRL2429.T1.p40.realigned.bam|2,hiPSC.CRL2429.T1.p11.realigned.bam|3,hiPSC.CRL1502.T2.realigned.bam|1,hiPSC.CRL2429.T2.realigned.bam|9,hiPSC.CRL2429.T3.realigned.bam|2,hiPSC.CRL2429.T1.p70.realigned.bam|6,hiPSC.CRL2429.T4.realigned.bam|4,hiPSC.CRL2429.T6.realigned.bam|5	hiPSC.CRL2429.T5.realigned.bam|2,hiPSC.CRL2429.T1.p70.realigned.bam|8,hiPSC.CRL2429.T3.realigned.bam|7,hiPSC.CRL2429.T2.realigned.bam|15,hiPSC.CRL2429.T4.realigned.bam|11,hiPSC.CRL2429.T6.realigned.bam|9,hiPSC.CRL2429.T0.realigned.bam|1	GTATTCCATGGTGTATATGTGCCACATTTTCTTAATCCAGTCTATCATTGTTGGACATTTGGGTTGGTTCCAAGTCTTTGCTATTGTGAATAGTGCCGCAATAAACATACGTGTGCATGTGTCTTTATAGCAGCATGATTTATACTCATTTGGGTATATACCCAGTAATGGGATGGCTGGGTCAAATGGTATTTCTAGTTCTAGATCCCTGAGGAATCGCCACACTGACTTCCACAATGGTTGAACTAGTTTACAGTCCCACCAACTAAAATTCCTTCCATTCCAGATAAGCTACTCCGCATAAGAAGTACTAGAAAGATTTAAATAAAGTTTCCAAAGTGTTATTTCCTATTAATTACATATCTTTTGTCACTAAAATCTTTAACTTTTCTGGCCAGA…	ACCAAACAGAAACAACTAACAAAACACACAAACACACACAAACATAAAACAAATTACAAAACAACACAAAAAAAAAAAAAAAAAAACAAAACACAAAAAAAAAAAAAAAAAAAAAAAAAAAGAAACGTAATGTCATGTATCTTTTCATTCATTGGTTTACAAAAACGTTAATATCTTGTAGGAAATGTTAGAGATATTCACTTGAAATTGTCTTTTTACAAATATATATTTCCTACGTTTTCATAATTCAAAGAT	TAATAGGAAATAACACTTTGGAAACTTTATTTAAATCTTTCTAGTACTTCTTATGCGGAGTAGCTTATCTGGAATGGAAGGAATTTTAGTTGGTGGGACTGTAAACTAGTTCAACCATTGTGGAAGTCAGTGTGGCGATTCCTCAGGGATCTAGAACTAGAAATACCATTTGACCCAGCCATCCCATTACTGGGTATATACCCAAATGAGTATAAATCATGCTGCTATAAAGACACATGCACACGTATGTTTATTGCGGCACTATTCACAATAGCAAAGACTTGGAACCAACCCAAATGTCCAACAATGATAGACTGGATTAAGAAAATGTGGCACATATACACCATGGAATACTATGCAGCCATAAAAAATGATGAGTTCATATCCTTTGTAGGGACA…	TATACACCATGGAATACTATGCAGCCATAAAAAATGATGAGTTCATATCCTTTGTAGGGACATGGATGAAATTGGAAACCATCATTCTCAGTAAACTATCGCAAGAACAAAAAACCAAACACCGCATATTCTCACTCATAGGTGGGAATTGAACAATGAGATCACATGGACACAGGAAGGAGAATATCACACTCTGGGGACTGTGGTGGGGTCGGGGGAGGGGGGAGGGATAGCATTGGGAGATGATATACCTAATGCTAGATGACACATTAGTGGGTGCAGTGCACCAGCATGACACATGTATACATATGTAACTAACCTGCACAATGTGCACATGTACCCTAAAACTTAGAGTATAATAAAAAAAAAAAAAAAAAAAAAAAAAAAAAAAAAAAAAAA…	NA	Polymorphic	NA
9255437e-0127-434e-8001-ba16e3db7d56	8	40432895	40433448	40433175	40433188	L1	L1Ta	0	6121	-	-	N	GGAAAAAGTCTTTT	hiPSC.CRL1502.T3.realigned.bam|37,hiPSC.CRL2429.T1.p70.realigned.bam|21,hiPSC.CRL2429.T5.realigned.bam|38,hiPSC.CRL2429.T1.p40.realigned.bam|12,hiPSC.CRL1502.T1.p40.realigned.bam|33,hiPSC.CRL2429.T1.p11.realigned.bam|35,hiPSC.CRL1502.T2.realigned.bam|30,hiPSC.CRL2429.T2.realigned.bam|28,hiPSC.CRL1502.T6.realigned.bam|24,hiPSC.CRL1502.T1.p15.realigned.bam|13,hiPSC.CRL1502.T1.p76.realigned.bam|29,h…	hiPSC.CRL1502.T3.realigned.bam|11,hiPSC.CRL2429.T1.p70.realigned.bam|6,hiPSC.CRL2429.T5.realigned.bam|6,hiPSC.CRL1502.T1.p40.realigned.bam|2,hiPSC.CRL1502.T2.realigned.bam|8,hiPSC.CRL2429.T2.realigned.bam|9,hiPSC.CRL1502.T6.realigned.bam|3,hiPSC.CRL1502.T1.p15.realigned.bam|2,hiPSC.CRL1502.T1.p76.realigned.bam|10,hiPSC.CRL2429.T3.realigned.bam|13,hiPSC.CRL1502.T5.realigned.bam|3,hiPSC.CRL1502.T0.…	TAATGAATTGTTTTTCCAATTTTGTTGAATTGTCTATCTGTATTCTCTTGTATCTCACTGAATTTCCTTAATATTTTTATTTTGAATTCCTTTTCTGGCATTTTGTAATTTCCTTTTTTATGCCTTTATTACTGAGGAATTATGATCCTTTGGAGGTGTCATGTTTCCTTCACTTTTCATGTTTTTTATGTCTCTACATTGATAACTGTGCATTCAGTAGAATAGTCACCTCTTCCAATTTTATGGAATAGCTTTCATAGAAAAGACTTTTTCCGGGGGAGGAGCCAAGATGGCCGAATAGGAACAGCTCCGGTCTACAGCTCCCAGCGTGAGCGACGCAGAAGACGGTGATTTCTGCATTTCCATCTGAGGTACCGGGTTCATCTCACTAGGGAGTGC…	ACAGCTTGAAAGCTTCATCCCAAGAGAATCAGTCTCAGAGCCAGCTGACCCACCAAGTGTATGGCCATGTCCCCAGACTGAGAACCAGTTCACTAAGCTCACCTTCAGCAAAGCCACACCACTGCCCCCACAAACTCCCACAGCTGAGGCCACTGAGGCATTTACAACATCACTACTGTTAATTACAGCTGGAGAAACTATACAGAGACCATACTACTGTGTTTACCTAGAATCAAAGTCAGTACACTCTATTCTACTGAGACTCTGGGATCCATCTACAGGAAAAAGTCTTTTTTTTTTTTTTTTTTTTTTTTTTTT	TAGAATAGTCACCTCTTCCAATTTTATGGAATAGCTTTCATAGAAAAGACTTTTTCCGGGGGAGGAGCCAAGATGGCCGAATAGGAACAGCTCCGGTCTACAGCTCCCAGCGTGAGCGACGCAGAAGACGGTGATTTCTGCATTTCCATCTGAGGTACCGGGTTCATCTCACTAGGGAGTGCCAGACAGTGGGCGCAGGCCAGTGTGTGNTGCGCACCGTGCGCGAGCCGAAGCAGGGTGCGAGGCATTGCCTCACCTGGGAAGCGCAAGGGGTCAGGGAGTTCCCTTTCCGAGTCAAAGAAAGGGGTGACGGACGCACCTGGAAAATCGGGTCACTCCCACCCGAATATTGCGCTTTTCAGACCGGCTTAAGAAACGGCGCACCACGAGACTATATCC…	GATGAAATTGGAAACCATCATTCTCAGTAAACTATCGCAAGAACAAAAAACCAAACACCGCATATTCTCACTCATAGGTGGGAATTGAACAATGAGATCACATGGACACAGGAAGGGGAATATCACACTCTGGGGACTGTGGTGGGGTCGGGGGAGGGGGGAGGGATAGCATTGGGAGATATACCTAATGCTAGATGACACATTGGTTGGTGCAGCGCACCAGCATGGCACATGTATACATATGGATAACACTAACATGAACAATGTGCAAATGTACCCTAAAACTTAGAGTATAATAAAAACAAAAAAAAGAAAGAAAAAAAAAACAAAAAAAAAAAGAAAA	8|40432492|40433390|L1|-|EL2012,EH2014,AE2011,AE2010,RS2013,JT2014	Polymorphic	NA
f9fb842c-92b0-4976-818b-91e033be9813	8	72399088	72399400	72399220	72399235	L1	L1Ta	4	6121	-	NA	N	TCTCTCTTAAATTTCT	hiPSC.CRL2429.T5.realigned.bam|45,hiPSC.CRL2429.T1.p40.realigned.bam|15,hiPSC.CRL1502.T1.p40.realigned.bam|27,hiPSC.CRL2429.T1.p11.realigned.bam|95,hiPSC.CRL2429.T2.realigned.bam|55,hiPSC.CRL2429.T3.realigned.bam|59,hiPSC.CRL1502.T1.p15.realigned.bam|14,hiPSC.CRL1502.T1.p76.realigned.bam|14,hiPSC.CRL2429.T1.p70.realigned.bam|54,hiPSC.CRL1502.T0.realigned.bam|29,hiPSC.CRL2429.T4.realigned.bam|22,h…	hiPSC.CRL1502.T3.realigned.bam|2,hiPSC.CRL2429.T1.p70.realigned.bam|54,hiPSC.CRL2429.T5.realigned.bam|46,hiPSC.CRL2429.T1.p40.realigned.bam|2,hiPSC.CRL1502.T1.p40.realigned.bam|11,hiPSC.CRL2429.T1.p11.realigned.bam|14,hiPSC.CRL2429.T2.realigned.bam|27,hiPSC.CRL1502.T6.realigned.bam|7,hiPSC.CRL1502.T1.p15.realigned.bam|3,hiPSC.CRL1502.T1.p76.realigned.bam|10,hiPSC.CRL2429.T3.realigned.bam|45,hiPSC…	GAGATTCCGTGGGCGTAGGACCCTCCGAGCCAGGTGTGGGATATAGTCTCGTGGTGCGCCGTTTCTTAAGCCGGTCTGAAAAGCGCAATATTCGGGTGGGAGTGACCCGATTTTCCAGGTGCGACCGTCACCCCTTTCTTTGACTCGGAAAGGGAACTCCCTGACCCCTTGCGCTTCCCAGGTGAGGCAATGCCTCGCCCTGCTTCGGCTCGCGCACGGTGCGCACACACACTGGCCTGCGCCCACTGTCTGGCACTCCCTAGTGAGATGAACCCGGTACCTCAGATGGAAATGCAGAAATCACCGTCTTCTGCGTCGCTCACGCTGGGAGCTGTAGACCGGAGCTGTTCCTATTCGGCCATCTTGGCTCCTCTCTCTCTTAAATTTCTAGCAAGGGTT…	TAGGTTGCCTCAGTTTCTAAGTCTGCCTTATTGGTAACAGAAGTGCTATTTTCATCTCCATTTGTGTGACTTGTGCGTCACTTCTCAGGTGGTTCCAAATTCAAGAGTGAGGAACAAGGTAAGACTAATTATTCTCTCTTAAATTTCTTTTTTTTTTTTTTTATTGTTTTTTTTTTTTTTTTTTGTTTTTCTTTATTTGGGTGATTTA	CGCTCTTCCGATCTCTGCTTATTAGGTATGTGATCTTGATTAAACCATTTAGGTCCATGAAACCCTTGCGAGAAAGGGAAGAGAGAGAGGAGCCAAGATGGCCGAATAGGAACAGCTCCGGTCTACAGCTCCCAGCGTGAGCGACGCAGAAGACGGTGATTTCTGCATTTCCATCTGAGGTACCGGGTTCATCTCACTAGGGAGTGCCAGACAGTGGGCGCAGGCCAGTGTGNTGTGCGCACCGTGCGCGAGCCGAAGCAGGGCGAGGCATTGCCTCACCTGGGNAAAA	AATGATGAGTTCATGTCCTTTGTAGGGACATGGATGAAATTGGAAATCATCATTCTCAGTAAACTATCGCAAGAACAAAAAACCAAACACCGCATATTCTCACTCATAGGTGGGAATTGAACAATGAGATCACATGGACACAGGAAGGGGAATATCACAGCTCTGGGGACTGTTGTGGGGTGCGCGGGGGAGGGGGGAGGGATAGCATTGGGAGATATACCTAATGCTAGATGACACATTAGTGGGTGCAGCGCACCAGCATGGCACATGTATACATATGTAACTAACCTGCACAATGTGCACATGTACCCTAAAACTTAGAGTATAATAAAAAAAAAAAAAAAAGAGAAAAAAAAAAAAAAAAAATTAAAAGAGAAAAAAAA	8|72398704|72399505|L1|+,-|CS2011,EL2012,AK2014,RI2010,PS2015,EH2014,AE2011,AE2010,DBRIP,RS2013,JT2014	Polymorphic	NA
c3d5888e-d250-404d-b6bd-bcb4a94e748b	8	83740469	83740710	83740692	83740678	L1	L1Ta	5122	6097	-	+	Y	AATTATAATGAATGC	hiPSC.CRL1502.T3.realigned.bam|2,hiPSC.CRL2429.T1.p40.realigned.bam|1,hiPSC.CRL1502.T1.p40.realigned.bam|1,hiPSC.CRL1502.T2.realigned.bam|5,hiPSC.CRL1502.T6.realigned.bam|5,hiPSC.CRL1502.T1.p76.realigned.bam|2,hiPSC.CRL1502.T5.realigned.bam|4,hiPSC.CRL1502.T0.realigned.bam|3,hiPSC.CRL1502.T4.realigned.bam|2	hiPSC.CRL1502.T3.realigned.bam|40,hiPSC.CRL2429.T1.p40.realigned.bam|1,hiPSC.CRL1502.T1.p40.realigned.bam|4,hiPSC.CRL1502.T2.realigned.bam|41,hiPSC.CRL1502.T6.realigned.bam|25,hiPSC.CRL1502.T1.p15.realigned.bam|1,hiPSC.CRL1502.T1.p76.realigned.bam|37,hiPSC.CRL1502.T5.realigned.bam|24,hiPSC.CRL1502.T0.realigned.bam|1,hiPSC.CRL1502.T4.realigned.bam|33	AAATAATGGCCCTATTGTATTCCAATTCTGTAAATGAAAAATCTTACACATAAAGCAGAAATAGGAAATGATTCCAAAACTGGAAATTATTAATACATTATAAATATATTACATATTTTAATTCAAAATTAATCTGCAAACCAGTCAGAGTGAAAGAGAGTAAAAACATGAATTTTTATTGAGTATTGGCAATAGATTTAAGCACTTTAATTATAATGAATGCTGGGTCAAATGGTATTTCTAGTTCTAGATCCCTGAGGAATCGCCACACTGACTTCCACAATGGTTGAACTAGTTTACAGTCCCACCAACAGTGTAAAAGTGTTCCTATTTCTCTGCATCCTCTCCAGCACCTGTTGTTTCCTGACTTTTTAATGATTGCCATTCTAACTGGTGTGA…	AGATGACACATTAGTGGGTCCAGCGCACCAGAATGGCACATGTATACATATGTAACTAACCTGCACAATGTGCACATGTACCCTAAAACTTAGAGTATAATAAAAAAAAAAAAAAAAAAAAAATTATAATGAATGCATTATTTATTCCAAAAAAATGTGTTCTC	CTGACAAAGGGCTAATATCCAGAATCTACAATGAACTCAAACAAATTTACAAGAAAAAAACAAACAACCCCATCAAAAAGTGGGCAAAGGACATGAACAGACACTTCTCAAAAGAAGACATTTATGCAGCCAAAAAACACATGAAGAAATGCTCATCATCACTGGCCATCAGAGAAATGCAAATCAAAACCACTATGAGATATCATCTCACACCAGTTAGAATGGCAATCATTAAAAAGTCAGGAAACAACAGGTGCTGGAGAGGATGCAGAGAAATAGGAACACTTTTACACTGTTGGTGGGACTGTAAACTAGTTCAACCATTGTGGAAGTCAGTGTGGCGATTCCTCAGGGATCTAGAACTAGAAATACCCTTTGACCCAGCATTCATTATAATTA…	AATGATAGACTGGATTAAGAAAATGTGGCACATATACACCATGGAATACTATGCAGCCATAAAATATGATGAGTTCATATCCTTTGTAGGGACATGGATGAAATTGGAAACCATCATTCTCAGTAAACTATCGCAAGAACAAAAAACCAAACACCGCATATTCTCACTCATAGGTGGGAATTGAACAATGAGATCACATGGACACAGGAAGGGGAATATACACACTCTGGGGACTGTGGTGGGGTCGGGGGAGGGGGAAGGGATAGCATTGGGAGATATACCTAATGCTAGATGACACATTAGTGGGTCCAGCGCACCAGCATGGCACATGTATACATATGTAACTAACCTGCCACACAAATGTGCA	8|83740334|83741250|L1|+,?|CS2011,EL2012,RI2010,PS2015,EH2014,AE2011,JT2014,DBRIP,RS2013,AE2010	Polymorphic	NA
829f697f-2457-4d3b-9b3a-4dec101c78ee	8	87314746	87315136	87315043	87315039	L1	L1Ta	5924	6121	+	+	N	NA	hiPSC.CRL1502.T3.realigned.bam|36,hiPSC.CRL1502.T1.p40.realigned.bam|4,hiPSC.CRL1502.T1.p76.realigned.bam|44,hiPSC.CRL1502.T2.realigned.bam|39,hiPSC.CRL1502.T6.realigned.bam|17,hiPSC.CRL2429.T3.realigned.bam|1,hiPSC.CRL1502.T5.realigned.bam|22,hiPSC.CRL1502.T4.realigned.bam|25	hiPSC.CRL1502.T3.realigned.bam|45,hiPSC.CRL2429.T1.p40.realigned.bam|1,hiPSC.CRL1502.T1.p40.realigned.bam|62,hiPSC.CRL1502.T2.realigned.bam|161,hiPSC.CRL1502.T1.p15.realigned.bam|11,hiPSC.CRL1502.T1.p76.realigned.bam|178,hiPSC.CRL1502.T0.realigned.bam|40,hiPSC.CRL2429.T4.realigned.bam|1,hiPSC.CRL2429.T6.realigned.bam|1	TGGAACAAAAAAAAAAAAAAAGTATAAAAAAATAAAAAAAATAAAAAAAAAAAAAAAAAAAAAACAAAAAAAAAAAAAAAAAAAAAAAAAAAAAAAAAAAAAAAAAAAAAAAAAAAAAAAAGAAAATGAATGGAATGACATCACTTTGAGTCAGTAGCATCCTGACAAGGNCAGCTCAATGCCATGAGCCCATGGTTGTGTGTCCTCTGAGCTTCTATCCC	TTTTTTTTTTTTTTTTTTTTTTTTTTTATTATACTCTAAGTTTTAGGGTACATGTGCACATTGTGCAGGTTAGTTACATATGTATACATGTGCCATGCTGGTGCGCTGCACCCACTAATGTGTCTACGTTTCCTTGCTCAAGATTCTCTTTGTTTCAGCTTGTCTATGGTAGGAATAGGACCCTGATAAATATCCTCTAGATAGGTGGTTCTCAAGCTTTTTGGTCTTAAGAAATCTTTACACTCTTAAAGATTATTGAGGACCCCAAAGTGGGTCCTCATTCACCAATGTTGGTTGTAGCTACCTATATTATTTACTGTGTTATAAGTTAAAAGTGAGGCACTTTTTACTTTAACCTTTTATTTATTATTTGAATGAATTTTAAAATAGCAATAATAG…	TAAAGATTTCTTAAGACCAAAAAGCTTGAGAACCACCTATCTAGAGGATATTTATCAGGGTCCTATTCCTACCATAGACAAGCTGAAACAAAGAGAATCTTGAGCAAGGAAACGTAGACACATTAGTGGGTGCAGCGCACCAGCATGGCACATGTATACATATGTAACTAACCTGCACAATGTGCACATGTACCCTAAAACTTAGAGTATAATAAAGAAAAAAGATCGG	TAAAGATTTCTTAAGACCAAAAAGCTTGAGAACCACCTATCTAGAGGATATTTATCAGGGTCCTATTCCTACCATAGACAAGCTGAAACAAAGAGAATCTTGAGCAAGGAAACGTAGACACATTAGTGGGTGCAGCGCACCAGCATGGCACATGTATACATATGTAACTAACCTGCACAATGTGCACATGTACCCTAAAACTTAGAGTATAATAAAGAAAAAAGATCGG	8|87314793|87315194|L1|+,-|EH2014,RS2013,PS2015,DBRIP,JT2014	Polymorphic	NA
9c3018de-0773-44f3-967c-8f19da20c165	8	111632330	111632758	111632620	111632611	L1	L1Ta	5627	6121	+	+	N	AAGTCTTGAA	hiPSC.CRL1502.T3.realigned.bam|20,hiPSC.CRL2429.T1.p70.realigned.bam|11,hiPSC.CRL2429.T5.realigned.bam|35,hiPSC.CRL2429.T1.p40.realigned.bam|4,hiPSC.CRL1502.T1.p40.realigned.bam|3,hiPSC.CRL2429.T1.p11.realigned.bam|5,hiPSC.CRL1502.T2.realigned.bam|17,hiPSC.CRL2429.T2.realigned.bam|17,hiPSC.CRL1502.T6.realigned.bam|18,hiPSC.CRL1502.T1.p15.realigned.bam|1,hiPSC.CRL1502.T1.p76.realigned.bam|23,hiPSC…	hiPSC.CRL1502.T3.realigned.bam|1,hiPSC.CRL2429.T5.realigned.bam|5,hiPSC.CRL1502.T1.p40.realigned.bam|1,hiPSC.CRL1502.T2.realigned.bam|2,hiPSC.CRL2429.T2.realigned.bam|3,hiPSC.CRL1502.T6.realigned.bam|2,hiPSC.CRL1502.T1.p76.realigned.bam|1,hiPSC.CRL2429.T3.realigned.bam|2,hiPSC.CRL1502.T5.realigned.bam|2,hiPSC.CRL2429.T4.realigned.bam|5,hiPSC.CRL2429.T6.realigned.bam|3,hiPSC.CRL1502.T4.realigned.b…	CCGTGGTTTATTTATTGTGTGTGTGTGTGTGTGTGTGTGCATGTGTGTGTAAGCTGTGAATTCTAAGTCTAGATTCATTTGTCTGCATATGGATGTTCATTTGTCCCAGGACCATTTGCTAAAAAGATGATCATTTCCCCATTGAATCGCATTTGTCCCTTTGTCAAAAACGGAGTGATTATATTTGTGTCAGTCTATTTCTTAGCTTTCTATTCTGATTCACTAATTTTTGTGTCTCTTCTTTCTCCATACTGTATTTATTTATGTGTAGCTTTAGAAGTCTTGAACCCAACAATGATAGACTGGATTAAGAAAATGTGGCACATATACACCATGGAATACTATGCAGCCATAAAAAATGATGAGTTCATGTCCTTTGTAGGGACATGGATGAAATTG…	ACAAGAAAAAAAAAAACCCCCCCCCCCCCTTGTTCTTTAATTTCAGAGTCACAAAAAGGGAAAGAAAAAAATTTTTTTTTAAAAACCAAAAAAAAAAAAAAAAAAAAAAAAAAAAAAAAAGTCTTGAAGCTAGGTAATGTCAGTTCTTCAACTTTGTTCTTCAGTATTGTGTTGGTTATTTTGGGTCTTTTTGGGTCTTTGGTATTCACACATAAACTTTAGAATCAGTTTATTGAGATTCACAAAATATCTGTCTGGGATTTTGA	CGGAGCGATTATATTTGTGTCAGTCTATTTCTTAGCTTTCTATTCTGATTCACTAATTTTTGTGTCTCTTCTTTCTCCATACTGTATTTATTTATGTGTAGCTTTAGAAGTCTTGAACCCAACAATGATAGACTGGATTAAGAAAATGTGGCACATATACACCATGGAATACTATGCAGCCATAAAAAATGATGAGTTCATGTCCTTTGTAGGGACATGGATGAAATTGGAAACCATCATTCTCAGTAAACTATCGCAAGAACAAAAAACCAAACACCACATATTCTCACTCATAGGTGGGAATTGAACAATGAGATCACATGGACACAGGAAGGGGAATATCACACTCTGGGGACTGTGGTGGGGTCGGGGGAGTGGGGAGGGATAGCATTGGGAGAT…	CGGAGCGATTATATTTGTGTCAGTCTATTTCTTAGCTTTCTATTCTGATTCACTAATTTTTGTGTCTCTTCTTTCTCCATACTGTATTTATTTATGTGTAGCTTTAGAAGTCTTGAACCCAACAATGATAGACTGGATTAAGAAAATGTGGCACATATACACCATGGAATACTATGCAGCCATAAAAAATGATGAGTTCATGTCCTTTGTAGGGACATGGATGAAATTGGAAACCATCATTCTCAGTAAACTATCGCAAGAACAAAAAACCAAACACCACATATTCTCACTCATAGGTGGGAATTGAACAATGAGATCACATGGACACAGGAAGGGGAATATCACACTCTGGGGACTGTGGTGGGGTCGGGGGAGTGGGGAGGGATAGCATTGGGAGAT…	8|111632434|111632630|L1|+|EH2014,RS2013,EL2012,JT2014	Polymorphic	NA
ce3c4299-3082-49ca-bdde-3b3327f207e5	8	115788284	115788854	115788564	115788579	L1	L1preTa	3889	6046	-	-	N	TATGAGCAATTTTTTT	hiPSC.CRL2429.T5.realigned.bam|1,hiPSC.CRL2429.T1.p11.realigned.bam|1,hiPSC.CRL2429.T2.realigned.bam|4,hiPSC.CRL2429.T3.realigned.bam|2,hiPSC.CRL2429.T4.realigned.bam|3,hiPSC.CRL2429.T6.realigned.bam|3,hiPSC.CRL2429.T0.realigned.bam|1	hiPSC.CRL2429.T5.realigned.bam|24,hiPSC.CRL2429.T1.p40.realigned.bam|2,hiPSC.CRL1502.T1.p40.realigned.bam|6,hiPSC.CRL2429.T1.p11.realigned.bam|13,hiPSC.CRL2429.T2.realigned.bam|25,hiPSC.CRL1502.T6.realigned.bam|1,hiPSC.CRL2429.T3.realigned.bam|30,hiPSC.CRL2429.T1.p70.realigned.bam|19,hiPSC.CRL2429.T4.realigned.bam|12,hiPSC.CRL2429.T6.realigned.bam|23,hiPSC.CRL2429.T0.realigned.bam|4	AACTTTAATGCTATTTGAACTTTTAACACAATAGTCTTTCAATATTTGTAGTTTCCTTGTTTATTAAATGACAATTTACAAATCATGAAATGGGCTTATTTTAATTGTGCAGATTGATATCTTCTGACATATGATACATGCATATAACCATCAGCACAATTTAAATATATCAAACATGTCTATTATCACAATTGATTCTCTTGGGGTCCATTCAAGTAATCCCCTCATATTTCACTGCAGCCACAAGGCAATGATTGATTTTTAAAATTATTAACAAAAAAATTGCTCATAGCTATCTATGACAAACCCACAGCCAATATCATACTGAATGGGCAAAAACTGGAAGCATTCCCTTTGAAAACTGGCACAAGACAGGGATGCCCTCTCTCACCGCTCCTA…	ACTACATTAGAAAAGAAGAAAGATCTAAAACCACTGATCTAAGCTTTCACCTTAATAACTAGAAATCAGAAGGAGGAAATTAAATCCATAGTCGATAGAAGGAAAGAAATAACATCGAAATGATAAAAAATATAAGTGATTAAAATAATCTATAACATTGAAAGTGAATTTTTTAAAGGATAATTACATTGATAATAACTCTATACAAAGTGACCAATATAAAAAAATGAAAGATTAGATGGAAGTATTTTACAGATATTTAAGTATAATGATAAACTATTATGAGCAATTTTTTTTTTTTTTTATTATACTCTAAGTTTTAGGGTACATGTGCATATTGTGCAGGTTAGTTACATATGTATACATGTGCCATGCTGGTGCGCTGCACCCACTAATGAG…	CACAAGGCAATGATTGATTTTTAAAATTATTAACAAAAAAATTGCTCATAGCTATCTATGACAAACCCACAGCCAATATCATACTGAATGGGCAAAAACTGGAAGCATTCCCTTTGAAAACTGGCACAAGACAGGGATGCCCTCTCTCACCGCTCCTATTCAACATAGTGTTGGAAGTTCTGGCCAGGGCAATTAGGCAGGAGAAGGAAATAAAGGGTATTCAATTAGGAAAAGAGGAAGTCAAATTGTCCCTGTTTGCAGACGACATGATTGTTTATCTAGAAAACCCCATCGTCTCAGCCCAAAATCTCCTTAAGCTGATAAGAAACTTCAGCAAAGTCTCAGGATACAAAATCAATGTACAAAAATCACAAGCATTCTTATACACCAACAACAGAC…	AAAAATGATGAGTTCATATCCTTTGTAGGGACATGGATGAAATTGGAAACCATCATTCTGAGTAAACTATCGCAAGAACAAAAAACCAAACACCGCATATTCTCACTCATAGGAGGGAATTGAACAATGAGAACACATGGACACAGGTAGGGGAATATCACACTCTGGGGACTGTGGTGGGGTCGGGGGAGGGGGGAGGGATAGCATTGGGAGATATACCTAATGCTAGATGACTCATTAGTGGGTGCAGCGCACCAGCATGGCACATGTATACATATGTAACTAACCTGCACAATATGCACATGTACCCTAAAACTTAGAGTATAATAAAAAAAAAAAAAAAATTGTTCCTAAATTTTAA	8|115787952|115788753|L1|-|EL2012,RI2010,EH2014,AE2011,AE2010,RS2013,JT2014	Polymorphic	NA
e159bc80-572f-4802-9d13-948e87b11e31	8	115881492	115881913	115881769	115881780	L1	L1Ta	5754	6121	+	+	N	AAAAACATAAGT	hiPSC.CRL1502.T3.realigned.bam|1,hiPSC.CRL2429.T5.realigned.bam|3,hiPSC.CRL1502.T2.realigned.bam|3,hiPSC.CRL2429.T1.p70.realigned.bam|1,hiPSC.CRL1502.T6.realigned.bam|3,hiPSC.CRL1502.T1.p76.realigned.bam|1,hiPSC.CRL2429.T3.realigned.bam|1,hiPSC.CRL1502.T5.realigned.bam|1,hiPSC.CRL2429.T4.realigned.bam|1,hiPSC.CRL2429.T6.realigned.bam|1,hiPSC.CRL1502.T4.realigned.bam|2	hiPSC.CRL1502.T3.realigned.bam|4,hiPSC.CRL2429.T1.p70.realigned.bam|9,hiPSC.CRL2429.T5.realigned.bam|10,hiPSC.CRL2429.T1.p40.realigned.bam|2,hiPSC.CRL1502.T1.p40.realigned.bam|2,hiPSC.CRL2429.T1.p11.realigned.bam|7,hiPSC.CRL1502.T2.realigned.bam|5,hiPSC.CRL2429.T2.realigned.bam|3,hiPSC.CRL1502.T6.realigned.bam|15,hiPSC.CRL1502.T1.p15.realigned.bam|4,hiPSC.CRL1502.T1.p76.realigned.bam|2,hiPSC.CRL2…	ATCAAATTAAAAACAACACAAAAATTATCAATAAAAACCAAAAAAAAAAAAATAAAAAAAAAAAAAAAATAAAAAAAAAATAAAAAAAAAAAAAAATGAAAAAAAAAAAACAAAAAAAAACATAAGTCAGATCATGCCACTTCTCTTCTCAAAATCTGGAAATGGCTTCCAAATTCACTCTGAGTATAAACCAAAGTCTGTACAATGATCTATAAGGCCCTGCAACATCTGCCCCTGTTCCTACGACCTCTAACTTCACC	TCCGAAAACCTACTCATATAATCTCCATTTCATTTGATAGATACTCAGACTGAAATTCTTAGGATCATCGCAGATTGTTCTTTCTCTCATACCCTTCTTGTACGCCATCAAGAAATTCTATTGTTTCTACCTTAACATTTCACTGTCACCACCGTAACTACCTGGTTACAGAGTAACTTGCCATAATACCTTTCACCTGATTTACTGAAGAAGTTCCAATTCAGTTTCTTTTCTTTGTTCCTTTAATTCTGATTCTTAACACTTTAAGTGATTCTTTAAAAACATAAGTAAACTATCGCAAGAACAAAAAACCAAACACCGCATATTCTCACTCATAGGTGGGAATTGAACAATGAGATCACATGGACACAGGAAGGGGAATACCACACTCTGGGGACT…	TACAGAGTAACTTGCCATAATACCTTTCACCTGATTTACTGAAGAAGTTCCAATTCAGTTTCTTTTCTTTGTTCCTTTAATTCTGATTCTTAACACTTTAAGTGATTCTTTAAAAACATAAGTAAACTATCGCAAGAACAAAAAACCAAACACCGCATATTCTCACTCATAGGTGGGAATTGAACAATGAGATCGACATGGACACAGGAAGGGGAATACCACACTCTGAGGGAATGTGGTGGGGTCGGGGGAGGGGGGAGGGATAGCATTGGGAGATATACCTAATGCTAGATGACACGTTAGTGGGTGCAGCGGACCAGCATGGCACATGTATACATATGTAACTAACCTGCACAATGTGCACATGTACCCTAAAACTTAGAGTAGATAATAAAAAAA…	TACAGAGTAACTTGCCATAATACCTTTCACCTGATTTACTGAAGAAGTTCCAATTCAGTTTCTTTTCTTTGTTCCTTTAATTCTGATTCTTAACACTTTAAGTGATTCTTTAAAAACATAAGTAAACTATCGCAAGAACAAAAAACCAAACACCGCATATTCTCACTCATAGGTGGGAATTGAACAATGAGATCGACATGGACACAGGAAGGGGAATACCACACTCTGAGGGAATGTGGTGGGGTCGGGGGAGGGGGGAGGGATAGCATTGGGAGATATACCTAATGCTAGATGACACGTTAGTGGGTGCAGCGGACCAGCATGGCACATGTATACATATGTAACTAACCTGCACAATGTGCACATGTACCCTAAAACTTAGAGTAGATAATAAAAAAA…	8|115881419|115882266|L1|+,-|CS2011,EL2012,AK2014,PS2015,EH2014,AE2011,AE2010,RS2013,JT2014	Polymorphic	NA
7239025b-bb00-474e-b965-493ca4eec739	8	119996010	119996401	119996255	119996257	L1	L1Ta	4342	6070	+	NA	N	NA	hiPSC.CRL1502.T3.realigned.bam|10,hiPSC.CRL2429.T1.p40.realigned.bam|2,hiPSC.CRL1502.T1.p40.realigned.bam|2,hiPSC.CRL1502.T2.realigned.bam|3,hiPSC.CRL1502.T6.realigned.bam|3,hiPSC.CRL1502.T1.p15.realigned.bam|6,hiPSC.CRL1502.T1.p76.realigned.bam|3,hiPSC.CRL1502.T5.realigned.bam|5,hiPSC.CRL1502.T0.realigned.bam|2,hiPSC.CRL1502.T4.realigned.bam|2	hiPSC.CRL1502.T3.realigned.bam|109,hiPSC.CRL1502.T1.p40.realigned.bam|4,hiPSC.CRL1502.T2.realigned.bam|122,hiPSC.CRL1502.T1.p15.realigned.bam|2,hiPSC.CRL1502.T1.p76.realigned.bam|130,hiPSC.CRL1502.T5.realigned.bam|38,hiPSC.CRL1502.T0.realigned.bam|2,hiPSC.CRL2429.T4.realigned.bam|1,hiPSC.CRL1502.T4.realigned.bam|92	AACCATGATGAGATACCATCTGACACCAGTCAGAATGGCTATTGTTAAAAAATAAAAAAATAACAGATGCTGGTGAGGTTGCAGAGAAAAGGGAATGCTTAAACACTGCTGGTGGGAATGTAAATTAGTTCAGCCATTGTGGAAAGCAGTTTGATGATTCCTCAAAGACCTTAAAACAGAATTACCATTCAATCTGGTAATCCCATTACTGGGTATATATTCAAAGGAATATAAATTGTTCTACTAACCACTGCTCAAGGAAATAAAAGAGGACACAAACAAATGGAAGAACATTCCATGCTCATGGGTAGGAAGAATCAATATCGTGAAAATGGCCATACTGCCCAAGGTAATTTACAGATTCAATGCCATCCCCATCAAGCTACCAATGACTTTCTT…	TTAAAATCTCCCCCCTTCCCCCCTTCCTTGTGGATGTGGTTGTGTTCCACCATAATTTGCGTATGGCCCAGATTGAAAACCCTTGCTATCCCGGAATAATCTCCTTTTTCGAAAAAAAAAAAAAAAAGACATGCATAATGTATTAATTGCAACACTATTCACAATAGCAAAGACATAGAATCAACCTAAATGTCCATCAGTGGTAGACTGGACAAAGAAAATGTGGCACATATACATCATGGAATACCATATAGTAATTAAAAAAAAAT	CTCAAAGACCTTAAAACAGAATTACCATTCAATCTGGTAATCCCATTACTGGGTATATATTCAAAGGAATATAAATTGTTCTACTAACCACTGCTCAAGGAAATAAAAGAGGACACAAACAAATGGAAGAACATTCCATGCTCATGGGTAGGAAGAATCAATATCGTGAAAATGGCCATACTGCCCAAGGTAATTTACAGATTCAATGCCATCCCCATCAAGCTACCAATGACTTTCTTCACAGAATTGGAAAAAACTACTTTAAAGTTCATATGGAACCAAAAAAGAGCCCGCATCGCCAAGTCAATCCTAAGCCAAAAGAACAAAGCTGGAGGCATCACACTACCTGACTTCAAACTATACTACAAGGCTACAGTAACCAAAACAGCATGGTACTGG…	AATTGAACAATGAGATCACATGGACACAGGAAGGGGAATATCACACTCTGGGGACTGTGGTGGGGTCGGGGGGAGGGGGCAGGGATAGCATTGGGAGATATACCTAATGCTAGATAACACATTAGTGGGTGCAGTGCACCAGCATGGCACATGTATACATATGTAACTAACCTGCACAATGTGCACATGTACCCTAAAACTTAGACGCGGTATAAT	8|119996208|119996307|L1|+|EH2014,EL2012	Polymorphic	NA
7ab07ff8-9e84-4a56-aecd-4efc6e48634c	9	9236463	9236731	9236610	9236599	L1	L1Ta	3899	6121	-	+	Y	AAAGAATGAATT	hiPSC.CRL2429.T5.realigned.bam|6,hiPSC.CRL2429.T1.p11.realigned.bam|6,hiPSC.CRL2429.T2.realigned.bam|1,hiPSC.CRL2429.T3.realigned.bam|1,hiPSC.CRL2429.T4.realigned.bam|1,hiPSC.CRL2429.T6.realigned.bam|4	hiPSC.CRL2429.T5.realigned.bam|1,hiPSC.CRL2429.T1.p11.realigned.bam|1,hiPSC.CRL2429.T1.p70.realigned.bam|2,hiPSC.CRL2429.T3.realigned.bam|7,hiPSC.CRL2429.T2.realigned.bam|4,hiPSC.CRL2429.T4.realigned.bam|1,hiPSC.CRL2429.T6.realigned.bam|1	ACAGCCAATATCATACTGAATGGGCAAAAACTGGAAGCATTCCCTTTGAAAACCGGCACAAGACAGGGATGCCCTCTCTCACCACTCCTATTCAACATAGTGTTGGAAGTTCTGGCCAGGGCAATCAGGCAGGAGAAGGAAATAAAGGGTATTCAATTAGGAAAAGAGGAAGTCAAATTGTCCCTGTTTGCAGACGACATGATTGTTTATCTAGAAAACCCCATCGTCTCAGCCCAAAATCTCCTTAAGCTGATAAGCAACTTCAGCAAAGTCTCAGGATACAAAATCAATGTACAAAAATTCATTCTTTAGCTAAAGGAATGTACTAAGGAAATGGAGCTAGATTTAGAAAAAGGGAATTTTAAATCTGGGGACCAGAAATGCAAAAGATCTGGAGTG…	TATTTTTAATAATAATACATATAAATAAAAAACAAAAAAAAAAAAAAAAAAAAAAAAAAAAAAAAAAAAAAAAAAAAAAAAAAAAAAAAAAAAAAAAAAAAAAAAAAAAAAAAAAAAAAAAAGAATGAATTATTTGTTTGAATTCATTTGAATTATGACTTTTGGTTTTGGGTGTCAATTCATTTGTGGTCCTTCCCCTTCCATGAACAGCCTTTGTTTTCCCATTTGTCACATTTTTAACACTCCGTCTAT	NACAGCCAATATCATACTGAATGGGCAAAAACTGGAAGCATTCCCTTTGAAAACCGGCACAAGACAGGGATGCCCTCTCTCACCACTCCTATTCAACATAGTGTTGGAAGTTCTGGCCAGGGCAATCAGGCAGGAGAAGGAAATAAAGGGTGATTCAATTAGGAAAAGAGGAAGTCAAATTGTCCCTGTTTGCAGACGACATGATTGTTTATCTAGAAAACCCCATCGTCTCAGCCCAAAATCTCCTTAAGCTGATAAGCAACTTCAGCAAAGTCTCAGGATACAAAATCAATGTACAAAAATTCATTCTTTAGCTAAAGGAATGTACTAAGGAAATGGAGCTAGATTTAGAAAAAGGGAATTTTAAATCTGGGGACCAGAAATGCAAAAGATCTGGAG…	AAACACCGCATATTCTCACTCATAGGTGGTAATTGAACAATGAGATCACATGGACACAGGAAGGGGAATATCACACTCTGGGGACTGTGGTGGGGTCGGGGGAGGGGGGAGGGATAGCATTGGGAGATATACCTAATGCTAGATGACACATGTTAGTGGGTGCAGTGCACCAGCATGGCACATGTATACATATGTAACTAACCTGCACAATGTGCACATGTACCCTAAAACTTAGAGTATAATAAAAAAAAAAAAAAAAAAAAAAAAAAAAAAAAAAAAAAAAAAAAAAAAAATTAAAAAAAATTTTTTTATATTTTTTTTTATTATGAATTTTTTT	9|9236351|9237152|L1|+|EL2012,PS2015,EH2014,AE2011,JT2014,RS2013,AE2010	Polymorphic	NA
69fb2d16-d19b-4562-a778-98cf6e7a0945	9	30674320	30674703	30674449	30674467	L1	L1Ta	5273	6114	+	NA	N	GACAGTAAATTTTTTTTTT	hiPSC.CRL1502.T3.realigned.bam|8,hiPSC.CRL1502.T1.p40.realigned.bam|3,hiPSC.CRL1502.T2.realigned.bam|9,hiPSC.CRL1502.T6.realigned.bam|3,hiPSC.CRL1502.T1.p15.realigned.bam|2,hiPSC.CRL1502.T1.p76.realigned.bam|4,hiPSC.CRL1502.T5.realigned.bam|6,hiPSC.CRL1502.T0.realigned.bam|2,hiPSC.CRL1502.T4.realigned.bam|10	hiPSC.CRL1502.T3.realigned.bam|38,hiPSC.CRL1502.T1.p40.realigned.bam|3,hiPSC.CRL1502.T2.realigned.bam|36,hiPSC.CRL1502.T6.realigned.bam|29,hiPSC.CRL1502.T1.p15.realigned.bam|2,hiPSC.CRL1502.T1.p76.realigned.bam|35,hiPSC.CRL2429.T3.realigned.bam|2,hiPSC.CRL1502.T5.realigned.bam|13,hiPSC.CRL1502.T4.realigned.bam|33	AAATTGGCTTGCCATTAAAGGTAACAGGAACTGAACAACATACAATTGTTTCTATTAATAATATACACAAATTGCTCTTATACTAAATTTGGGTTATGTTAGCCAACATTCTTTCAGTATGACAGGTTAAATATAACAGTAAAAATTAAATAAAATGCAAAAGAAAATATATTTTTCCATTTATTAAAAGCTTTAAGTATTCCACTATATGACAATCATAATTTCTTATATTTTCTAAAAAAAAAATTTACTGTCATTGTTGGACATTTGGGTTGGTTCCAAGTCTTTGCTATTGTGAATAGTGCCGCAATAAACATACGTGTGCATGTGTCTTTATAGCAGCATGATTTATAGTCCTTTGGGTATATACCCAGTAATGGGATGGCTGGGTCAAATGGT…	GCCAAGATACTGCAGGTTTGCAAATATGAGGATTCACAACCCATTTTTAGTCTAGTTAATATAATTTTGGATTATTTTTATTTCTTATTTCTATATTCATAATATGTAGTTATTTCCACTTTCAACCAAGACAGTAAATTTTTTTTTTTTCTTTTTTTTTTTTTTTTATTTTTTATACTCTCCATATTTTGGTTTAT	CTCATCATCACTGGCCATCAGAGAAATGCAAATCAAAACCACTATGAGATATCATCTCACACCAGTTAGAATGGCAATCATTAAAAAGTCAGGAAACAACAGGTGCTGGAGAGGATGTGGAGAAATAGGAACACTTTTACACTGTTGGTGGGACTGTAAACTAGTTCAACCATTGTGGAAGTCAGTGTGGCGATTCCTCAGGGATCTAGAACTAGAAATACCATTTGACCCAGCCATCCCATGATATACTG	CTCATCATCACTGGCCATCAGAGAAATGCAAATCAAAACCACTATGAGATATCATCTCACACCAGTTAGAATGGCAATCATTAAAAAGTCAGGAAACAACAGGTGCTGGAGAGGATGTGGAGAAATAGGAACACTTTTACACTGTTGGTGGGACTGTAAACTAGTTCAACCATTGTGGAAGTCAGTGTGGCGATTCCTCAGGGATCTAGAACTAGAAATACCATTTGACCCAGCCATCCCATGATATACTG	9|30674236|30674558|L1|-,?|CS2011,EL2012,RI2010,PS2015,EH2014,AE2011,JT2014,RS2013	Polymorphic	NA
dabff9d5-d084-4080-b114-b9d4a9b665da	9	32463740	32463966	32463894	32463886	L1	L1Ta	3761	6106	-	-	N	NA	hiPSC.CRL2429.T5.realigned.bam|79,hiPSC.CRL2429.T1.p40.realigned.bam|1,hiPSC.CRL1502.T1.p40.realigned.bam|4,hiPSC.CRL2429.T1.p11.realigned.bam|8,hiPSC.CRL2429.T2.realigned.bam|71,hiPSC.CRL2429.T3.realigned.bam|57,hiPSC.CRL2429.T1.p70.realigned.bam|59,hiPSC.CRL2429.T4.realigned.bam|21,hiPSC.CRL2429.T6.realigned.bam|48,hiPSC.CRL2429.T0.realigned.bam|7	hiPSC.CRL2429.T5.realigned.bam|97,hiPSC.CRL2429.T1.p40.realigned.bam|1,hiPSC.CRL2429.T1.p11.realigned.bam|3,hiPSC.CRL2429.T1.p70.realigned.bam|85,hiPSC.CRL2429.T3.realigned.bam|120,hiPSC.CRL2429.T2.realigned.bam|46,hiPSC.CRL2429.T4.realigned.bam|57,hiPSC.CRL2429.T6.realigned.bam|80,hiPSC.CRL2429.T0.realigned.bam|11	CAGGTTAGTTACATATGTATACATGTGCCATGCTGGTGCGCTGCACCCACTAATGTGTCATCTAGCATTAGGTATATCTCCCAATGCTATCCCTCCCCCCTCCCCCGACCCCACCACAGTCCCTTCACAACCACAACTGTCATACCGTTCATCCCTTATTCCCGCTTCAGAATGTAACACCCCCAACTCCTGAAGCG	AGGTGGAGAAAAGCAAACTATCTTAATTATGTGTAGTCATGGGTATGCATGTTGGAAGTTCTTTGTTCAGAATGAACTTTCTTTCACCCCATCTTTATTCTCTGCTCCATGAGGAAAGAAAAACAGCTTCCTCCTCATTCTGATTTCTTTTTTTTTTTTTTTATTTTATACTTTCTATAGTATTTTTATGG	GTGGTGTTTCATTCTGGAGGAATAAGGGATGAACGGTATGACAGTTGTGGTTGTGAAGGGACTGTGGTGGGGTCGGGGGAGGGGGGAGGGATAGCATTGGGAGATATACCTAATGCTAGATGACACATTAGTGGGTGCAGCGCACCAGCATGGCACATGTATACATGTGTAACTAACCTGCACAATGTGCACATGTACCCTAAAACTTAGAGTATAATAAAAAAAAAAAAAAAAAGAAAAACATCAGAACA	GTGGTGTTTCATTCTGGAGGAATAAGGGATGAACGGTATGACAGTTGTGGTTGTGAAGGGACTGTGGTGGGGTCGGGGGAGGGGGGAGGGATAGCATTGGGAGATATACCTAATGCTAGATGACACATTAGTGGGTGCAGCGCACCAGCATGGCACATGTATACATGTGTAACTAACCTGCACAATGTGCACATGTACCCTAAAACTTAGAGTATAATAAAAAAAAAAAAAAAAAGAAAAACATCAGAACA	9|32463315|32464116|L1|+,-|CS2011,EL2012,AK2014,RI2010,PS2015,EH2014,AE2011,AE2010,DBRIP,RS2013,JT2014	Polymorphic	NA
e6ef805b-27cc-4e28-9a0f-26ac0fb79e8c	9	74896374	74896793	74896668	74896658	L1	L1Ta	0	6121	+	+	N	AAGAAAAAATA	hiPSC.CRL2429.T5.realigned.bam|37,hiPSC.CRL2429.T1.p40.realigned.bam|7,hiPSC.CRL2429.T1.p11.realigned.bam|54,hiPSC.CRL2429.T1.p70.realigned.bam|17,hiPSC.CRL2429.T3.realigned.bam|20,hiPSC.CRL2429.T2.realigned.bam|29,hiPSC.CRL1502.T0.realigned.bam|1,hiPSC.CRL2429.T4.realigned.bam|6,hiPSC.CRL2429.T6.realigned.bam|14,hiPSC.CRL2429.T0.realigned.bam|16	hiPSC.CRL2429.T5.realigned.bam|1,hiPSC.CRL2429.T1.p70.realigned.bam|3,hiPSC.CRL2429.T3.realigned.bam|5,hiPSC.CRL2429.T2.realigned.bam|2,hiPSC.CRL2429.T4.realigned.bam|1,hiPSC.CRL2429.T6.realigned.bam|2	CTTCTGGCCGGGCGCGTGGCTCTTGCCTGTAATCCCAGCACTTTGGGAGGCCGAGGCGGGCAGATCACAAGGTCAGGAGATCCAGACCATCCTGGCTAACACGGTGAAACCCCGTCTCTACTAAAAATACAAAAAATTAGCCGGGCGTGGTGGCGGGCGTCTGTAGTCCCAGCTACTGGGGAGGCTGAGGCAGGAGAATGACGGAACCTGGGAAGTGGAGCTTGCAATGAGCCGAGATCTCGCCACTGCACGCCAGCCTGGGGGACAGAGCGAGCCTCTGTCTCAAGAAAAAATAGGGGGAGGAGCCAAGATGGCCGAATAGGAACAGCTCCGGTCTACAGCTCCCAGCGTGAGCGACGCAGAAGACGGTGATTTCTGCATTTCCATCTGAGGTACCGG…	AAACAAAAAAAAACCAAAAAAAAAGAAAAAAAAAAAAAAAAAAAAAAAAAAAAAAAAAAAAAAAAAATGTAAATAAAAAAAAAAAAAAAAAAAAAAAAGAAAAAATAAAGTAGCTTCCGCTGTCCCTACCACAAAAGCTGTTGATTTCATAGGACTAAGGTGAGACTCATGAATCAGCATTTCTAAGAGGACCCCAGGTGATTCTAATCCAGGTGTTCTGAGGACATGGTTT	CTGAGGCAGGAGAATGACGGAACCTGGGAAGTGGAGCTTGCAATGAGCCGAGATCTCGCCACTGCACGCCAGCCTGGGGGACAGAGCGAGCCTCTGTCTCAAGAAAAAATAGGGGGAGGAGCCAAGATGGCCGAATAGGAACAGCTCCGGTCTACAGCTCCCAGCGTGAGCGACGCAGAAGACGGTGATTTCTGCATTTCCATCTGAGGTACCGGGTTCATCTCACTAGGGAGTGCCAGACAGTGGGCGCAGGCCAGTGTGTGTGCGCACCGTGCGCGAGCCGAAGCAGGGCGAGGCATTGCCTCACCTGGGAAGCGCAAGGGGTCAGGGAGTTCCCTTTCCGAGTCAAAGAAAGGGGTGACGGTCGCACCTGGAAAATCGGGTCACTCCCACCCGAAT…	ATTGGAAACCATCATTCTCAGTAAACTATCGCAAGAACAAAAAACCAAACACCGCATATTCTCACTCATAGGTGGGAATTGAACAATGAGATCACATGGACACAGGGAGGGGAATATCACACTCTGGGGACTGTGGTGGGGTCGGGGGAGGGGGGAGGGATAGCATTGGGAGATATACCTAATGCTAGATGACACATTAGTGGGTGCAGCGCACCAGCATGGCACATGTATACATATGTAACTAACCTGCACAATAGTGCACATGTACCCTAAAACTTAGAGTAGATTAATAAAAAAAAAAAAAAAAAAAAAAAAAAAACAAAAGTGTTGAA	9|74896619|74896758|L1|+|CS2011,RS2013,PS2015	Polymorphic	NA
cce6b329-3e76-4970-93e9-55a222d932f5	9	77544378	77544645	77544512	77544498	L1	L1Ta	3148	6121	+	+	N	AAAAACAATGGAATA	hiPSC.CRL2429.T1.p11.realigned.bam|2,hiPSC.CRL2429.T6.realigned.bam|1,hiPSC.CRL2429.T3.realigned.bam|5,hiPSC.CRL2429.T5.realigned.bam|1	hiPSC.CRL1502.T3.realigned.bam|1,hiPSC.CRL2429.T5.realigned.bam|9,hiPSC.CRL2429.T1.p70.realigned.bam|8,hiPSC.CRL2429.T3.realigned.bam|10,hiPSC.CRL2429.T2.realigned.bam|10,hiPSC.CRL2429.T4.realigned.bam|3,hiPSC.CRL2429.T6.realigned.bam|7,hiPSC.CRL2429.T0.realigned.bam|2	AGTAACACATTCAGCTAGACAATAAAATACAAAAGTGAATAAAAATATTTTCAGGTGTTCAGAACGTGAGATTTTCCTAACATTCTCACCTCTTAAGATTTACTAGAGGACTGGCTCCACAAAAACAATGGAATAGAATCAAATAGACACAATAAAAAATGATAAAGGGGATAAATTGTTGAGAACAGCGAATGT	AAAAAAAAAAAAAAAAAAAAAAAAAAAATAAGCTTGTAAAATTAACCCGAGATAAATCCCATGTTTGTTAAACTTAGTATAAAAAACTTTTAGTGGTTAAAAAAAAAAAAAAAAAAAAAACAATGGAATAAACTGAAAATGGAAAGTATGGTGTTCAGGGAACAGGGGAGCCAATATGAGAAAAAGTAAAAAGAATCCACAGGGTGAGAGGGAAAGGAGGNCCCCAAAACAAGGGCTGTGCAGTAGGTGCAATGAGCAACTAGA	TTCTCACCTCTTAAGATTTACTAGAGGACTGGCTCCACAAAAACAATGGAATAGAATCAAATAGACACAATAAAAAATGATAAAGGGGATATCACCACCGATCCCACAGAAATACAAACTACCATCAGAGAATACTACAAACACCTCTACGCAAATAAACTAGAAAATCTAGAAGAAATGGATACATTCCTCGACACATACACTCTCCCAAGACTAAACCAGGAAGAAGTTGAATCTCTGAATAGACCAATAACAGGCTCTGAAATTGTGGCAATAATCAATAGTTTACCAACCAAAAAGAGTCCAGGACCAGATGGATTCACAGCCGAATTCTACCAGAGGTACATGGAGGAACTGGTACCATTCCTTCTGAAACTATTCCAATCAATAGAAAAAGAG…	GACACAGGAAGGGGAATATCACACTCTGGGGACTGTGGTGGGGTCGGGGGAGGGGGGAGGGATAGCATTGGGAGATATACCTAATGCTAGATGACACATTAGTGGGTGCAGCGCACCAGCATGGCACATGTATACATATGTAACTAACCTGCACAATGTGCACATGTACCCTAAAACTTAGAGTATAATAAAAAAAAAAAAAAAAAAAAAAAAAAAAAAGAGTAAACAAAGAGTAAAAAAAAAAA	NA	Polymorphic	NA
796ef28f-df3e-4f28-9a7f-271a4cd7e439	9	82082649	82082978	82082777	82082792	L1	L1Ta	2239	6121	+	-	Y	TAAGCATCCTATTTTC	hiPSC.CRL1502.T3.realigned.bam|4,hiPSC.CRL1502.T1.p15.realigned.bam|1,hiPSC.CRL1502.T1.p76.realigned.bam|1,hiPSC.CRL1502.T5.realigned.bam|7,hiPSC.CRL1502.T0.realigned.bam|2,hiPSC.CRL1502.T4.realigned.bam|9	hiPSC.CRL1502.T3.realigned.bam|5,hiPSC.CRL1502.T1.p40.realigned.bam|1,hiPSC.CRL1502.T2.realigned.bam|7,hiPSC.CRL1502.T6.realigned.bam|1,hiPSC.CRL1502.T1.p15.realigned.bam|4,hiPSC.CRL1502.T1.p76.realigned.bam|1,hiPSC.CRL1502.T5.realigned.bam|2,hiPSC.CRL1502.T0.realigned.bam|1,hiPSC.CRL1502.T4.realigned.bam|2	ACACAGTGTGATTTAGGCAAGAAGAAAATAAAATCATCCATAACTCCACTATGAGAGAAATCCGTAGTTATTATTTTAAATAGCATTATTTATTATTCCTCTTTGAACTGACTTCTTAAGTTAAAACTTCTTAAGTTAGAAAGATTTCAAGCAAAGCTTATAAATGAATACAACAAGGAAAGAGATGAAAATAGGATGCTTACTTCCAACTATGTGGTCAATTTTGGAATAGGTGTGGTGTGGTGCTGAAAAAAAGGTATATTCTGTTGATTTGGGGTGGAGAGTTCTGTAGATGTCTATTAGGTCTGCTTGGTGCAGAGCTGAGTTCAATTCCTGGGTATCCTTGTTGACTTTCTGTCTCGTTGATCTGTCTAATGTTGACAGTGGGGTGTTAAAGTC…	CAGAGCGAGACTCCGTCTCAAAAAGAAGAAAAAGAAAGAAAAAAAAGAATAGTGACTTGAGGTCAGAGAACTCATTTTATAGATGAAGTGCCCCCTTCATTTACAAAATGCTCTCTTTTTTCTAATTCTAAGCATCCTATTTTCTTTTTTTTTTTTTTTTTTTTTTTTTTTTTTTTTAACTTCTTTTTTTTTTTTTTTTTTATTTTTATTTTTTGGGTTATTTTTTCC	TTTTGGAATAGGTGTGGAGCACCCAGATTCATAAAGCAAGTCCTCAGTGACCTACAAAGAGACTTAGACTCCCACACATTAATAATGGGAGACTTTAACACCCCACTGTCAACATTAGACAGATCAACGAGACAGAAAGTCAACAAGGATACCCAGGAATTGAACTCAGCTCTGCACCAAGCAGACCTAATAGACATCTACAGAACTCTCCACCCCAAATCAACAGAATATACCTTTTTTTCAGCACCACACCACACCTATTCCAAAATTGACCCAACA	ATCCTTTGTAGGGACATGGATGAAATTGGAAACCATCATTCTCAGTAAACTATCGCAAGAACAAAAAACCAAACACCGCATATTCTCACTCATAGGTGGGAATTGAACAATGAGATCACATGGACACAGGAAGGGGAATATCACACTCTGGGGACTGTGGTGGGGTCGGGGGAGGGGGGAGGGATAGCATTGGGAGATATACCTAATGCTNAGATGACACATTAGTGGGTGCAGCGCACCAGCATGGCACATGTATACATATGTAACTAACCTGCACAATGTGCACATGTACCCTAAAACTTAGAGTATAATAATAAAAAAAAAAAAAGAAGTTAAAAAAAAAAAAAAAAAAAAAAAAAAAAAAAAAAAAAAAATGGGACTTAAAATTAAAAAAAAGAA…	9|82082211|82083012|L1|-|EL2012,RI2010,PS2015,EH2014,AE2011,JT2014,RS2013,AE2010	Polymorphic	NA
693eacfc-93d2-4319-aecb-c88c081a48c2	9	121394458	121394779	121394589	121394603	L1	L1Ta	6	6056	-	-	N	CAGAATATTGTTTCT	hiPSC.CRL2429.T5.realigned.bam|46,hiPSC.CRL2429.T1.p40.realigned.bam|13,hiPSC.CRL2429.T1.p11.realigned.bam|49,hiPSC.CRL2429.T1.p70.realigned.bam|19,hiPSC.CRL2429.T3.realigned.bam|22,hiPSC.CRL2429.T2.realigned.bam|23,hiPSC.CRL2429.T4.realigned.bam|15,hiPSC.CRL2429.T6.realigned.bam|23,hiPSC.CRL2429.T0.realigned.bam|5	hiPSC.CRL2429.T5.realigned.bam|16,hiPSC.CRL1502.T1.p76.realigned.bam|2,hiPSC.CRL1502.T2.realigned.bam|1,hiPSC.CRL2429.T2.realigned.bam|26,hiPSC.CRL1502.T6.realigned.bam|1,hiPSC.CRL2429.T3.realigned.bam|24,hiPSC.CRL2429.T1.p70.realigned.bam|20,hiPSC.CRL1502.T5.realigned.bam|3,hiPSC.CRL2429.T4.realigned.bam|20,hiPSC.CRL2429.T6.realigned.bam|22,hiPSC.CRL1502.T4.realigned.bam|3	GAGATTCCGTGGGCGTAGGACCCTCTGAGCCAGGTGTGGGATATAGTCTCATGGTGCGCCGTTTCTTAAGCCGGTCTGAAAAGCGCAATATTCGGGTGGGAGTGACCCGATTTTCCAGGTGCGTCCATCACCCCTTTCTTTGACTCGGAAAGGGAACTCCCTGACCCCTTGCGCTTCCCAGGTGAGGCAATGCCTCGCCCTGCTTCGGCTCGCGCACGGTGCGCACACACACTGGCCTGCGCCCACTGTCTGGCACTCCCTAGTGAGATGAACCCGGTACCTCAGATGGAAATGCAGAAATCACCCGTCTTCTGCGTCGCTCACGCTGGGAGCTGTAGACCGGAGCTGTTCCTATTCGGCCATCTTGGCTCCCAGAATATTGTTTCTAGCCCTTGCTAG…	AAGCTCCCATTTGAGATATGGTTTCCCTGTCGGTGGCCACTAGAGGCATCTTAACAAATAAAGTACCCTAAAGAAACTTCGCTGCTTTGATTATTACTATAGTGTATGGTTACACACTGTGGAGTAAGACTCAGAATATTGTTTCTTTTTTTTTTTTTTTTTTTTATTATTATACTCTAATGTTTTAGGGTATATAGTGCACATTGTGCAGGTTAGTTACATATGTATACATGTGCCATGCTGGTGCGCTGCACCCACTAATGTGTCAT	AACTACTTATTAACCTTCTACAAAGTACCAGGCTCTGTGATCCAGAAGCAAACAGCAGAGCGTTGCACATCTAGCAAGGGCTAGAAACAATATTCTGGGAGCCAAGATGGCCGAATAGGAACAGCTCCGGTCTACAGCTCCCAGCGTGAGCGACGCAGAAGACGGGTGATTTCTGCATTTCCATCTGAGGTACCGGGTTCATCTCACTAGGGAGTGCCAGACAGTGGGCGCAGGCCAGTGTGTGTGCGCACCGTGCGCGAGCCGAAGCAGGGCGAGGCATTGCCTCACCTGGGAAGCGCAAGGGGTCAGGGAGTTCCCTTTCCGAGTCAAAGAAAGGGGTGATGGACGCACCTGGAAAATCGGGTCACTCCCACCCGAATATTGCGCTTTTCAGACCGG…	TGACTGATTTCAGACTATCAACATGATGTCACTGAACTCTAGTTAATAAGATATATATATGCACAATTGGCTCTTCATACCTAGTAGGAGCTTCCTCCTGGATAAAAAGTACACCATGGAATACTATGCAGCCATAAAAAATGATGAGTTCATATCCTTTGTAGGGACATGGATGAAATTGGAAACCATCATTCTCAGTAAACTATCGCAAGAACAAAAAACCAAACACCGCATATTCTCACTCATAGGTGGGAATTGAACAATGAGATCACATGGACACAGGAAGGGAAATATCACACTCTGGGGACTGTGGTGGGGTCGGGGGAGGGGGGAGGGATAGCATTGGGAGATATACCTAATGCTAGATGACACATTAGTGGGTGCAGCGCACCAGCATGG…	9|121394410|121394796|L1|-|CS2011,EL2012,RI2010,PS2015,AE2011,JT2014,RS2013	Polymorphic	NA
33e49b40-aad4-4d53-ad52-3629725132e4	9	125419306	125419698	125419569	125419556	L1	L1Ta	5686	6121	+	+	N	AAATCTTTACCACA	hiPSC.CRL2429.T5.realigned.bam|11,hiPSC.CRL2429.T1.p40.realigned.bam|3,hiPSC.CRL2429.T1.p11.realigned.bam|6,hiPSC.CRL2429.T1.p70.realigned.bam|9,hiPSC.CRL2429.T3.realigned.bam|5,hiPSC.CRL2429.T2.realigned.bam|9,hiPSC.CRL2429.T4.realigned.bam|7,hiPSC.CRL2429.T6.realigned.bam|8,hiPSC.CRL2429.T0.realigned.bam|3	hiPSC.CRL2429.T5.realigned.bam|7,hiPSC.CRL1502.T1.p40.realigned.bam|1,hiPSC.CRL2429.T1.p70.realigned.bam|6,hiPSC.CRL2429.T3.realigned.bam|5,hiPSC.CRL2429.T2.realigned.bam|6,hiPSC.CRL2429.T4.realigned.bam|10,hiPSC.CRL2429.T6.realigned.bam|11,hiPSC.CRL2429.T0.realigned.bam|1	TTTTTCATTTTTATATAGATTTTGACTACTAATATGTTTGAAGATCTTTCTCAGGTTATTCCAAATGTCAGGGGGTGTCCTCAATCTCCTGGACCTTTAGGCTACAAAAGAGGCTTTTAGTATGAGGTTTATCATTTTGGAGAAATCAGAGACTTTCTGGCCAACTCAGACTGTAAATAATAAAAATACAAATAATAGAAAATTGTTATATAGAACTTACCAGAAGTGTCTTTACACATATTACATAATTAAATCTTTACCACAGCCATAAAAAATGATGAGTTCATGTCCTTTGTAGGGACATGGATGAAATTGGAAACCATCATTCTCAGTAAACTATCGCAAGAACAAAAAACCAAACACCGCATATTCTCACTCATAGGTGGGAATTGAACAATG…	CAGCGCACCAGCATGGCACATGTATACATATGTAACTAACCTGCACAATGTGCACATGTACCCTAAAACTTAGAGTATAATAAAAAAAAAAAAATTATAAAAAAAAAAAAAAAAAATCTTTACCACAATTATGAGGCAGCTACTATTATCTATTTTTTACATAGAGTCAAAAAAGGCAAAGAAAGTTTCGGTAACTCCAACCCCAAGATACTACAACTGGTTATCAAGACAAGATGTCTGAC	CTTTCTGGCCAACTCAGACTGTAAATAATAAAAATACAAATAATAGAAAATTGTTATATAGAACTTACCAGAAGTGTCTTTACACATATTACATAATTAAATCTTTACCACAGCCATAAAAAATGATGAGTTCATGTCCTTTGTAGGGACATGGATGAAATTGGAAACCATCATTCTCAGTAAACTATCGCAAGAACAAAAAACCAAACACCGCATATTCTCACTCATAGGTGGGAATTGAACAATGAGATCACATGGACACAGGAAGGGGAATATCACACTCTGGGGACTGTGGTGGGGTTGGGGGAGGGGGGAGGGATAGCATTGGGAGATATACCTAATGCTAGATGACACGTTAGTGGGTGCAGCGCACCAGCATGGCACATGTATACATATGTA…	CTTTCTGGCCAACTCAGACTGTAAATAATAAAAATACAAATAATAGAAAATTGTTATATAGAACTTACCAGAAGTGTCTTTACACATATTACATAATTAAATCTTTACCACAGCCATAAAAAATGATGAGTTCATGTCCTTTGTAGGGACATGGATGAAATTGGAAACCATCATTCTCAGTAAACTATCGCAAGAACAAAAAACCAAACACCGCATATTCTCACTCATAGGTGGGAATTGAACAATGAGATCACATGGACACAGGAAGGGGAATATCACACTCTGGGGACTGTGGTGGGGTTGGGGGAGGGGGGAGGGATAGCATTGGGAGATATACCTAATGCTAGATGACACGTTAGTGGGTGCAGCGCACCAGCATGGCACATGTATACATATGTA…	9|125419220|125420021|L1|+,-|AK2014,PS2015,AE2011,JT2014,RS2013,AE2010	Polymorphic	NA
58a4ecec-f5ec-4d80-995a-54fd976751eb	10	16031305	16031661	16031587	16031587	L1	L1Ta	5647	6071	+	+	N	NA	hiPSC.CRL1502.T3.realigned.bam|4,hiPSC.CRL1502.T1.p40.realigned.bam|3,hiPSC.CRL1502.T2.realigned.bam|4,hiPSC.CRL1502.T6.realigned.bam|1,hiPSC.CRL1502.T1.p15.realigned.bam|2,hiPSC.CRL1502.T1.p76.realigned.bam|5,hiPSC.CRL1502.T5.realigned.bam|11,hiPSC.CRL1502.T0.realigned.bam|1,hiPSC.CRL1502.T4.realigned.bam|7	hiPSC.CRL1502.T1.p76.realigned.bam|3,hiPSC.CRL1502.T2.realigned.bam|1	TGAGTGAGAATATGCGGTGTTTGGTTTTTTGTTCTTGCGATAGTTTACTGAGAATGATGGTTTCCAGTTTCATCCATGTCCCTACAAAGGATATGAACTCATCATTTTTTATGGCTGCATATTATTCCATGGTGTATATGTGCCACATTTTCTTAAACCATGAAAAAAAGTGTCTTAGAACCAAAGAAGCACAGTATTCTGCCATGATAAGATTAAAAGTTGATGAAATTCAGTATCAGATTGCCTTGATGTTCTCTGTAAGGAAACTATGTTGTCAGCTGAGAACGGGTTGACCTTAGGATATAATGAAGGTTGAAGACAGCAAGAAGCGCTCAGAAAAGTCACTGATAAATATGATAAAAAATAAGAGAAAACTTGTTTTCACTGCAAGCTGCTCTT…	AATGTGCACATGTACCCTAAAACTGAGAGTATAATAAAAAAAAAATAAATAAAAAAAAAAAAAAAAAAAAAAAAATAAAATATATATATTTTAATTTGGAATATGTGTTGCAATCAATTAGGCTTTAAATTCAATGAAATAGGGCATATTAGTAACTT	TATCATGGCAGAATACTGTGCTTCTTTGGTTCTAAGACACTTTTTTTCATGGTTTAAGAAAATGTGGCACATATACACCATGGAATAATATGCAGCCATAAAAAATGATGAGTTCATATCCTTTGTAGGGACATGGATGAAACTGGAAACCATCATTCTCAGTAAACTATCGCAAGAACAAAAAACCAAACACCGCATATTCTCACTCATAGGTGGGAATTGAACAATGAGATCACATGGACACAGGAAGGGGAACATCACACTCTGGGGACTGTGGTGGGGTCGGGGGAGGGGGGAGGGATAGCATTGGGAGATATACCTAATGCTAGATGACACATTAATGGGTTCAGCGCACCAGCATGGCACATGTATACATATGTAACTAACCTGCACAATGTG…	TATCATGGCAGAATACTGTGCTTCTTTGGTTCTAAGACACTTTTTTTCATGGTTTAAGAAAATGTGGCACATATACACCATGGAATAATATGCAGCCATAAAAAATGATGAGTTCATATCCTTTGTAGGGACATGGATGAAACTGGAAACCATCATTCTCAGTAAACTATCGCAAGAACAAAAAACCAAACACCGCATATTCTCACTCATAGGTGGGAATTGAACAATGAGATCACATGGACACAGGAAGGGGAACATCACACTCTGGGGACTGTGGTGGGGTCGGGGGAGGGGGGAGGGATAGCATTGGGAGATATACCTAATGCTAGATGACACATTAATGGGTTCAGCGCACCAGCATGGCACATGTATACATATGTAACTAACCTGCACAATGTG…	10|16031381|16031679|L1|+,-|CS2011,EL2012,PS2015,EH2014,AE2011,JT2014,RS2013	Polymorphic	NA
040b31bf-bfe8-44c1-b308-3c6061bdff22	10	25576801	25577177	25576934	25576948	L1	L1Ta	0	6059	-	+	Y	AACTTTTACATTCTT	hiPSC.CRL1502.T3.realigned.bam|22,hiPSC.CRL2429.T1.p40.realigned.bam|1,hiPSC.CRL1502.T1.p40.realigned.bam|21,hiPSC.CRL1502.T2.realigned.bam|19,hiPSC.CRL1502.T6.realigned.bam|25,hiPSC.CRL1502.T1.p15.realigned.bam|7,hiPSC.CRL1502.T1.p76.realigned.bam|31,hiPSC.CRL1502.T5.realigned.bam|18,hiPSC.CRL1502.T0.realigned.bam|30,hiPSC.CRL1502.T4.realigned.bam|18	hiPSC.CRL1502.T3.realigned.bam|49,hiPSC.CRL2429.T5.realigned.bam|1,hiPSC.CRL1502.T1.p40.realigned.bam|5,hiPSC.CRL1502.T2.realigned.bam|37,hiPSC.CRL1502.T6.realigned.bam|43,hiPSC.CRL1502.T1.p15.realigned.bam|4,hiPSC.CRL1502.T1.p76.realigned.bam|48,hiPSC.CRL1502.T5.realigned.bam|32,hiPSC.CRL1502.T0.realigned.bam|2,hiPSC.CRL1502.T4.realigned.bam|52	ACTTGTGTTCAAACCCCCAAATCTACTATTTAGGAGGTAGGATGACTTGAGCAAGTGGTTGACCTCACAGTGCCTGAGTTTCTTTATTAGTAACATAAAAGTTGTGACAATTAAATGGGTTAATATGTGAAGCATGGTTAAAACAGTGTTTCACATATAGTATGCATTATGCATGTTTTAGCTATTATTATTTTACCCCCCTAACTTTCAGTAATGGAAATGTGGATATAAGAATGTAAAAGTTGGAGGAGGAGCCAAGATGGCCGAATAGGAACAGCTCCGGTCTACAGCTCCCAGCGTGAGCGACGCAGAAGACCGGTGATTTCTGCATTTCCATCTGAGGTACCGGGTTCATCTCACTAGGGAGTGCCAGACAGTGGGCGCAGGCCAGTGTGTGTG…	AAGCTGGCAGTACCAATCAATTATGTTTTAGTGGGAGAATATGAAAATGTAGAATATATATGCATGGAATACATCTGCAAATCACCAAGTCCTTGGGTTTCAATTAGCTCATGTGGAACTCCCATTGTAACATAACTTTTACATTCTTTTTTTTTTTTTTTTTTTTTTTATTGTACTCAGTTTTAGGGTACATGTTGCACATTGTGCAGGTTAGTTACATATGTATGACAAC	GGAAATGTGGATATAAGAATGTAAAAGTTGGAGGAGGAGCCAAGATGGCCGAATAGGAACAGCTCCGGTCTACAGCTCCCAGCGTGAGCGACGCAGAAGACCGGTGATTTCTGCATTTCCATCTGAGGTACCGGGTTCATCTCACTAGGGAGTGCCAGACAGTGGGCGCAGGCCAGTGTGTGTGCCCACCGTGCGCGAGCTGAAGCAGGGCGAGGCATTGCCTCACCTGGGAAGCGCCAGGGGTCAGGGAGTTCCCTTTCCGAGTCAAAGAAAGGGGTGACGGACGCACCTGGAAAATCGGGTCACTCCCACCCGAATATTGCGCTTTTCAGACCGGCTTAAGAAACGACGCACCACGAGACTATATCCCACACCTGGCTCAGAGGGTCCTACGCCCAC…	ATCCTTTGTAGGGACATGGATGAAATTGGAAACCATCATTCCCAGTAAACTATCGCAAGAACAAAAAACCAAACACCGCATATTCTCACTCATAGGTGGGAATTGAACAATGAGATTACATGGACACAGGAAGGGGAATATCACACTCTGGGGACTGTGGTGGGGTCGGGGGAGGGGGGCGGGATAGCATTGGGAGATATACCTAATGCTAGATGACACATTAGTGGGTGCAGTGCACCAGCATGGCACATGTATACATATGTAACTAACCTGCACAATGGTACACATGTACCCTAAAACTTAGAGTATAATAAAAAAAAAAAAAAAAAAAATAAAAGTGAA	10|25576432|25577132|L1|-|RS2013,JT2014,RI2010,AE2011,PS2015	Polymorphic	NA
602e5eae-f829-48f3-87c4-17650115ab4d	10	25707554	25707862	25707686	25707699	L1	L1Ta	0	6064	-	-	N	GAAAATAATCTTTT	hiPSC.CRL1502.T3.realigned.bam|12,hiPSC.CRL2429.T5.realigned.bam|38,hiPSC.CRL2429.T1.p40.realigned.bam|19,hiPSC.CRL1502.T1.p40.realigned.bam|32,hiPSC.CRL2429.T1.p11.realigned.bam|34,hiPSC.CRL1502.T2.realigned.bam|39,hiPSC.CRL2429.T2.realigned.bam|63,hiPSC.CRL2429.T3.realigned.bam|44,hiPSC.CRL1502.T1.p15.realigned.bam|18,hiPSC.CRL1502.T1.p76.realigned.bam|41,hiPSC.CRL2429.T1.p70.realigned.bam|42,h…	hiPSC.CRL1502.T3.realigned.bam|37,hiPSC.CRL2429.T1.p70.realigned.bam|28,hiPSC.CRL2429.T5.realigned.bam|24,hiPSC.CRL2429.T1.p40.realigned.bam|2,hiPSC.CRL1502.T1.p40.realigned.bam|5,hiPSC.CRL2429.T1.p11.realigned.bam|5,hiPSC.CRL1502.T2.realigned.bam|37,hiPSC.CRL2429.T2.realigned.bam|32,hiPSC.CRL1502.T6.realigned.bam|24,hiPSC.CRL1502.T1.p15.realigned.bam|3,hiPSC.CRL1502.T1.p76.realigned.bam|29,hiPSC…	TGGGCGTAGGACCCTCTGAGCCAGGTGTGGGATATAGTCTCGTGGTGCGCCGTTTCTTAAGCCGGTCTGAAAAGCGCAATATTCGGGTGGGAGTGACCCGATTTTCCAGGTGCGTCCGTCACCCCTTTCTTTGACTCAGAAAGGGAACTCCCTGACCCCTTGCGCTTCCCAGGTGAGGCAATGTCTCGCCCTGCTTCGGCTCGCGCACGGTGCGCACACACACTGGCCTGCGCCCACTGTCTGGCACTCTCTAGTGAGATGAACCCGGTACCTCAGATGGAAATGCAGAAATCACCCGTCTTCTGCATCGCTCACGCTGGGAGCTGTAGACCGGAGCTGTTCCTATTCGGCCGTCTTGGCTCCTCCTCCCCGAAAATAATCTTTTGTTTGACTTATTTT…	TATTCGTGATCTCAAAGAGAGAGTATGGTTCCTTACAGCTTAATAATGTCAAGTGTTAGTATAACTTATTTTCAGATGGAAATTTCAGAGAAACAAGGTACACTGGAAGGAACAGCAGCATATACCATTTCTGAAAATAATCTTTTTTTTTTTTTTTTTTTTTTATCATAATCTTAAGTTTTTAAGGGG	AACTCAAAACATGCTAAAATTTAGTAAAAATAAGTCAAACAAAAGATTATTTTCGGGGGGGAGGACCCAAGACGGCCGAATAGGAACAGCTCCGGTCTACAGCTCCCAGCGTGAGCGATGCAGAAGACGGGTGATTTCTGCATTTCCATCTGAGGTACCGGGTTCATCTCACTAGAGAGTGCCAGACAGTGGGCGCAGGCCAGTGTGTGTGCGCACCGTGCGCGAGCCGAAGCAGGGCGAGACATTGCCTCACCTGGGAAGCGCAAGGGGTCAGGGAGTTCCCTTTCCGAGTCAAAGAAAGGGGTGACGGACGCACCTGGAAAATCGGGTCACTCCCACCCGAATATTGCGCTTTTCAGACCGGCTTAAGAAACGGCGCACCACGAGACTATATCCCAC…	AAAATGTGACACATATACACCATGGAATACTATGCAGCCATAAAAAATGATGAGTTCATGTCCTTTGTAGGGACATGGATGAAATTGGAAATCATCATTCTCAGTAAACTATCGCAAGGACAAAAAACCAAACACCGCATGTTCTCACTCATAGGTGGGAATTAGAACAATGAGATCACATGGACACAGGAAGGGGAATATCACACTCTGGGGACTGTGGTGGGGTCGGGGGCGGGGGGAGGGATAGCATTGGGAGATATACCTAATGCTAGATGACACGTTAGTGGGTGCAGCACACCAGCATGGCACATGTATACATATGTAACTAACCTGCACAATGTGCACATGTACCCTAAAACTTAGAAAGGG	10|25707346|25707936|L1|+,-|CS2011,EL2012,AK2014,RI2010,PS2015,EH2014,AE2011,JT2014,RS2013	Polymorphic	NA
25c40b75-c52d-4444-8d87-5af5b50ed5c4	10	42959602	42960044	42959761	42959742	L1	L1Ta	5415	6096	-	-	N	NA	hiPSC.CRL2429.T1.p40.realigned.bam|1,hiPSC.CRL2429.T1.p11.realigned.bam|7,hiPSC.CRL2429.T1.p70.realigned.bam|6,hiPSC.CRL2429.T3.realigned.bam|8,hiPSC.CRL2429.T4.realigned.bam|5,hiPSC.CRL2429.T6.realigned.bam|5,hiPSC.CRL2429.T0.realigned.bam|1	hiPSC.CRL2429.T5.realigned.bam|7,hiPSC.CRL2429.T1.p70.realigned.bam|6,hiPSC.CRL2429.T3.realigned.bam|10,hiPSC.CRL2429.T2.realigned.bam|6,hiPSC.CRL2429.T4.realigned.bam|11,hiPSC.CRL2429.T6.realigned.bam|5,hiPSC.CRL2429.T0.realigned.bam|1	TTTCTTTTTTTTTTTTTTTTTTTTTTTTTTATTATACTCTAAGTTTTAGGGTACATGTGCACATTGTGCAGGTTAGTTACATATGTATACATGTGCCATGCTGGTGCGCTGCACCCACTAATGTGTCATCTAGCATTAGGTATATCTCCCAATGCTATCCCTCCCCCCTCCCCCGACCCCACCACAGTCCCCAGAGTGTGATATTCCCCTTCCTGTGTCCATGTGATCTCATTGTTCAATTCCCACCTATGAGTGAGAATATGCGGTGTTTGGTTTTTTGTTCTTGCGATAGTTTACTGAGAATGATGGTTTCCAATTTCATCCATGTCCCTACAAAGGATATGAACTCATCATTTTTTATGGCTGCATAGTATTCCATGGTGTATATGTGCCACATTT…	TGGTGGAGCGACCCAAGAGTGTACAGGAATCGAGGGCATATGGGAACTCTGGACTCTGCACTCCATTTTGCTGTACACTCAAATCTACTCTAAAATAATAATGTATCTTTAAAAATCTATTACTATCACATAGCCCTTTTCTTTTTTTTTTTTTTTTTTTTTTTTTTTATTATACTCTATACTCTAAGTTTTAGGGTACATGTGCACATTGTGCAGGTTAG	TGTTGGTGGGACTGTAAACTAGTTCAACCATTGTGGAAGTCAGTGTGGCGATTCCTCAGGGATCTAGAACTAGAAATACCATTTGACCCAGCCATCCCATTACTGGGTATATACCCAAATGAGTATAAATCATGCTGCTATAAAGACACATGCACACGTATGTTTATTGCGGCACTATTCACAATAGCAAAGACTTGGAACCAACCCAAATGTCCAACAATGATAGACTGGATTAAGAAAATGTGGCACATATACACCATGGAATACTATGCAGCCATAAAAAATGATGAGTTCATATCCTTTGTAGGGACATGGATGAAATTGGAAACCATCATTCTCAGTAAACTATCGCAAGAACAAAAAACCAAACACCGCATATTCTCACTCATAGGTGGGAAT…	TGTTGGTGGGACTGTAAACTAGTTCAACCATTGTGGAAGTCAGTGTGGCGATTCCTCAGGGATCTAGAACTAGAAATACCATTTGACCCAGCCATCCCATTACTGGGTATATACCCAAATGAGTATAAATCATGCTGCTATAAAGACACATGCACACGTATGTTTATTGCGGCACTATTCACAATAGCAAAGACTTGGAACCAACCCAAATGTCCAACAATGATAGACTGGATTAAGAAAATGTGGCACATATACACCATGGAATACTATGCAGCCATAAAAAATGATGAGTTCATATCCTTTGTAGGGACATGGATGAAATTGGAAACCATCATTCTCAGTAAACTATCGCAAGAACAAAAAACCAAACACCGCATATTCTCACTCATAGGTGGGAAT…	10|42959612|42959839|L1|-|RI2010,PS2015	Polymorphic	NA
3eb37521-1bf5-4107-a536-acb7500a8698	10	53062957	53063211	53063100	53063102	L1	L1Ta	4198	6115	-	-	N	TCT	hiPSC.CRL2429.T5.realigned.bam|1,hiPSC.CRL2429.T1.p11.realigned.bam|2,hiPSC.CRL2429.T1.p70.realigned.bam|1,hiPSC.CRL2429.T3.realigned.bam|7,hiPSC.CRL2429.T2.realigned.bam|1,hiPSC.CRL1502.T0.realigned.bam|1,hiPSC.CRL2429.T6.realigned.bam|6,hiPSC.CRL2429.T0.realigned.bam|1	hiPSC.CRL2429.T5.realigned.bam|3,hiPSC.CRL2429.T1.p40.realigned.bam|1,hiPSC.CRL2429.T1.p11.realigned.bam|1,hiPSC.CRL2429.T1.p70.realigned.bam|4,hiPSC.CRL2429.T3.realigned.bam|3,hiPSC.CRL2429.T2.realigned.bam|4,hiPSC.CRL2429.T4.realigned.bam|7,hiPSC.CRL2429.T6.realigned.bam|3,hiPSC.CRL2429.T0.realigned.bam|1	CCCATTGCTTGTTTTTCTCAGGTTTGTCAAAGATCAGATAGTTGTAGATATGTGGCATTATTTCTGAGGGCTCTGTTCTGTTCCATTGATCTATATCTCTGTTTTGGTACCAGTACCATGCTGTTTTGGTTACTGTAGCCTTGTAGTATAGTTTGAAGTCAGGTAGTGTGATGCCTCCAGCTTTGTTCTTTTGGCTTAGGATTGACTTGGCAATGCGGGCTCTTTTTTGGTTCCATATGAACTTTAAAGTAGTTTTTTCCAATTCTGTGAAGAAAGTCATTGGTAGCTTGATGGGGATGGCATTGAATCTAAGAGTTAAATGTTCACTGCTAGTCTTCACAGCAATCATCAAACAGGCCTATTCAGTTTAAGATGGCCTCATGTGTGCGCTGTCAGTGA…	AATTTTAGGAAGATACATCCTCCTCTATTCTTTTCTCTCAAGGACTTCCCAAGTTTCCGTGCAATGTTTGCTTTAATTCTTTTAATATGAATAATACAATATGTTTTACATGGCACTACCACTTTATTTAAATCTCAAGATTTTCTTTTTTTTTTTTTTTTTTTTTTTTTTTTTTATTATACTCTAAGTTTTAGGGTACATGTGCACATTGTGCAGGTTAGTTACATANTGTATA	TAGATTCAATGCCATCCCCATCAAGCTACCAATGACTTTCTTCACAGAATTGGAAAAAACTACTTTAAAGTTCATATGGAACCAAAAAAGAGCCCGCATTGCCAAGTCAATCCTAAGCCAAAAGAACAAAGCTGGAGGCATCACACTACCTGACTTCAAACTATACTACAAGGCTACAGTAACCAAAACAGCATGGTACTGGTACCAAAACAGAGATATAGATCAATGGAACAGAACAGAGCCCTCAGAAATAATGCCACATATCTACAACTATCTGATCTTTGACAAACCTGAGAAAAACAAGCAATGGG	CAGCCATAAAAAATGATGAGTTCATATCCTTTGGAGGGACATGGATGAAATTGGAAACCATCATTCTCAGTAAACTATCGCAAGAACAAAAAACCAAACACCGCATATTCTCACTCATAGGTGGGAATTGAACAATGAGATCACATGTACCACAGGAAGGGGAATATCACACTCTGGGGACTGTGGTGGGGTCGGGGGAGGGGGGAGGGATAGCACTGGGAGATATACCTAATGCTAGATGACACATTAGTGGGTGCAGCGCACCAGCATGGCACATGTATACATATGTAACTAACCTGCACAATGTGCACATGTACCCTAAAACTTAGAGTATAATAAAAAAAAAAAAAAAAAAAAAAAAAAAAAAGAAAAGTAAAGGAATATA	10|53062716|53063197|L1|+,-|CS2011,AK2014,RI2010,PS2015,EH2014,JT2014,RS2013	Polymorphic	NA
f7c8031e-6900-4379-9fee-8df228613470	10	68913400	68913788	68913546	68913537	L1	L1Ta	5686	6086	-	-	N	TTTGTATTTT	hiPSC.CRL1502.T3.realigned.bam|12,hiPSC.CRL2429.T1.p40.realigned.bam|1,hiPSC.CRL1502.T1.p40.realigned.bam|2,hiPSC.CRL1502.T2.realigned.bam|8,hiPSC.CRL1502.T6.realigned.bam|6,hiPSC.CRL1502.T1.p15.realigned.bam|1,hiPSC.CRL1502.T1.p76.realigned.bam|16,hiPSC.CRL1502.T5.realigned.bam|11,hiPSC.CRL1502.T0.realigned.bam|2,hiPSC.CRL1502.T4.realigned.bam|10	hiPSC.CRL1502.T3.realigned.bam|5,hiPSC.CRL1502.T1.p40.realigned.bam|4,hiPSC.CRL1502.T2.realigned.bam|2,hiPSC.CRL1502.T6.realigned.bam|3,hiPSC.CRL1502.T1.p76.realigned.bam|1,hiPSC.CRL1502.T5.realigned.bam|1,hiPSC.CRL1502.T0.realigned.bam|1,hiPSC.CRL1502.T4.realigned.bam|5	TTTAGAGTAGATTTCTATATTTTATTTTACTCCTGGCTTCAAGAGGTGGTGGAGTAAAGTATGTTTTACCTTAATTTGCTAGCAAAACACAATATTCTTTATTGAACTAATTAAGCTGTTACTCAAAATGAAGTTGCTTTGTATTTTTTTTTTTTTTTTTTTTTTTTTTATTTTTTCTTTAAAGTTTTAGTGTTGGTATTTGTTCACAGT	TTTTTTTTTTTTTTTTTTTTTTTATTATACTCTAAGTTTTAGGGTACATGTGCACATTGTGCAGGTTAGTTACATATGTATACATGTGCCATGCTGGTGCGCTGCACCCACTAATGTGTCATCTAGCATTAGGTATATCTCCCAATGCTATCCCTCCCCCCTCCCCCGACCCCACCACAGTCCCCAGAGTGTGATATTCCCCTTCCTGTGTCCATGTGATCTCATTGTTCAATTCCCACCTATGAGTGAGAATATGCGGTGTTTGGTTTTTTGTATTTTATAACATAAAGTATGGAATATTTTCTCCCTTTCAAAATGTTCCTTTTTTTCATAGGTACACTATTTAAAAATTATTGATTTTAGAGTTTCTTATCAGAGATAAGAAGGAAAATGCAATGT…	TAAGAAACTCTAAAATCAATAATTTTTAAATAGTGTACCTATGAAAAAAAGGAACATTTTGAAAGGGAGAAAATATTCCATACTTTATGTTATAAAATACAAAAAACCAAACACCGCATATTCTCACTCATAGGTGGGAATTGAACAATGAGATCACATGGACACAGGAAGGGGAATATCACACTCTGGGGACTGTGGTGGGGTCGGGGGAGGGGGGAGGGATAGCATTGGGAGATATACCTAATGCTAGATGACACATTAGGTGGGTGCAGCGCACCAGCATGGCACATGTATACATATGTAACTAACCTGCACAATGTGCACATGTACCCTAAAACTTAGAGTATAATAAAAAAAAAAAAAAAAAAAAAAAAAAATAATACACACATAAT	TAAGAAACTCTAAAATCAATAATTTTTAAATAGTGTACCTATGAAAAAAAGGAACATTTTGAAAGGGAGAAAATATTCCATACTTTATGTTATAAAATACAAAAAACCAAACACCGCATATTCTCACTCATAGGTGGGAATTGAACAATGAGATCACATGGACACAGGAAGGGGAATATCACACTCTGGGGACTGTGGTGGGGTCGGGGGAGGGGGGAGGGATAGCATTGGGAGATATACCTAATGCTAGATGACACATTAGGTGGGTGCAGCGCACCAGCATGGCACATGTATACATATGTAACTAACCTGCACAATGTGCACATGTACCCTAAAACTTAGAGTATAATAAAAAAAAAAAAAAAAAAAAAAAAAAATAATACACACATAAT	NA	Polymorphic	NA
c5b7ee49-561d-455f-a5ac-735382916953	10	68949034	68949549	68949324	68949312	L1	L1preTa	3	6126	+	+	N	AAAACATCATGTT	hiPSC.CRL1502.T3.realigned.bam|1,hiPSC.CRL2429.T1.p40.realigned.bam|5,hiPSC.CRL1502.T1.p40.realigned.bam|13,hiPSC.CRL1502.T2.realigned.bam|11,hiPSC.CRL1502.T6.realigned.bam|7,hiPSC.CRL1502.T1.p15.realigned.bam|15,hiPSC.CRL1502.T1.p76.realigned.bam|10,hiPSC.CRL1502.T5.realigned.bam|16,hiPSC.CRL1502.T0.realigned.bam|36,hiPSC.CRL1502.T4.realigned.bam|15,hiPSC.CRL2429.T0.realigned.bam|1	hiPSC.CRL1502.T3.realigned.bam|3,hiPSC.CRL1502.T1.p40.realigned.bam|2,hiPSC.CRL1502.T6.realigned.bam|3,hiPSC.CRL1502.T1.p76.realigned.bam|2,hiPSC.CRL1502.T5.realigned.bam|3,hiPSC.CRL1502.T4.realigned.bam|1	CTAACTCGGACACAGAGTGGAGTGGTGGTTACCAGGGGCTAGGGGGCAGGGACAGGATTCAGGAGATGCTGGTCAAAAGATTCAAAATTTTACTTTGACAGGAGGAATAAATACAAGAAATCTATTGCATAACTTGGTAACTATAGTTAATAATAATGTACTGTGTACTTGAAAATTGCTGAGAGTAGATATTAAGTGTTCTTACCACAAAAAAATAAGTATGTGAGGTAGTGCATATGTTAGTTTCATTTAGCCACTGCATAATGTGTATGTATTTCAAAACATCATGTTGGATGATTGGAGGAGCCAAGATGGCCGAATAGGAACAGCTCCAGTCTACAGCTCCCAGCGTGAGCGACGCAGAAGACCGGTGATTTCTCCATTTCCATCTGAGGTACC…	CTCTGGGGACTGTGGTGGGGTCGGGGGAGTGGGGAGGGATAGCATTGGGAGATATATCTAATGCTAGATGACACGTTAGTGGGTGCAGCGCACCAGCATGGCACATGTATACATATGTAACTAACCTGCACAATGTGCACATGTACCCTAAAACTTAAAGTATAATAATAATAATAATTAAAAAAGAAAAAAAAAAAAAAAAAAAACATCATGTTATACACCACAAATATACATAATTTTTATTCACTAATTTAAAAAATTTTAAATGAACTGCTAAAAAACAGTCTGGATGTGATCTTATCCAGATTTTATGTTATCAAGTCTTCCTGAACAGGCATCAGCATTATAATTATACAGCTAGAAGCAGAAAGACTGAAACTTGAAAACAAGTCAAAGAGA…	ATATGTTAGTTTCATTTAGCCACTGCATAATGTGTATGTATTTCAAAACATCATGTTGGATGATTGGAGGAGCCAAGATGGCCGAATAGGAACAGCTCCAGTCTACAGCTCCCAGCGTGAGCGACGCAGAAGACCGGTGATTTCTCCATTTCCATCTGAGGTACCGGGTTCATCTCACTAGGGAGTGCCAGACAGTGGGCGCAGGCCAGTGTGTGCGCGCACCGTGCGCGAGCCGAAGCAGGGCGAGGCATTGCCTCACCTGGGAAGCGCAAGGGGTCAGGGAGTTCCCTTTCCGAGTCAAAGAAAGGGGTGACGGACGNCCACACCTGGAAAA	GTTCATGTCCTTTGTAGGGACATGGATGAAATTGGAAACCATCATTCTCAGTAAACTATCACAAGAACAAAAAACCAAACACCACATATTCTCACTCATAGGTGGGAATTGAACAATGAGATCACATGGACACAGGAAGGGGAATATCACACTCTGGGGACTGTGGTGGGGTCGGGGGAGTGGGGAGGGATAGCATTGGGAGATATATCTAATGCTAGATGACACGTTAGTGGGTGCAGCGCACCAGCATGGCACATGTATACATATGTAACTAACCTGCACAATGTGCACATGTACCCTAAAACTTAAAGTATAATAATAATAATAATTAAAAAAGAAAAAAAAAAAAAAAAAAAAACAACCAAAT	10|68949131|68949677|L1|+|EH2014,RS2013,EL2012,RI2010,AE2011	Polymorphic	NA
4048e56c-b897-4065-bc09-f600522670b7	10	110453250	110453575	110453469	110453466	L1	L1Ta	5213	6121	+	+	N	AAAG	hiPSC.CRL1502.T3.realigned.bam|3,hiPSC.CRL2429.T1.p70.realigned.bam|4,hiPSC.CRL1502.T1.p40.realigned.bam|1,hiPSC.CRL2429.T1.p11.realigned.bam|3,hiPSC.CRL1502.T2.realigned.bam|2,hiPSC.CRL2429.T2.realigned.bam|2,hiPSC.CRL1502.T6.realigned.bam|4,hiPSC.CRL1502.T1.p15.realigned.bam|1,hiPSC.CRL1502.T1.p76.realigned.bam|3,hiPSC.CRL2429.T3.realigned.bam|1,hiPSC.CRL1502.T5.realigned.bam|4,hiPSC.CRL1502.T0…	hiPSC.CRL1502.T3.realigned.bam|32,hiPSC.CRL2429.T1.p70.realigned.bam|24,hiPSC.CRL2429.T5.realigned.bam|21,hiPSC.CRL2429.T1.p40.realigned.bam|2,hiPSC.CRL1502.T1.p40.realigned.bam|7,hiPSC.CRL2429.T1.p11.realigned.bam|1,hiPSC.CRL1502.T2.realigned.bam|19,hiPSC.CRL2429.T2.realigned.bam|32,hiPSC.CRL1502.T6.realigned.bam|32,hiPSC.CRL1502.T1.p15.realigned.bam|2,hiPSC.CRL1502.T1.p76.realigned.bam|22,hiPSC…	AGAAAGAGGAGAATCTGATTTTCAGAGCTGCCACATTATTAGTTCAGATGTCCAGTTTTCAACAACAACAACAAAACTACGGGGCATACAATTAAATTGGAAAGTGTGGCCCATTTACAGGGAAACAAAAAACACAAACACAAAAGAGGAACTATCCTTGAGAAAGACTTCATAGCAGATCTACCTAATAAAAAAAGACTTTAAAACAGCTCTCTTAAAGTCTCCATGAACAGACACTTCTCAAAAGAAGACATTTATGCAGCCAAAAAACACATGAAGAAATGCTCATCATCACTGGCCATCAGAGAAATGCAAATCAAAACCACTATGAGATATCATCTCACACCAGTTAGAATGGCAATCATTAAAAATTCAGGAAACAACAGGTGCTGAAGAGGA…	GATGACACATTAGTGGGTGCAGCGCACCAGCATGGCACATGTATACATATGTAACTAACCTGCACAATGTGCACATGTACCCTAAAACTTAGAGTATAATAAAAAAAAAAAAAAAAAAAAAAAAGATACTCAAAGAACTAAAGGAGGGAATCACTTCGAAAATGGCTATATAAGAAACAGCTCTGGTCTACAGCTCCCAGCAAGACTGGAAATGTGCAGAAGACGGGGAATTTCTGC	TCCTTGAGAAAGACTTCATAGCAGATCTACCTAATAAAAAAAGACTTTAAAACAGCTCTCTTAAAGTCTCCATGAACAGACACTTCTCAAAAGAAGACATTTATGCAGCCAAAAAACACATGAAGAAATGCTCATCATCACTGGCCATCAGAGAAATGCAAATCAAAACCACTATGAGATATCATCTCACACCAGTTAGAATGGCAATCATTAAAAATTCAGGAAACAACAGGTGCTGAAGAGGATGCGGAGAAATAGGAACACTTTTACACTGTTGGTGGGACTGTAAACTAGTTCAACCATTGTGGAAGTCAGTGTGGCGATTCCTCAGGGATCTAGAACTAGAAATACCATTTGACCCAGCCATCCCATTACTGGGTATATACCCAAATGAGTATA…	ACTATGCAGCCATAAAAAATGATGAGTTCATATCCTTTGTAGGGACATGGATGAAATTGGAAACCATCATTCTCAGTAAACTATCGCAAGAACAAAAAACCAAACACCGCATATTCTCACTCATAGGTGGGAATTGAACAATGAGATCACATGGACAACAGGAAGGGGAATATCACACTCTGGGGACTGTGGTGGGGTCGGGGGAGGGGGGAGGGATAGCATTGGGAGATATACCTAATGCTAGATGACACATTAGTGGGTGCAGCGCACCAGCATGGCACATGTATACATATGTAACTAACCTGCACAATGTGCACATGTACCCTAAAACTTAGAGTATCTAATAAAAAAAAAAAAAAAAAAAAAAAAAGAAAATACCA	10|110453291|110454395|L1|+,-|AK2014,RI2010,EH2014,AE2011,JT2014,RS2013,AE2010	Polymorphic	NA
fd99f08d-7b9f-4961-ba3f-2b32b80df813	10	124454935	124455356	124455230	124455216	L1	L1Ta	0	6121	+	NA	N	AAGAAAAACTTAAAG	hiPSC.CRL2429.T5.realigned.bam|40,hiPSC.CRL2429.T1.p40.realigned.bam|6,hiPSC.CRL1502.T1.p40.realigned.bam|28,hiPSC.CRL2429.T1.p11.realigned.bam|41,hiPSC.CRL2429.T2.realigned.bam|26,hiPSC.CRL2429.T3.realigned.bam|31,hiPSC.CRL2429.T1.p70.realigned.bam|23,hiPSC.CRL1502.T0.realigned.bam|2,hiPSC.CRL2429.T4.realigned.bam|14,hiPSC.CRL2429.T6.realigned.bam|23,hiPSC.CRL2429.T0.realigned.bam|22	hiPSC.CRL2429.T5.realigned.bam|2,hiPSC.CRL2429.T1.p70.realigned.bam|3,hiPSC.CRL1502.T6.realigned.bam|1,hiPSC.CRL2429.T3.realigned.bam|7,hiPSC.CRL2429.T2.realigned.bam|1,hiPSC.CRL2429.T6.realigned.bam|5,hiPSC.CRL1502.T4.realigned.bam|1,hiPSC.CRL2429.T0.realigned.bam|3	CCATCTTTAAACTAGCAAGGCACATTCCTTGCTGGTCATGACCCATGGTCATGAAATGTTTCTGGCTGAGGAAACTCCTACTACAATGAAATGTCCAGATGTCCCGATATCACATAATAATATATGCTTTTTAGATGATTCTAGACATGCTTTGATGTACCTACACACTAAAATACCAAAAATAACTTTCTTTAAATCAACAAAGTAATACATTTTGTCACGCTGTTAGCCCACCCTCACATTGTCATAGCTTAGCTTTTACATAGATAAGACCCTTGTATAAGAAAAACTTAAAGGGGAGGAGCCAAGATGGCCGAATAGGAACAGCTCCGGTCTACAGCTCCCAGCGTGAGCGACGCAGAAGACGGTGATTTCTGCATTTCCATCTGAGGTACCGGG…	AATGTGCACATGTACCCTAAAACTTAGAGTATAATAAAAAAAAAAAAAAAATTTAACAGATCTCTCCACACAAAAAAAAAAAAAAAAAAAAGAAATGAAAAAAAAAAAAAAAAAAAAAAGAAAAACTTAAAGATGATGCATTCCTCTGCTTGCTTTCTGAGGACGCCCCACTCTGTAACTGAGTAGCTTTCAATAAGCTATCTCTTCTCTGTGCTTTCTGCAACTCACCTTGAATTTCTTCCTACACGAGATTCAAGA	CAAAAATAACTTTCTTTAAATCAACAAAGTAATACATTTTGTCACGCTGTTAGCCCACCCTCACATTGTCATAGCTTAGCTTTTACATAGATAAGACCCTTGTATAAGAAAAACTTAAAGGGGAGGAGCCAAGATGGCCGAATAGGAACAGCTCCGGTCTACAGCTCCCAGCGTGAGGCGACGCAGAAGACGGTGATTTCTGCATTTCCATCTGAGGTACCGGGTTCATCTCACTAGGGAGTGCCAGACAGTGGGCGCAGGCCAGTGTGTGTGCGCACCGTGCGCGAGCCGAAGCAGGGCGAGGCATTGCCTCACCTGGGAAGCGCAAGGGGTCAGGGAGTTCCCTTTCCGAGTCAAAGAAAGGGGTGACGGACGCACCTGGAAAATCGGGTCACTCCC…	GGAAACCATCATTCTCAGTAAACTATCGCAAGAACAAAAAACCAAACACCGCATATTCTCACTCATAGGTGGGAATTGAACAATGAGATCACATGGACACAGGAAGGGGAATATCACACTCTGGGGACTGTGGTGGGGTCGGGGGAGGGGGGAGGGATAGCATTGGGAGATATACCTAATGCTAGATGACACATTAGTGGGTGCAGCGCACCAGCATGGCACATGTATACATATGTAACTAACCTGCACAATGTATAGGCAC	10|124454907|124455708|L1|+|CS2011,EL2012,RI2010,PS2015,EH2014,CB2010,AE2011,AE2010,DBRIP,RS2013,JT2014	Polymorphic	NA
4457f412-6a33-4a89-8c9a-ada22f06ef75	11	15379970	15380389	15380259	15380244	L1	L1Ta	5155	6121	-	+	Y	AGAAGAAGTAAATACT	hiPSC.CRL1502.T3.realigned.bam|4,hiPSC.CRL2429.T1.p70.realigned.bam|2,hiPSC.CRL2429.T5.realigned.bam|1,hiPSC.CRL2429.T1.p11.realigned.bam|1,hiPSC.CRL1502.T2.realigned.bam|2,hiPSC.CRL2429.T2.realigned.bam|5,hiPSC.CRL1502.T6.realigned.bam|12,hiPSC.CRL1502.T1.p76.realigned.bam|1,hiPSC.CRL2429.T3.realigned.bam|4,hiPSC.CRL1502.T5.realigned.bam|5,hiPSC.CRL1502.T0.realigned.bam|2,hiPSC.CRL2429.T4.realig…	hiPSC.CRL1502.T3.realigned.bam|29,hiPSC.CRL2429.T1.p70.realigned.bam|33,hiPSC.CRL2429.T5.realigned.bam|30,hiPSC.CRL1502.T1.p40.realigned.bam|1,hiPSC.CRL1502.T2.realigned.bam|37,hiPSC.CRL2429.T2.realigned.bam|57,hiPSC.CRL1502.T6.realigned.bam|20,hiPSC.CRL1502.T1.p76.realigned.bam|43,hiPSC.CRL2429.T3.realigned.bam|38,hiPSC.CRL1502.T5.realigned.bam|21,hiPSC.CRL2429.T4.realigned.bam|37,hiPSC.CRL2429.…	ATTTACAAGAAAAAAACAAACAACCCCATCAAAAAGTGGGCGAAGGACATGAACAGACACTTCTCAAAAGAAGACATTTATGCAGTCAAAAAACACATGAAGAAATGCTCATCATCACTGGCCATCAGAGAAATGCAAATCAAAACCACTATGAGATATCATCTCACACCAGTTAGAATGGCAATCATTAAAAAGTCAGGAAACAACAGGTGCTGGAGAGGATGCGGAGAAATAGGAACACTTTTACACTGTTGGTGGGACTGTAAACTAGTTCAACCATTGTGGAAGTCAGTGTGGCGATTCCTCAGGGATCTAGAACTAGAAATACCATTTGACCCAGCCATCCCATTACTGGGTATATACCCAAATGAGTATTTACTTCTTCTAAAAGCTGAATAG…	AAGGGTTAAACCGGGGGGGGGGGGCGGTAGGGGAGGGGAGACCCCACAAAACACACCCACCCGGGGGCACAAAGGGAAACACCCCCTAAAAAAAAAAAAAAAAAAAAAAGAAAAAAAAAAAGAAGAAGTAAATACTATCCTTTCTGACAACATGACCGACCCTTAAGGACATTATGTGATGTGAAATAAGCTAGGCACAGAAAATAAATACCACATTGATCTCTTATGTGGAATCTAAAAAAGATGAACTCATAGAAAAAGTAGAT	AACTCAAACAAATTTACAAGAAAAAAACAAACAACCCCATCAAAAAGTGGGCGAAGGACATGAACAGACACTTCTCAAAAGAAGACATTTATGCAGTCAAAAAACACATGACGAAATGCTCATCATCACTGGCCATCAGAGAAATGCAAATCAAAACCACTATGAGATATCATCTCACACCAGTTAGAATGGCAATCATTAAAAAGTCAGGAAACAACAGGTGCTGGAGAGGATGCGGAGAAATAGGAACACTTTTACACTGTTGGTGGGACTGTAAACTAGTTCAACCATTGTGGAAGTCAGTGTGGCGATTCCTCAGGGATCTAGAACTAGAAATACCATTTGACCCAGCCATCCCATTACTGGGTATATACCCAAATGAGTATTTACTTCTTCTAA…	GGACACAGGAAGGGGAATATCACACTCTGGGGACTGTGGTGGGGTCGGGGGAGGGGGGAGGGATAGCATTGGGAGATATACCTAATGCTAGATGACACATTAGTGGGTGCAGTGCACCAGCATGGCACATGTATACATATGTAACTAACCTGCACAATGTGCACATGTACCCTAAAACTTAGGGAAAGTATAATAAAAAAAAAAAAAAAAAAAAAAAAAAAAAATTAAT	11|15379964|15380765|L1|+,-|EL2012,AK2014,RI2010,EH2014,AE2011,AE2010	Polymorphic	NA
13118954-482d-4b5a-8555-ab28c9fdb313	11	26418256	26418590	26418540	26418538	L1	L1Ta	5224	6121	+	NA	N	AGA	hiPSC.CRL1502.T3.realigned.bam|4,hiPSC.CRL1502.T1.p40.realigned.bam|1,hiPSC.CRL1502.T2.realigned.bam|4,hiPSC.CRL1502.T6.realigned.bam|9,hiPSC.CRL1502.T1.p15.realigned.bam|1,hiPSC.CRL1502.T1.p76.realigned.bam|7,hiPSC.CRL1502.T5.realigned.bam|2,hiPSC.CRL1502.T4.realigned.bam|4	hiPSC.CRL1502.T3.realigned.bam|22,hiPSC.CRL1502.T1.p40.realigned.bam|4,hiPSC.CRL1502.T2.realigned.bam|21,hiPSC.CRL1502.T6.realigned.bam|18,hiPSC.CRL1502.T1.p15.realigned.bam|1,hiPSC.CRL1502.T1.p76.realigned.bam|19,hiPSC.CRL2429.T3.realigned.bam|1,hiPSC.CRL1502.T5.realigned.bam|4,hiPSC.CRL1502.T4.realigned.bam|22	CATGTTGTCACTTATAAGTGGAAGTTGAACAATGAGAACACATGGACACAGGGAGGGGAACATCACACGTCGGGGGCCTGTCAGGTGGTGGGGGACTAGGGGAGGGATAACATTAGGAGAAATATCTAATGTAGATGATGGGTTGATGAGTGTGGCAAACCACTATGGCACATGTATACCTATGTAACAAACCTGCACGTTCTGCACATGTATCCCAGGACTTAAGGTATAATAATAAAAAAATGCTTCAGATAAATAAGACTGAGCTAACTAACCTCTCACAGACTTCTCAAAAGAAGACATTTATGCAGCCAAAAAACACATGAAGAAATGCTCATCATCACTGGCCATCAGAGAAATGCAAATCAAAACCACTATGAGATATCATCTCACACCAGT…	GATGACACATTAGTGGGTGCAGCGCACCAGCATGGCACATGTATACATATGTAACTAACCTGCACAATGTGCACATGTACCCTAAAACTTAGAGTATAATAAAAAAAAAAAAAAAAAAAAAGAAAAAAAACAAAAACAAAAAAATAAAGTAAAAAGGATTATTCCCTGCAGCCCCAAGAGCGCCTTTGAAACAGAAACTTGAG	TATAATAATAAAAAAATGCTTCAGATAAATAAGACTGAGCTAACTAACCTCTCACAGACTTCTCAAAAGAAGACATTTATGCAGCCAAAAAACACATGAAGAAATGCTCATCATCACTGGCCATCAGAGAAATGCAAATCAAAACCACTATGAGATATCATCTCACACCAGTTAGAATGGCAATCATTAAAAAGTCAGGAAACAACAGGTGCTGGAGAGGAGGTGTGCGGAGAAATA	AAACTATCGCAAGAACAAAAAACCAAACACCGCATATTCTCACTCATAGGTGGGAATTGAACAATGAGATCACATGGACACAGGAAGGGGAATATCACACTCTGGGGACTGTGGTGGGGTCGGGGGAGGGGGGAGGGATAGCATTGGGAGATATACCGTAATGCTAGATGACACATTAGTGGGTGCAGCGCACCAGCATGGCACATGTATACATATGTAACGAACCTGCACAAATGTGCACATGTACCATAAAACTTAGAGTATAATAAAAAAAAAAAAAAAAAAAAAGAGAAAAAAACAAAAACAAAAAAATAAAGATATAA	11|26418483|26418694|L1|+|PS2015,EH2014,AE2011,JT2014,DBRIP,RS2013	Polymorphic	NA
104e9a13-bdf9-4c37-a1c1-4652d7bf91a0	11	26744577	26744926	26744857	26744857	L1	L1Ta	5524	6121	+	+	N	NA	hiPSC.CRL2429.T5.realigned.bam|11,hiPSC.CRL2429.T1.p70.realigned.bam|3,hiPSC.CRL2429.T3.realigned.bam|4,hiPSC.CRL2429.T2.realigned.bam|10,hiPSC.CRL2429.T4.realigned.bam|7,hiPSC.CRL2429.T6.realigned.bam|10	hiPSC.CRL2429.T0.realigned.bam|1,hiPSC.CRL2429.T1.p70.realigned.bam|1	CAAATGACATTTCCTTGAAGACAGAAGCAAAGCTCTAGTCCATATACCCAATACATTATAGCCATTGTAGAAAATAAAAAAAATAATTTTTAGAAAGGAGAAAACTAAAATTATCCATAATGCCCAAAGACAGAAACATTTCCAGCCAAACAATAAAACAAAAAACGCTCTAATTTTGCTTTTCACATCTGGATAACTGAATAAATCTTTGCTTCATGAATTTGAATTAGACCAAAGAAAGGTTTAATTAGATAGCTAAAGTATGCTTTTAGTTACCAATACCCAAAGGACTATAAATCATGCTGCTATAAAGACACATGCACACGTATGTTTATTGCGGCACTATTCACAATAGCAAAGACTTGGAACCAACCCAAATGTCCAACAATGATAGTCTGG…	AAAAGAAAAACACAAAAACAAAAAGAGAGAAAAAAAAAAAAGGAAAAAAAAAAAAAAAAAAAAAAAAAAAAAAAAAAAAAAAAAAATATGAAGACTCTCCCAAGAGCTGTCTGTGTCCTCTGTTTAAATTCCTCCACTAGATTTGGGGATT	GCTTTTCACATCTGGATAACTGAATAAATCTTTGCTTCATGAATTTGAATTAGACCAAAGAAAGGTTTAATTAGATAGCTAAAGTATGCTTTTAGTTACCAATACCCAAAGGACTATAAATCATGCTGCTATAAAGACACATGCACACGTATGTTTATTGCGGCACTATTCACAATAGCAAAGACTTGGAACCAACCCAAATGTCCAACAATGATAGTCTGGCATATTAAGAAAATGTGGCACATATACACCATGGAATACTATGCAGCCATAAAAAATGATGAGTTCATATCCTTTGTAGGGACATGGATGAAATTGGAAACCATCATTCTCAGTAAACTATCGCAAGAACAAAAAACCAAACACCGCATATTCTCACTCATAGGTGGGAATTGAACA…	AAAAGAAAAACACAAAAACAAAAAGAGAGAAAAAAAAAAAAGGAAAAAAAAAAAAAAAAAAAAAAAAAAAAAAAAAAAAAAAAAAATATGAAGACTCTCCCAAGAGCTGTCTGTGTCCTCTGTTTAAATTCCTCCACTAGATTTGGGGATTTGATATGATAAATGTTACTGCAAATCTTGGTCTTTAATATA	11|26744808|26744908|L1|+|EH2014,PS2015	Polymorphic	NA
8f6ce0dd-3c26-4d55-8f2f-b764ae3700b1	11	33669899	33670322	33670137	33670122	L1	L1Ta	4497	6042	-	+	Y	TAAATACACTAGGCCA	hiPSC.CRL2429.T5.realigned.bam|10,hiPSC.CRL2429.T1.p11.realigned.bam|5,hiPSC.CRL2429.T1.p70.realigned.bam|7,hiPSC.CRL2429.T3.realigned.bam|9,hiPSC.CRL2429.T2.realigned.bam|2,hiPSC.CRL2429.T4.realigned.bam|2,hiPSC.CRL2429.T6.realigned.bam|8,hiPSC.CRL2429.T0.realigned.bam|1	hiPSC.CRL2429.T4.realigned.bam|2,hiPSC.CRL2429.T6.realigned.bam|1,hiPSC.CRL2429.T1.p70.realigned.bam|1,hiPSC.CRL2429.T2.realigned.bam|1	ACCTGTGAGGTCCGTATTTTCAGGAAAGGAGAAAATAGCTAACAATACAGAGTAGAAATGATGATGATTCTTAACCCAAGCTCATGCAGAGTCCTTTTGTGCTTTGATAATGTGGAAATCCATAGAAAAGGTGGCAATTTAGAATGATAACTATGATTACTTTCTGTCTTCTAAAGAGGAGGTGCTTTGAGCTCTGCCAGAAGATAATTGGAAGCTGGTGGTTTAAATACACTAGGCCATCCAGTTTCAGCTTTCTACATATGGCTAGCCAGTTTTCCCAGCACCATTTATTAAATAGGGAATCCTTTCCCCATTGCTTGTTTTTCTCAGGTTTGTCAAAGATCAGATAGTTGTAGATATGCGGTGTTATTTCTGAGGGCTCTGTTCTGTTCCATTGAT…	AATAAATAAATAAATAAATAAATAAATAAAAATAAAAAAATAAATAAATAAATACACTAGGCCAGGCTAATGGCATTTATACCATGGAAAAGGTTACTGCTGGTGGCCTGGGATTTCTGCACTGCAGTTCAGGAGACTCTTGATCATATTTTACCCGTTAACTCTGTGAAGAAATTGGACTCCACATCTAATGTCCAATCCAATTTTGCTAGCAGTCATAATGGATCTATGCCAAGCAGATTTAAAACA	TTCACAGAATTGGAAAAAACTACTTTAAAGTTCATATGGAACCAAAAAAGAGCCAGCATCGCCAAGTCAATCCTAAGCCAAAAGAACAAAGCTGGAGGCATCACACTACCTGACTTCAAACTATACTACACGCCTACAGTAACCAAAACAGACATGGTACTGGTACCAAAACAGAGATATAGATCAATGGAACAGAACAGAGCCCTCAGAAATAACACCGCATATCTACAACTATCTGATCTTTGACAAACCTGAGAAAAACAAGCAATGGGGAAAGGATTCCCTATTTAATAAATGGTGCTGGGAAAACTGGCTAGCCATATGTAGAAAGCTGAAACTGGATGGCCTAGTGTATTTAAACCACCAGCTTCCAATTATCTTCTGGCAGAGCTCAAAGCA…	ATCGCAAGAACAAAAAACCAAACACCGCATATTCTCACTCATAGGTGGGAATTGAACAATGAGATCACATGGACACAGGAAGGGGAATATCACACTCTGGGGACTGTGGTGGGGTGGGGGGAGGGGGGAGGGATAGGATTGGGAGATATACCTAATGCTAGATGACACATTAGTGGGTGCAGCGCACCAGCATGGCACATGTATACATATGTAACTAACCTGCACAATGTGCACATGTACCCTAATACTTAGAGTATAATAAAAAAAATAAAAAATAAAAATAAATAAATAAATAAATAAATAAATAAAAATAAAAAAATAAATAAATAAATACACTAGGCCAGGCTAATGGCAT	11|33670023|33670286|L1|+|EL2012,RI2010,PS2015,EH2014,AE2011,JT2014,DBRIP,RS2013	Polymorphic	NA
40e6fad0-db21-421a-b6e9-d8a35d920cee	11	36558222	36558766	36558471	36558489	L1	L1Ta	0	6047	-	NA	N	CTAATTTTTTGTATTTTTA	hiPSC.CRL1502.T3.realigned.bam|4,hiPSC.CRL2429.T5.realigned.bam|7,hiPSC.CRL2429.T1.p40.realigned.bam|2,hiPSC.CRL1502.T1.p40.realigned.bam|3,hiPSC.CRL2429.T1.p11.realigned.bam|17,hiPSC.CRL1502.T2.realigned.bam|5,hiPSC.CRL2429.T1.p70.realigned.bam|6,hiPSC.CRL1502.T6.realigned.bam|6,hiPSC.CRL1502.T1.p15.realigned.bam|3,hiPSC.CRL1502.T1.p76.realigned.bam|3,hiPSC.CRL2429.T3.realigned.bam|2,hiPSC.CRL15…	hiPSC.CRL2429.T1.p40.realigned.bam|1,hiPSC.CRL1502.T1.p40.realigned.bam|3,hiPSC.CRL1502.T2.realigned.bam|2,hiPSC.CRL2429.T1.p70.realigned.bam|1,hiPSC.CRL2429.T2.realigned.bam|1,hiPSC.CRL1502.T5.realigned.bam|1,hiPSC.CRL1502.T0.realigned.bam|1,hiPSC.CRL2429.T0.realigned.bam|1	GTGGTGTGCCGTTTCTTAAGCCGGTCTGAAAAGCGCAATATTCGGGTGGGAGTGACCCGATTTTCCAGGTGCGTCCGTCACCCCTTTCTTTGACTTGGAAAGGGAACTCCCTGACCCCTTGCGCTTCCCAGGTGAGGCAATGCCTCGCCCTGCTTCGGCTCGCGCACGGTGCGCACACACACTGGCCTGCGCCCACTGTCTGGCACTCCCTAGTGAGATGAACCCGGTACCTCAGATGGAAATGCAGAAATCACCCGTCTTCTGCGTCGCTCACGCTGGGAGCTGTAGACCGGAGCTGTTCCTATTCGGCCATCTTGGCTCCTCCCTCTAATTTTTTGTATTTTTAGTAGAGACAGGGTTTCACCGTGTTAGCCAGGATGGTCTCGATCTCCTGACCTT…	AATAAATAAATAAATAAATAAATAAATAAAAATAAAAATACAAAAAATTAGCCGGGCGTGGTGGCAGGCGCCTGTAGTCCCAGCTACTCGGGAGGCTGAGGCAGGAGAATGGGGTGAACCCGGGAGGCGGAGCTTGCAGTGAGCTGAGATCGTGCCACTGCACTCCAGCCTGGGCAACTGAGCAAGACTCCGTCTCAAAAAATAAATAAATACATAAGTAAATTTACTTTATATATGTAGTATAAATATAAAATTTTTATTTAGTTTATAAAATATAAATATTTTATTTACTTTATATAT	TCAGGAGATCGAGACCATCCTGGCTAACACGGTGAAACCCTGTCTCTACTAAAAATACAAAAAATTAGAGGGAGGAGCCAAGATGGCCGAATAGGAACAGCTCCGGTCTACAGCTCCCAGCGTGAGCGACGCAGAAGAAGGGTGATTTCTGCATTTCCATCTGAGGTACCGGGTTCATCTCACTAGGGAGTGCCAGACAGTGGGCGCAGGCCAGTGTGTGTGCGCACCGTGCGCGAGCCGAAGCAGGGCGAGGCATTGCCTCACCTGGGAAGCGCAAGGGGTCAGGGAGTTCCCTTTCCAAGTCAAAGAAAGGGGTGACGGACGCACCTGGAAAATCGGGTCACTCCCACCCGAATATTGCGCTTTTCAGNACCGGCTTAAGAAACGGCACACCAC	ACCACCATTCTCAGTAAACTATCGCAAGAACAAAAAACCAAACACCGCATATTCTCACTCATAGGTGGGAATTGAACAATGAGATCACATGGACACAGGAAGGGGAATATCACACTCTGGGGACTGTGGTGGGGTCGGGGGAGGGGGGAGGGATAGCATTGGGAGATATACCTAATGCTAGATGACACATTAGTGGGTGCAGCGGAACAGCATGGCAGATGTATACAGAT	11|36558085|36558652|L1|-|EL2012,RI2010,PS2015,CB2010,EH2014,JT2014,DBRIP,RS2013	Polymorphic	NA
5a26ded3-a166-4909-a770-1631ee4ebdd1	11	37810916	37811247	37811194	37811180	L1	L1Ta	4182	6048	-	+	Y	GAAAAGGGTGTTCTT	hiPSC.CRL2429.T5.realigned.bam|6,hiPSC.CRL2429.T1.p11.realigned.bam|4,hiPSC.CRL2429.T1.p70.realigned.bam|1,hiPSC.CRL2429.T3.realigned.bam|1,hiPSC.CRL2429.T2.realigned.bam|3,hiPSC.CRL2429.T6.realigned.bam|3,hiPSC.CRL2429.T0.realigned.bam|1	hiPSC.CRL2429.T5.realigned.bam|32,hiPSC.CRL2429.T1.p11.realigned.bam|4,hiPSC.CRL2429.T1.p70.realigned.bam|7,hiPSC.CRL2429.T3.realigned.bam|40,hiPSC.CRL2429.T2.realigned.bam|11,hiPSC.CRL2429.T4.realigned.bam|8,hiPSC.CRL2429.T6.realigned.bam|24,hiPSC.CRL2429.T0.realigned.bam|1	AAGAGGACACAAACAAATGGAAGAACATTCCATGCTCATGGGTAGGAAGAATCAATATCGTGAAAATGGCCATACTGCCCAAGGTAATTTACAGATTCAATGCCATCCCCATCAAGCTACCAATGACTTTCTTCACAGAATTGGAAAAAACTACTTTAAAGTTCATATGGAACCAAAGAAGAACACCCTTTTCAACAAATGGTGCTGGGATAATTGGCTAGACACATGCAGAAGAATAAAAATGGATCCTCATCTCTCACTTTATATAAAAATCAGCTCAAGATGGTCTAAGGACTTTAAAACGTGAAACTATAAAAATTTTAGAAGATAACATTGGAAAAATCCTTCTAGACATTGGCTTAGGCAAAGATTTCATGACCAAGTACCCAAAAGTAAATG…	AGATGACACATTAGTGGGTGCAGCGCACCAGCATGGCACATGTATACATATGTAACTAACCTGCACAATGTGCACATGTACCCTAAAACTTAGAGTATAATAAAAAAAAAAAAAAAAAAAAGAAAAGGGTGTTCTTTCCTCACTTCATGTTTTTTGGGTTTTTGGTTTTTTTAAGATCTTTTGGCTTTAAGTAT	AAAATCAATGTACAAAAATCACAAGCATTCTTATACACCAACAACAGACAAACAGAGAGCCAAATCATGGGTGAACTCCCATTCGTAATTGCTTCAAAGAGAATAAAATACCTAGGAATCCAACTTACAAGGGATGTGAAGGACCTCTTCAAGGAGAACTACACACCACTGCTCAAGGAAATAAAAGAGGACACAAACAAATGGAAGAACATTCCATGCTCATGGGTAGGAAGAATCAATATCGTGAAAATGGCCATACTGCCCAAGGTAATTTACAGATTCAATGCCATCCCCATCAAGCTACCAATGACTTTCTTCACAGAATTGGAAAAAACTACTTTAAAGTTCATATGGAACCAAAGAAGAACACCCTTTTCAACAAATGGTGCTGGGATAATT…	CAGCCATAAAAAATGATGAGTTCATATCCTTTGTAGGGACATGGATGAAATTGGAAACCATCATTCTCAGTAAACTATCGCAAGAACAAAAAACCAAACACTGCATATTCTCACTCATAGGTGGGAATTGAACAATGAGATCACATGGACAGCAGGAAGGGGAATATCACACTCTGGGGACTGTGGTGGGGTCGGGGGAGGAGGGAGGGATAGCATTGGGAGATATACTTAATGCTAGATGACACGTTAGTGGTTGCAGCGCACCAGCATGGCACATGTATACATATGTAACTAACCTGCACAATGTGCACATGTACCCTAAAACTTAGAGTATAATAAAAAAAAAAAAAAAAAACAAAAGAAAAAGGTGTTCTTTCCTCACTTCATGTTTTTGTTTGG…	11|37810969|37811770|L1|+|EH2014,AE2011,AE2010,DBRIP	Polymorphic	NA
d97237a5-99d7-4349-b82b-f2dc0f77d71e	11	41831672	41832049	41831796	41831809	L1	L1preTa	5170	6054	+	-	Y	AACAACAGAGGTTT	hiPSC.CRL2429.T5.realigned.bam|3,hiPSC.CRL2429.T1.p70.realigned.bam|1,hiPSC.CRL2429.T3.realigned.bam|8,hiPSC.CRL2429.T4.realigned.bam|1,hiPSC.CRL2429.T6.realigned.bam|1,hiPSC.CRL2429.T0.realigned.bam|3	hiPSC.CRL2429.T5.realigned.bam|7,hiPSC.CRL2429.T1.p40.realigned.bam|1,hiPSC.CRL2429.T1.p11.realigned.bam|2,hiPSC.CRL2429.T1.p70.realigned.bam|26,hiPSC.CRL2429.T3.realigned.bam|36,hiPSC.CRL2429.T2.realigned.bam|18,hiPSC.CRL2429.T4.realigned.bam|15,hiPSC.CRL2429.T6.realigned.bam|16,hiPSC.CRL2429.T0.realigned.bam|2	ACAAATTTACAAGAAAAAAACAAACAACCCCATCAAAAAGTGGGCGAAGGACATGAACAGACACTTCTCAAAAGAAGACATTTATGCAGCCAAAAAACACATGAAGAAATGCTCATCATCACTGGCCATCAGAGAAATGCAAATCAAAACCACTATGAGATATCATCTCACACCAGTTAGAATGGCAATCATTAAAAAGTCAGGAAACAACAGGTGCTGGAGAGGATGTGGAGAAATAGGAACAGTTTTACACTGTTGGTGGGACTGTAAACTAGTTCAACCATTGTGGAAGTCAGTGTGGCGATTCCTCAGGGATCTAGAACTAGAAATACCATTTGACCCAGCCATCCCATTACTGGGTATATACCCAAAGGACTATAAAACAACAGAGGTTTAAAA…	AGTTAAGACTTGTTGTCCCTTGACACCAGAATGTACCTGTCCCAGTTGCTGGTCTCATTCTACATTGGGGAGAATGATGAGCAAGTAGCAGTCAGTGTCAACATTCTTTTAGCCATATTTGAGCAACAACAGAGGTTTTTTTTTTTTTTTTTTTTTTTATTATACTCTAAGTTTTAGGGTACATGTGCACATTGTGCAGGTTAGTTACATATGTATACATGTGCCATGCTGGTGCGCTAGATCGGAAGAGCACA	ACAAATTTACAAGAAAAAAACAAACAACCCCATCAAAAAGTGGGCGAAGGACATGAACAGACACTTCTCAAAAGAAGACATTTATGCAGCCAAAAAACACATGAAGAAATGCTCATCATCACTGGCCATCAGAGAAATGCAAATCAAAACCACTATGAGATATCATCTCACACCAGTTAGAATGGCAATCATTAAAAAGTCAGGAAACAACAGGTGCTGGAGAGGATGTGGAGAAATAGGAACAGTTGTTTACACTGTTGGTGGGACTGTAAACTAGTTCAACCATTGTGGAAGTCAGTGTGGCGATTCCTCAGGGATCTAGAACTAGAAATACCATTTGACCCAGCCATCCCATTACTGGGTATATACCCAAAGGACTATAAAACAACAGAGGTTTAA…	ATGAAATTGGAAACCATCATTCTCAGTAAACTATCGCAAGAACAAAAAACCAAACACCGCATATTCTCACTCATAGGTGGGAATTGAACAATGAGATCACTTGGACACAGGAAGGGGAATATCACACTCTGGGGACTGTGGTGGGGTGGGGGGAGGGGGGAGGGATAGCATTGGGAGATATACCTAATGCTAGATGACGAGTTAGTGGGTGCAGCGCACCAGCATGGCACATGTATACATATGTAACTAAACTGTACAAGTGTGCACATGTACCCTAAAACTTAGAGTATAATAAAAAAAAAAAAAAAAAAAAAACACTCTCGTTGTTGCTCAAATATGGCTAAAAGAATGTTGACACTGACTGCTACTTGCTCATCATTCTCCCCAATGTAGAATGAG…	11|41831576|41831907|L1|-,?|CS2011,EL2012,RI2010,PS2015,EH2014,AE2011,JT2014,RS2013	Polymorphic	NA
ba78aaed-2a8d-46c8-a96f-2d7d93147f5d	11	48755463	48755850	48755602	48755594	L1	L1Ta	2	6021	+	+	N	AAGCCTATGGTGGAAAAGGCAATATCTTCACATAAAAACTAGACAGAAGCATTCTTAGAAACTTCTTTGGGGGGAGCCAAGTTGGCTGAATAGTAACAGCTCAGGTCTACAGCTCCAAGCATGAGCAAGGCAGAA	hiPSC.CRL2429.T1.p11.realigned.bam|1,hiPSC.CRL2429.T1.p40.realigned.bam|1,hiPSC.CRL1502.T0.realigned.bam|1	hiPSC.CRL1502.T0.realigned.bam|2	CCCTGAAGCCTATGGTGGAAAAGGCAATATCTTCACATAAAAACTAGACAGAAGCATTCTTAGAAACTTCTTTGGGGGGAGCCAAGTTGGCTGAATAGTAACAGCTCAGGTCTACAGCTCCAAGCATGAGCAAGGCAGAAAGATCGGAAGAGCAGTC	AAGCCTATGGTGGAAAAGGCAATATCTTCACATAAAAACTAGACAGAAGCATTCTTAGAAACTTCTTTGGGGGGAGCCAAGTTGGCTGAATAGTAACAGCTCAGGTCTACAGCTCCAAGCATGAGCAAGGCAGAAGACAGGTGATTTCTGCATTTCCAACTGAGGAACCGGGTTCATCTCACTGGGGGGTGCCAGAAAGTAGGTGCAGGACAGTGGGTGCAGCACACTGTGCATGAGCCAATGCAGGGCAAGGAATCACCTCAACCAGGAAGCACAAGGGGTCAGGGAATTCCCTTTCCTAGTCAAAGAAAGGGGTGACAGAAGGCACCTGAAAATTGGGTCACTCCCACCCTAACACTGCACTTTTCCAACAGGCATAAAAATGATGAGTTCATATCC…	CCTCCCCGCCTCTCCGTCCTAAGGACGCAACATTACAAACGAACACCCCCTGGACAAAGGCAGGGAACCTCACCCCTCGGGGGACTGCGGCGGGGTGGGCGGAGGGGGCACGGATAGTATTGGGAGATATACCTAATGCTAGATGACACATTAGTGGGTGCAGCGCACCAGCATGGCA	GTGAAAAAGGAAATATCTTCCCACAAAAACCTGTCAGAAGCATTCTCAGAAACTTCTTTGGGAGGAGCCAAGTTGGCTGAATAGTACCAGCTCAGGTCTACAGCTCCAAGCATGAACAAGGCAGAAGACAGGTGATTTCTGCATTTCCAACTGAGGAACCGGGTTCATCTCACTGGGGGGTGCCAGAAAGGAGGTGCAGGACAGTGGGTGCGGGAAGCACACTG	11|48755738|48756539|L1|+,-|EH2014,AK2014,RI2010,AE2010,DBRIP	Polymorphic	NA
07bdde97-2831-4b03-a14d-7ba8e78946dd	11	58171623	58171848	58171848	58171837	L1	L1Ta	4545	6043	+	NA	N	AAAAATGCTAGA	hiPSC.CRL2429.T5.realigned.bam|3,hiPSC.CRL2429.T1.p11.realigned.bam|4,hiPSC.CRL2429.T1.p70.realigned.bam|2,hiPSC.CRL2429.T3.realigned.bam|3,hiPSC.CRL2429.T2.realigned.bam|4,hiPSC.CRL2429.T4.realigned.bam|4,hiPSC.CRL2429.T6.realigned.bam|1	hiPSC.CRL2429.T5.realigned.bam|31,hiPSC.CRL2429.T1.p11.realigned.bam|4,hiPSC.CRL2429.T1.p70.realigned.bam|31,hiPSC.CRL2429.T3.realigned.bam|33,hiPSC.CRL2429.T2.realigned.bam|23,hiPSC.CRL2429.T4.realigned.bam|20,hiPSC.CRL2429.T6.realigned.bam|37	ACCAGAAACAATTCTGAGAGAAGCCTATCACCAAACAGAGCAGATACAGAGCTTGAGTTCTTGAAAGAGATGCGTATCAGTCCACGACTTACCACCTGGGAATCACTGGTTCTAATCTAATTCCCTTAAACATCACATTTTCTTCTGTAACACTAAAACAGTAATGTGACCTACTTTGAGGTATTATTGTGAGAATTAAATAAGATAATCCATTAAAAATGCTAGAGCCCGCATTGCCAAGTCAATCCTAAGCCAAAAGAACAAAGCTGGAGGCATCACACTACCTGACTTCAAACTATACTACAAGGCTACAGTAACCAAAACAGCATGGTACTGGTACCAAAACAGAGATATAGATCAATGGAACAGAACAGAGCCCTCAGAAATAATGCTGCATAT…	ATTGGAAACCATCATTCTCAGTAAACTATCGCAAGAACAAAAAACCAAACACCGCATATTCTCACTCATAGGTGGGAATTGAACAATGAGATCACATGGACACAGGAAGGGGAATATCACACTCTGGGGACTGTGGTGGGGTCGGGGGAGGGGGGAGGGATAGCATTGGGAGATATACCTAATGCTAGATGACACATTAGTGGGTGCAGCGCACCAGCATGGCACATGTATACATATGTAACTAACCTGCACAATGTGCACATGTACCCTAAAACTTAGAGTATAATAAAAAAAAAAAAAAAAATGCTAGATGTTAA	GGTTCTAATCTAATTCCCTTAAACATCACATTTTCTTCTGTAACACTAAAACAGTAATGTGACCTACTTTGAGGTATTATTGTGAGAATTAAATAAGATAATCCATTAAAAATGCTAGAGCCCGCATTGCCAAGTCAATCCTAAGCCAAAAGAACAAAGCTGGAGGCATCACACTACCTGACTTCAAACTATACTACAAGGCTACAGTAACCAAAACAGCATGGTACTGGTACCAAAACAGAGATATAGATCAATGGAACAGAACAGAGCCCTCAGAAATAATGCTGCATATCTACAACTATCTGATCTTTGACAAACCTGAGAAAAACAAGCAATGGGGAAAGGATTCCCTATTTAATAAATGGTGCTGGGAAAACTGGCTAGCCATATGTAGAAAGC…	AATACTATGCAGCCATAAAAAATGATGAGTTCATATCCTTTGTAGGGACATGGATGAAATTGGAAACCATCATTCTCAGTAAACTATCGCAAGAACAAAAAAACAAACACCGCATATTCTCACTCATAGGGGGGAATTGAACAATGAGATCACATGGACACAGGAAGGGGAATATCACACTCTGGGGACTGTGGTGGGGTCGGGGGAGGGGGGAGGGATAGCATTGGGAGATATACCTAATGCTAGATGACACATTAGTGGGTGAAGCCGCACCAGCATGGCGCATAAAAGTATACATATGTAACTAAACTGCACAATGTGAAAATGTACCCTAAAACTTAGAGTATAATAAAAAAAAAAAAAAAAAAATGCTAGATGTTAAGCACAGCCTAATGAGTG…	11|58171743|58172272|L1|+,-|CS2011,EL2012,AK2014,RI2010,EH2014,AE2011,JT2014,DBRIP,RS2013	Polymorphic	NA
d1d74a98-9874-4f5a-84cc-26926bd0817a	11	91203067	91203406	91203194	91203207	L1	L1Ta	3808	6121	+	-	Y	CCTGGCCAGATTTT	hiPSC.CRL2429.T4.realigned.bam|1,hiPSC.CRL2429.T6.realigned.bam|3,hiPSC.CRL2429.T3.realigned.bam|7,hiPSC.CRL2429.T1.p70.realigned.bam|2,hiPSC.CRL2429.T1.p40.realigned.bam|1	hiPSC.CRL2429.T5.realigned.bam|2,hiPSC.CRL2429.T1.p70.realigned.bam|1,hiPSC.CRL2429.T3.realigned.bam|7,hiPSC.CRL2429.T2.realigned.bam|4,hiPSC.CRL2429.T4.realigned.bam|2,hiPSC.CRL2429.T6.realigned.bam|9	AAATTCAACAACCCTTCATGCTAAAAACTCTCAATAAATTAGGTATTGATGGGACGTATTTCAAAATAATAAGAGCTATCTATGACAAACCCACAGCCAATATCATACTGAATGGGCAAAAACTGGAAGCATTCCCTTTGAAAACCGGCACAAGACAGGGATGCCCTCTCTCACCGCTCCTATTCAACATAGTGTTGGAAGTTCTGGCCAGGGCAATCAGGCAGGAGAAGGAAATAAAGGGTATTCAATTAGGAAAAGAGGAAGTCAAATTGTCCCTGTTTGCAGACGACATGATTGTTTATCTAGAAAACCCCATCGTCCTGGCCAGATTTTATTGTTATTTTAGTTCAAAAGTTTAACAGGATTTTGGGAGGGGCCCTGAGGTTAGGTAGAGTTGTT…	CTAGATACTGGTTCATTGCCTTTGCTCTAAGTTCTGGTGGGGAGGCTGGCTAAACTCTGCAATTAGACTGAGCCGCTGGATGGGCACTCCAATTGCCTCTGAATGGGTTGGGCAACAAAATACACTCCCTGGCCAGATTTTTTTTTTTTTTTTTTTTTTTTTTTTTTTTTTTTTTTTATTTTTTTTTTTTTTTTTTTTTTTTTTTTTTTTTTTTTTTTTTTTTTTTTTTTTTTTTTTTTTTTTTTT	TCAATAAATTAGGTATTGATGGGACGTATTTCAAAATAATAAGAGCTATCTATGACAAACCCACAGCCAATATCATACTGAATGGGCAAAAACTGGAAGCATTCCCTTTGAAAACCGGCACAAGACAGGGATGCCCTCTCTCACCGCTCCTATTCAACATAGTGTTGGAAGTTCTGGCCAGGGCAATCAGGCAGGAGAAGGAAATAAAGGGTATTCAATTAGGAAAAGAGGAAGTCAAATTGTCCCTGTTTGCAGACGACATGATTGTTTATCTAGAAAACCCCATCGTCCTGGCCAGATTTTATTGTTATTTTAGTTCAAAAGTTTAACAGGATTTTGGGAGGGGCCCTGAGGTTAGGTAGAGTTGTTGATTGAGATGA	AACAATGAGATCACATGGACACAGGAAGGGGAATATCACACTCTGGGGACTGTGGTGGGGTCGGGGGAGGGGGGAGGGATAGCATTGGGAGATATACCTAATGCTAGATGACACATTAGTGGGTGCAGTGCACCAGCATGGCACATGTATACATATGTAACTAACCTGCCCAATGTGCACATGTACACTAAAACTTAGAGTATAATAAAAAAAAAAAAAAAAAAAAAAAAAAAAAAAATTGAGAAAAAAAAAAAAAAAAAAAAAAAAAAAAAAAAAAAGGAAAAAAAAAAAAAAAAAAAAA	11|91202662|91203463|L1|-|AE2011,AE2010,JT2014	Polymorphic	NA
db4406ef-9302-4235-bc79-17aac7e03ec8	11	94684080	94684421	94684368	94684367	L1	L1Ta	1927	6121	+	NA	N	AA	hiPSC.CRL1502.T3.realigned.bam|6,hiPSC.CRL2429.T1.p70.realigned.bam|3,hiPSC.CRL2429.T5.realigned.bam|2,hiPSC.CRL2429.T1.p40.realigned.bam|1,hiPSC.CRL1502.T1.p40.realigned.bam|3,hiPSC.CRL2429.T1.p11.realigned.bam|23,hiPSC.CRL1502.T2.realigned.bam|1,hiPSC.CRL2429.T2.realigned.bam|4,hiPSC.CRL1502.T6.realigned.bam|2,hiPSC.CRL1502.T1.p15.realigned.bam|6,hiPSC.CRL1502.T1.p76.realigned.bam|4,hiPSC.CRL24…	hiPSC.CRL1502.T3.realigned.bam|1,hiPSC.CRL2429.T5.realigned.bam|6,hiPSC.CRL1502.T1.p40.realigned.bam|5,hiPSC.CRL2429.T1.p11.realigned.bam|2,hiPSC.CRL1502.T2.realigned.bam|5,hiPSC.CRL2429.T2.realigned.bam|5,hiPSC.CRL1502.T6.realigned.bam|2,hiPSC.CRL1502.T1.p15.realigned.bam|3,hiPSC.CRL2429.T3.realigned.bam|6,hiPSC.CRL2429.T1.p70.realigned.bam|4,hiPSC.CRL1502.T5.realigned.bam|2,hiPSC.CRL1502.T0.rea…	ATGTAATGGCCTTCTTTGTCTCTTTTGATCTTTGTTGGTTTAAAGTCTGTTTTATCAGAGACTAGGATTGCAACCCCTGCCTTTTTTTGTTTTCCATTGGCTTGGTAGATCTTCCTCCATCCTTTTATTTTGAGCCTATGTGTGTCTCTGCACGTGAGATGGGTTTCCTGAATACAGCACACTGATGGGTCTTGACTCTTTATCCAACTTGCCAGTCTGTGTCTTTTAATTGCAGAATTTAGTCCATTTATATTTAAAGTTAATATTGTTATGTGTGAATTTGATCCTGTCATTATGATGTTAGCTGGTGATTTTGCTCATTAGTTGATGCAGTTTCTTCCTAGTCTCGATGGTGGAGTCTTGAGGTGGAGTTTCACTCTTTTTCCCAGGTTGGAGTGA…	GCGGGGGACCAGGAGGGGACAGGTTTAAATATGTAAATAAACAGCAAAAGGGGCACATGGACCCTGAAACTTAGGGTATAATAAAAAAAAAAAAAAAAAAAAAAAAAAAAAAAAAAAAAAAAAGAATCCGTAAATATGAAAAATCAATCTGCATAGNTTCAC	AGGCTGATGCAGGAGAATCACTTGAACGGTGGGGCGGAGGTTGCAGTGAGGCGAGGTCATGCCACTTCACTCCAACCTGGGAAAAAGAGTGAAACTCCACCTCAAGACTCCACCATCGAGACTAGGAAGAAACTGCATCAACTAATGAGCAAAATCACCAGCTAACATCATAATGACAGGATCAAATTCACACATAACAATATTAACTTTAAATATAAATGGACTAAATTCTGCAATTAAAAGACACAGACTGGCAAGTTGGATAAAGAGTCAAGACCCATCAGTGTGCTGTATTCAGGAAACCCATCTCACGTGCAGAGACACACATAGGCTCAAAATAAAAGGATGGAGGCGAAGATCTACCAAGCCAATGGAAAACAAAAAAAGGCAGGGGTTGCA…	AATGATGAGTTCATATCCTTTGTAGGGACATGGATGAAATTTGAAACCATCATTCTCAGTAAACTATAGCAAGAACAAAAAACCAAACACCGCATATTCTCACTCATAGGTGGGAATTGAACAATGAGATCACATGGACACAGGAAGGGGAATATCACACTCTGGGGACTGTGGTGGGGTCGGGGGAGGGGGGAGGGATAGCATTGGGAGATATACCTAATGCTAGATGACACATTAGTGGGTGCAGCGCACCAGCATGGCACATGTATACATATGTAACTAACCTGCACAATGTGCACATGTACCCTGAAACTTAGAGTATAATAAAAAAAAAAAAAAAAAAAAAAAAAAAAAAAAAAAAAAAAAACACAAAAAAAAAAAAAAAAAAAAATGCATAGT…	11|94684121|94684922|L1|+,-|EL2012,RI2010,PS2015,EH2014,AE2011,AE2010,RS2013,JT2014	Polymorphic	NA
1cd3c208-9d95-46f9-853d-87586282dc5a	11	104555837	104556401	104556128	104556129	L1	L1Ta	4606	6060	-	-	N	TC	hiPSC.CRL2429.T5.realigned.bam|1,hiPSC.CRL2429.T1.p40.realigned.bam|3,hiPSC.CRL1502.T1.p40.realigned.bam|4,hiPSC.CRL2429.T1.p70.realigned.bam|1,hiPSC.CRL2429.T3.realigned.bam|1,hiPSC.CRL2429.T4.realigned.bam|4,hiPSC.CRL2429.T6.realigned.bam|2,hiPSC.CRL2429.T0.realigned.bam|1	hiPSC.CRL1502.T3.realigned.bam|1,hiPSC.CRL2429.T5.realigned.bam|6,hiPSC.CRL2429.T1.p40.realigned.bam|3,hiPSC.CRL1502.T1.p40.realigned.bam|1,hiPSC.CRL2429.T2.realigned.bam|8,hiPSC.CRL2429.T3.realigned.bam|10,hiPSC.CRL2429.T1.p70.realigned.bam|13,hiPSC.CRL2429.T4.realigned.bam|4,hiPSC.CRL2429.T6.realigned.bam|6,hiPSC.CRL2429.T0.realigned.bam|2	AAAAACCTTCCCCAAAAGAAAACGCGAAGATCAGTTGGTTTTACTAGTGAATGCTAATATTTAAAAAACATACCAACTAGACATAATAATCTTTCATGTATATTCTTTCAGAATATGCAGATATAGGGGAGGAAAATAATTTTCCCTATACTCAGTTCTCAGCTGAAGCAGACCCCTCTAACAAAAGACAGATTAATAAGAGAAAAACAAATATGAGTGTAACATGTATATCTCATGTATACATGGGAGACAGCCAGAGAATGAGTAATTCTGACTTCAAACTATACTACAAGGCTACAGTAACCAAAACAGCATGGTACTGGTACCAAAACAGAGATATAGATCAATGGAACAGAACAGAGCCCTCAGAAATAATGCCGCATATCTACAACTATCTGA…	AAAAACCAAACACCGCATATTCTCACTCATAGGTGGGAATTGAACAATGAGATCACATGGACACAGGAAGGGGAATATCACACTCTGGGGACTGTGGTGGGGTCGGGGGAGGGGGGAGGGATAGCATTGGGAGATATACCTAATGCTAGATGACACGTTAGTGGGTGCAGCGCACCAGCATGGCACATGTATACATATGTAACTAACCTGCACAATGTGCACATGTACCCTAAAACTTAGAGTATAATAAAAAAAAAAAATAAATAAATATAGTTTTTCATCAAAGAAAAAAAAAAAAAGAAAGAGATGACTTTGAATTAATGCTTATATAGCATCTTCAATAAAGAACAGTGCATTTTTTGAGAAATGACAAGGAGAAGGAAAAGGACTTTGGGTCTC…	GCTGAAGCAGACCACTCTAACAAAAGACAGATTAATAAGAGAAAAACAAATATGAGTGTAACATGTATATCTCATGTATACATGGGAGACAGCCAGAGAATGAGTAATTCTGACTTCAAACTATACTACAAGGCTACAGTAACCAAAACAGCATGGTACTGGTACCAAAACAGAGATATAGATCAATGGAACAGAACAGAGCCCTCAGAAATAATGCCGCATATCTACAACTATCTGATCTTTGACAAACCTGAGAAAAACAAGCAATGGGGAAAGGATTCCCTATTTAATAAATGGTGCTGGGAAAACTGGCTAGCCATATGTAGAAAGCTGAAACTGGATCCCTTCCTTACACCCTTTATCACA	AGACTGGATTAAGAAAATGTGGCACATATACACCATGGAATACTATGCAGCCATAAAAAATGATGAGTTCATGTCCTTTGTAGGGACATGGATGAAATTGGAGACCATCATTCTCAGTAAACTATCGCAAGAACAAAAAACCAAACACCGCATATTCTCACTCATAGGTGGGAATTGAACAATGAGATCACATGGACACAGGAAGGGGAATATCACACTCTGGGGACTGTGGTGGGGTCGGGGGAGGGGGGAGGGATAACATTGGGAGATATACCTAATGCTAGATGACACGTTAGTGGGTGCAGCGCACCAGCATGGCACATGTATACATATGTAACTAACCTGCACAATGTGCACATGTACCCTAAAACTTAGAGTAGAATAAAAAAAAAAAATAAA…	11|104555325|104556470|L1|+,-|EL2012,AK2014,RI2010,PS2015,EH2014,AE2011,AE2010,RS2013,JT2014	Polymorphic	NA
5ea23bad-53d6-4493-a453-f9ef1df60fc2	11	110377599	110378166	110377878	110377888	L1	L1Ta	0	6089	-	-	N	CAAGTAAATAC	hiPSC.CRL2429.T5.realigned.bam|28,hiPSC.CRL2429.T1.p40.realigned.bam|15,hiPSC.CRL2429.T1.p11.realigned.bam|38,hiPSC.CRL2429.T1.p70.realigned.bam|22,hiPSC.CRL2429.T3.realigned.bam|30,hiPSC.CRL2429.T2.realigned.bam|9,hiPSC.CRL1502.T0.realigned.bam|2,hiPSC.CRL2429.T4.realigned.bam|20,hiPSC.CRL2429.T6.realigned.bam|12,hiPSC.CRL1502.T4.realigned.bam|1,hiPSC.CRL2429.T0.realigned.bam|19	hiPSC.CRL2429.T5.realigned.bam|20,hiPSC.CRL2429.T1.p11.realigned.bam|3,hiPSC.CRL2429.T1.p70.realigned.bam|26,hiPSC.CRL2429.T3.realigned.bam|11,hiPSC.CRL2429.T2.realigned.bam|22,hiPSC.CRL2429.T4.realigned.bam|17,hiPSC.CRL2429.T6.realigned.bam|38,hiPSC.CRL2429.T0.realigned.bam|2	CCGTTTTTTAAGCCGGTCTGAAAAGCGCAATATTCGGGTGGGAGTGACCCGATTTTCCAGGTGCGTCCGTCACCCCTTTCTTTGACTCGGAAAGGGAACTCCCTGACCCCTTGCGCTTCCCAGGTGAGGCAATGCCTCGCCCTGCTTCGGCTCGCGCACAGTGTGCACACACACTGGCCTGCGCCCACTGTCTGGCACTCCCTAGTGAGATGAACCCGGTACCTCAGATGGAAATGCAGAAATCACCCGTCTTCTGCGTCGCTCACGCTGGGAGCTGTAGACCGGAGCTGTTCCTATTCGGCCATCTTGGCTCCTCCCCCCGAGTTATCCAAGTAAATACATTTTAAGAACCCTCAGCCTCGCTCTCCTCTTCCTCAGGGCACACTTTTTTTTTTTTCC…	AAAAAAAAAAAAAAAAAAATGTATTTACTTGAGCAACACTGAATAAGCTACTTACCTGATCTAAGCCTCAGTTTCCTCACATGTAAAATGGGCATGCTGTTAGTATTTACCATAAAAGGTTGTTATGAGAACTTATCAGATAAAGGAGGGCAGATGCTTATTGAGTGCCCAGCTCAATGCATCTTAGTTATTGTTGTTAGGAGCTCCGATTCTTGATTGGCCCAAACCTTTGTTCAGAGGTGCCCCACCCCCTGTCTGGCTGGGCTGCTGTTTCCCTGCAGGCTCTGGAGGGGCCGTGTTGTCACGGGGT	GTGCCCTGAGGAAGAGGAGAGCGAGGCTGAGGGTTCTTAAAATGTATTTACTTGGATAACTCGGGGGGAGGAGCCAAGATGGCCGAATAGGAACAGCTCCGGTCTACAGCTCCCAGCGTGAGCGACGCAGAAGACGGGTGATTTCTGCATTTCCATCTGAGGTACCGGGTTCATCTCACTAGGGAGTGCCAGACAGTGGGCGCAGGCCAGTGTGTGTGCACACTGTGCGCGAGCCGAAGCAGGGCGAGGCATTGCCTCACCTGGGAAGCGCAAGGGGTCAGGGAGTTCCCTTTCCGAGTCAAAGAAAGGGGTGACGGACGCACCTGGAAAATCGGGTCACTCCCACCCGAATATTGCGCTTTTCAGACCGGCTTAAAAAACGGCGCACCACGAGACTAT…	AGTTCATATCCTTTGTAGGGACATGGATGAAATTGGAAACCATCATTCTCAGTAAACTATCGCAAGAACAAAAAACCAAACACCGCATATTCTCACTCATAGGTGGGAATTGAACAATGAGATCACATGGACACAGGAAGGGGAATATCAACACTCTGGGGACTGTGGTGGGGTCGGCGGAGGGGGGAGGGATAGCATTGGGAGATATACCTAATGCTAGATGACACATTAGTGGGTGCAGCGCCACCAGCATGGCACATGTATACATATGTAACTAACCTGCACAATGTGCACATGTACCCTAAAACTTAGAGTATAATAAAAAAAAAAAAAAAAAAAAAAAAAAAATGTATTTACTTGAGCAACACTGAAATAAGCAACTTACCTGATTTAAGCCTC…	11|110376987|110378082|L1|+,-|CS2011,EL2012,AK2014,RI2010,PS2015,CB2010,EH2014,AE2011,AE2010,DBRIP,RS2013,JT2014	Polymorphic	NA
7cb0f7d0-175a-481d-a62c-26851af3a06c	11	134305494	134305735	134305647	134305641	L1	L1Ta	2009	6053	-	-	N	NA	hiPSC.CRL1502.T3.realigned.bam|20,hiPSC.CRL2429.T1.p70.realigned.bam|29,hiPSC.CRL2429.T5.realigned.bam|29,hiPSC.CRL2429.T1.p40.realigned.bam|4,hiPSC.CRL1502.T1.p40.realigned.bam|28,hiPSC.CRL2429.T1.p11.realigned.bam|14,hiPSC.CRL1502.T2.realigned.bam|35,hiPSC.CRL2429.T2.realigned.bam|32,hiPSC.CRL1502.T6.realigned.bam|46,hiPSC.CRL1502.T1.p15.realigned.bam|7,hiPSC.CRL1502.T1.p76.realigned.bam|28,hiP…	hiPSC.CRL1502.T3.realigned.bam|56,hiPSC.CRL2429.T1.p70.realigned.bam|39,hiPSC.CRL2429.T5.realigned.bam|46,hiPSC.CRL2429.T1.p40.realigned.bam|4,hiPSC.CRL1502.T1.p40.realigned.bam|27,hiPSC.CRL2429.T1.p11.realigned.bam|14,hiPSC.CRL1502.T2.realigned.bam|33,hiPSC.CRL2429.T2.realigned.bam|36,hiPSC.CRL1502.T6.realigned.bam|14,hiPSC.CRL1502.T1.p15.realigned.bam|11,hiPSC.CRL1502.T1.p76.realigned.bam|43,hi…	CCTTCCTGTGTCCATGTGATCTCATTGTTCAATTCCCACCTATGAGTGAGAATATGCGGTGTTTGGTTTTTTGTTCTTGCGATAGTTTACTGAGAATGATGGTTTCCAATTTCATCCATGTCTCACCGAACCTTTCTGAGCTTTTATTCTCTTACCTATTTAATTGGGGAGTGGTGTGTGAGGGTCCACCAGGTAATCTGAGTGATGCCCCTNCCCC	CTGGCTGTCCATGAGTGGGCGGAATTCTGAAGCCTAACTCTTCTGGATCCCTTTGGCTACATCCTCTATTCCTGGGCCATGCCCTTCCTTCAAAGGCTTCAACCTCACACAGATCTGGGCTAGAACACGGGCTTGCCCCATATGTCTTTTTTTTTATTTTGTTTAAATTTTTTTTTTTTATACGGCTTCT	GATACATCGGTGACTGGAGTTCAGACGTGTGCTCTTCCGATCTCACACCACTCTCATTAAATAGGTAAGAGAATAAAAGCTCAGAAAGGTTCGGTGAGACATGGATGAAATTGGAAACCATCATTCTCAGTAAACTATCGCAAGAACAAAAAACCAAACACCGCATATTCTCACTCATAGGTGGGAATTGAACAATGAGATCACATGGACACAGGAAGGGGAATATCACACTCTAGGGACTGTGGTGGGGTCGGGGGAGGGGGGAGGGATAGCATTGGGAGATATACCTAATGCTAGATCTGAGACACGT	GATACATCGGTGACTGGAGTTCAGACGTGTGCTCTTCCGATCTCACACCACTCTCATTAAATAGGTAAGAGAATAAAAGCTCAGAAAGGTTCGGTGAGACATGGATGAAATTGGAAACCATCATTCTCAGTAAACTATCGCAAGAACAAAAAACCAAACACCGCATATTCTCACTCATAGGTGGGAATTGAACAATGAGATCACATGGACACAGGAAGGGGAATATCACACTCTAGGGACTGTGGTGGGGTCGGGGGAGGGGGGAGGGATAGCATTGGGAGATATACCTAATGCTAGATCTGAGACACGT	11|134304796|134305876|L1|+,-|CS2011,EL2012,AK2014,RI2010,PS2015,EH2014,AE2011,AE2010,DBRIP,RS2013,JT2014	Polymorphic	NA
887badb9-d6d3-465f-ac29-e77886bd9945	12	17948452	17948832	17948705	17948687	L1	L1Ta	0	6121	+	NA	N	AGAAAATTCTCCAAGATTG	hiPSC.CRL2429.T5.realigned.bam|13,hiPSC.CRL2429.T1.p40.realigned.bam|10,hiPSC.CRL2429.T1.p11.realigned.bam|31,hiPSC.CRL2429.T1.p70.realigned.bam|7,hiPSC.CRL2429.T3.realigned.bam|26,hiPSC.CRL2429.T2.realigned.bam|30,hiPSC.CRL2429.T4.realigned.bam|8,hiPSC.CRL2429.T6.realigned.bam|5,hiPSC.CRL2429.T0.realigned.bam|16	hiPSC.CRL2429.T5.realigned.bam|2,hiPSC.CRL2429.T1.p70.realigned.bam|1,hiPSC.CRL2429.T3.realigned.bam|6,hiPSC.CRL2429.T2.realigned.bam|4,hiPSC.CRL2429.T4.realigned.bam|1,hiPSC.CRL1502.T4.realigned.bam|1,hiPSC.CRL2429.T0.realigned.bam|1	CCACTGCACTCAAGCCTGGGCGACAGAGTGAGACTCTGTCTCAAAAATAAATAAATAAATAATAATACAATAAGGTTTGGAAATCTTAATTTCTCACCTTTAGTAATGGAGAGAACTAGGCAAATGAATGACAGAATAGAATATTTAACTATGCCATAAATCAACTAGACCTAACAGACACCCATAAAACACTAACATGACAAAAACAGCATAACCATTACCCTCAAGTGAACATAGAAAATTCTCCAAGATTGGGGGGAGGAGCCAAGATGGCCGAATAGGAACAGCTCCGGTCTACAGCTCCCAACGTGAGCGACGCAGAAGACGGTGATTTCTGCATTTCCATCTGAGGTACCGGGTTCATCTCACTAGGGAGTGCCAGACAGTGGGCGCAGGCCA…	AAATACAAAAAAAATCAAAAAAGGAAGAATCAAAACAAAACCATGAAAAAAAAAAAAAAAAAAAAAAAAAAAAAAATAAAAAAAAAAACAAACCCAAAAAAAAAAAAAAAAAAAAAAAAAGAAAATTCTCCAAGATTGATCAAATACTAGGTCATAAAGTAAACCTAAATAAATATGAAAAGGTTGAAATTAAAGTTTGTTTTCTCATGCCTATGAAAGAAATCAATAACAGAAATAAATTTGAAAAATGTATAAGTTTGTGGAA	AATAGAATATTTAACTATGCCATAAATCAACTAGACCTAACAGACACCCATAAAACACTAACATGACAAAAACAGCATAACCATTACCCTCAAGTGAACATAGAAAATTCTCCAAGATTGGGGGGAGGAGCCAAGATGGCCGAATAGGAACAGCTCCGGTCTACAGCTCCCAACGTGAGCGACGCAGAAGACGGTGATTTCTGCATTTCCATCTGAGGTACCGGGTTCATCTCACTAGGGAGTGCCAGACAGTGGGCGCAGGCCAGTGTGTGTGCGCACCGTGCGCGAGCCGAAGCAGGGNCGAGGCATTGCCTCACCTGGGAAGCGCAAGGGGTCAGGGAGTTCCCTTTCCGAGTCAAAGAAAGGGGTGACGGACGCACCTGGAAAATCGGGTCACTC…	AAACCAAACACCGCATATTCTCACTCATAGGTGGGAATTGAACAATGAGATCACATGGACACAGGAAGGGGAATATCACACTCTGGGGACTGTGGTGGGGACGGGGGAGGGGGGAGGGATAGCATTGGGAGATATACCTAATGCTAGATGACACATTAGTGGGTGCAGCGCACCAGCATGGCACATGTATACATATGTAACTAACCTGCACAATGTGCACATGTACCCTAAAACTTAGAGTATAATAAAAAAAAAAAATAAAAAAAAAAATAAAAGAAAACAAATAGAAAAAAA	12|17948593|17948860|L1|NA|RI2010	Polymorphic	NA
436af83f-f86f-4e9c-bfcd-67b72e400467	12	27112979	27113327	27113103	27113122	L1	L1Ta	5894	6121	-	-	N	CTAAACACAAAAGTAATTTT	hiPSC.CRL2429.T5.realigned.bam|48,hiPSC.CRL2429.T1.p40.realigned.bam|14,hiPSC.CRL2429.T1.p11.realigned.bam|64,hiPSC.CRL2429.T1.p70.realigned.bam|50,hiPSC.CRL2429.T3.realigned.bam|68,hiPSC.CRL2429.T2.realigned.bam|62,hiPSC.CRL1502.T0.realigned.bam|2,hiPSC.CRL2429.T4.realigned.bam|28,hiPSC.CRL2429.T6.realigned.bam|49,hiPSC.CRL1502.T4.realigned.bam|1,hiPSC.CRL2429.T0.realigned.bam|6	hiPSC.CRL1502.T3.realigned.bam|1,hiPSC.CRL2429.T5.realigned.bam|14,hiPSC.CRL2429.T1.p70.realigned.bam|3,hiPSC.CRL1502.T6.realigned.bam|2,hiPSC.CRL2429.T3.realigned.bam|13,hiPSC.CRL2429.T2.realigned.bam|17,hiPSC.CRL2429.T4.realigned.bam|14,hiPSC.CRL2429.T6.realigned.bam|5,hiPSC.CRL1502.T4.realigned.bam|2,hiPSC.CRL2429.T0.realigned.bam|1	AAAAAGGCATCTGTTCAAAAATAACATGAAAATTAGTATTTGGGTAAAAATGAGCTCTCAAACTTTCTACTGATTTTTTAAGTATGTGCTCAAAAACTTCTAGTTAAGGGCAAAGTTCTGTATTATAACAGTCTCAAAAGGATCTCTTACTCCAATCCAAAATGCTGTTATGTGTAACTCTGTTTCTTAGCTCTAAATGTGTTGTAAAATTACTTTTGTGTTTAGCATTGGGAGATATACCTAATGCTAGATGACACATTAGTGGGTGCAGCGCACCAGCATGGCACATGTATACATATGTAACTAACCTGCACAATGTGCACATGTACCCTAAAACTTAGAGTATAATAAAAAAAAAAAAAAAAAAAAAAAAAAA	GAATTAATTATGGGCAGGTAGGTAAACAAGCAGAAGTGGGTGGGTGGGCAGAGAAACTTGTATAATAAAAGCACAAAAAGTATGGTATTGTAGGGTGTGTTTAGGTACTAGTGCTCTGATATGCCTAAACACAAAAGTAATTTTTTTTTTTTTTTTTTTTTTTTTTTTTTTTTTTTTATTGGTCGTTATATTGTTGTA	GTTGTAAAATTACTTTTGTGTTTAGCATTGGGAGATATACCTAATGCTAGATGACACATTAGTGGGTGAAGCGCACCAGCATGGCACATGTATACATATGTAACTAACCTGCACAATGTGCACATGTACCCTAAAACTTAGAGTATAATAAAAAAAAAAAAAAAAAAAAAAAAAAAAAAAAATTTAATCTCTTTTTTAATGCCA	GTTGTAAAATTACTTTTGTGTTTAGCATTGGGAGATATACCTAATGCTAGATGACACATTAGTGGGTGAAGCGCACCAGCATGGCACATGTATACATATGTAACTAACCTGCACAATGTGCACATGTACCCTAAAACTTAGAGTATAATAAAAAAAAAAAAAAAAAAAAAAAAAAAAAAAAATTTAATCTCTTTTTTAATGCCA	12|27113053|27113153|L1|-|PS2015	Polymorphic	NA
1da96e9e-ff76-49a4-ad72-640c2895a78a	12	34017324	34017540	34017324	34017324	L1	L1Ta	1	6039	-	NA	N	NA	hiPSC.CRL1502.T3.realigned.bam|25,hiPSC.CRL2429.T1.p70.realigned.bam|11,hiPSC.CRL2429.T5.realigned.bam|17,hiPSC.CRL2429.T1.p40.realigned.bam|22,hiPSC.CRL1502.T1.p40.realigned.bam|41,hiPSC.CRL2429.T1.p11.realigned.bam|46,hiPSC.CRL1502.T2.realigned.bam|22,hiPSC.CRL2429.T2.realigned.bam|23,hiPSC.CRL1502.T6.realigned.bam|12,hiPSC.CRL1502.T1.p15.realigned.bam|13,hiPSC.CRL1502.T1.p76.realigned.bam|16,h…	NA	AGTCAGGACAGCAATGTATGAATAAAGTGAGAATTTCAACAAAGGGATAGGAAATGTTTTTAAAATGTCAACCCCACAAATCAAGGGGCTGCAGAATACAATAACCAGACTGAAAAATTCAATAGAGAGTCTCAACAGGAGTTTAGATCAAGCATAGGAAAAAATTAGCAAACTTGAAGACAAGTCATTAAGATCATTTAATTAAAGAAGCAAAAAGGATTTCTTGGGGAGGAGCCAAGATGGCCGAATAGGAACAGCTCCGGTCTACAGCTCCCAGCGTGAGCGACGCAGAAGACGGTGATTTCTGCATTTCCATCTGAGGTACCGGGTTCATCTCACTAGGGAGTGCCAGACAGTGGGCGCAGGCCAGTGTGTGTGCGCACCGTGCGCGAGCCGAAG…	NA	GATCAAGCATAGGAAAAAATTAGCAAACTTGAAGACAAGTCATTAAGATCATTTAATTAAAGAAGCAAAAAGGATTTCTTGGGGAGGAGCCAAGATGGCCGAATAGGAACAGCTCCGGTCTACAGCTCCCAGCGTGAGCGACGCAGAAGACGGTGATTTCTGCATTTCCATCTGAGGTACCGGGTTCATCTCACTAGGGAGTGCCAGACAGTGGGCGCAGGCCAGTGTGTGTGCGCACCGTGCGCGAGCCGAAGCAGGGCGAGGCATTGCCTCACCTGGGAAGTGCAAGGGGTCAGGGAGTTCCCTTTCCATAGTCAAAGAAAGGGGTGACGGTCGCACCTGGAAAATCAGGTCACTCCCACCCGAATATTGCGCTTTTCAGACCGGCTTAAGAAACGG…	NA	12|34016761|34017562|L1|-|EL2012,EH2014,AE2010,DBRIP,RS2013,JT2014	Polymorphic	NA
80366026-bbfe-449f-a3ab-e24c2cf4868b	12	43125142	43125516	43125271	43125283	L1	L1Ta	3	6085	-	+	Y	CTTCCTTATTCTT	hiPSC.CRL2429.T5.realigned.bam|19,hiPSC.CRL2429.T1.p40.realigned.bam|11,hiPSC.CRL2429.T1.p11.realigned.bam|46,hiPSC.CRL2429.T1.p70.realigned.bam|19,hiPSC.CRL2429.T3.realigned.bam|17,hiPSC.CRL2429.T2.realigned.bam|26,hiPSC.CRL1502.T0.realigned.bam|4,hiPSC.CRL2429.T4.realigned.bam|13,hiPSC.CRL2429.T6.realigned.bam|6,hiPSC.CRL1502.T4.realigned.bam|1,hiPSC.CRL2429.T0.realigned.bam|10	hiPSC.CRL2429.T5.realigned.bam|1,hiPSC.CRL2429.T1.p11.realigned.bam|1,hiPSC.CRL2429.T1.p70.realigned.bam|1,hiPSC.CRL2429.T3.realigned.bam|1,hiPSC.CRL2429.T2.realigned.bam|1,hiPSC.CRL1502.T5.realigned.bam|1,hiPSC.CRL2429.T4.realigned.bam|2,hiPSC.CRL2429.T6.realigned.bam|4	AGAAAAAATATATCCTGGTATGGATTTTGTAAGACAGCACAGGGGTAAAGATTCCGTAAATCTCAAGGGAAGGCAAACATTTTTAGGAGCCCACTAAGGTCATGGTGAGCCTCACTTTCTGCCCAGTATCTTTTGTTAGACCACTGTGTTCAGTTCTAAAGAATAATTTCATGGATGAGACACACAGTTTAAAGGGGTTTTGAGTAGAATGGGGCATAAAAAAGTAGTGGATGAAGAATAAGGAAGGAGGAGCCAAGATGGCCGAATAGGAACAGCTCCGGTCTACAGCTCCCAGCGTGAGCGACGCAGAAGACGGTGATTTCTGCATTTCCATCTGAGGTACCGGGTTCATCTCACTAGGGAGTGCCAGACAGTGGGCGCAGGCCAGTGTGTGTGCGC…	ATTGAATGCATTTTTTTTACATACAGAAAAATACTTACCCTAGGTGTACACTCAATGCATAATCATGAAAATCATGTACATTAGGGATTTGCCCAAGGTCACAAAGCTTGTGACAAACAGGGACTCCAGCTTCCTTATTCTTTTTTTTTTTTTTTTTTTTTTTTTTATAATTTTTTTTTTTTTTTTTTTTTTTTTTTTTTTTTTTTTTGTATATTTTTACTTTGTGCGTGTTATTTTCTTTTTTTTATATGTT	GTAGTGGATGAAGAATAAGGAAGGAGGAGCCAAGATGGCCGAATAGGAACAGCTCCGGTCTACAGCTCCCAGCGTGAGCGACGCAGAAGACGGTGATTTCTGCATTTCCATCTGAGGTACCGGGTTCATCTCACTAGGGAGTGCCAGACAGTGGGCGCAGGCCAGTGTGTGTGCGCACCGTGCGCGAGCCGAAGCAGGGCGAGGCATTGCCTCACCTGGGAAGCGCAAGGGGTCAGGGAGTTCCCTTTCCGAGTCAAAGAAAGGGGTGACGGACGCACCTGGAAAATCGNGGGGT	AAAAATGATGAGTTCATATCCTTTGTAGGGACATGGATGAAATTGGAAACCATCATTCTCAGTAAACTATCGCAAGAACAAAAAACCAAACACCGCATATTCTCACTCATAGGTGGGAATTGAACAATGAGATCACATGGACACAGGAAGGGGAATATCACACTCTGGGGACTGTGGTGGGGTCGGGGGAGGGGGGAGGGATAGCATTGGGAGATATACCTAATGCTAGATGACACATTAGTGGGTGCAGCGCACCAGCATGGCACATGTATACATATGTAACTAACCTGCACAATGTGCACATGTACCCTAAAACTTAGAGTATAATAAAAAAAAAAAAAAATTATAAAAAAAAAAAAAAAAAAAAAAAAAAAAAGGAAAAAAGGGAAGCCCTTTTTT…	12|43125201|43125315|L1|-|CS2011,EH2014,AE2011,PS2015,JT2014	Polymorphic	NA
44009cec-c7e6-4982-982d-faacf5e3cf1d	12	43256841	43257216	43256972	43256984	L1	L1Ta	4881	6055	-	-	N	TTTAATTCTTTTT	hiPSC.CRL1502.T3.realigned.bam|2,hiPSC.CRL2429.T5.realigned.bam|3,hiPSC.CRL1502.T1.p40.realigned.bam|5,hiPSC.CRL1502.T2.realigned.bam|1,hiPSC.CRL2429.T2.realigned.bam|6,hiPSC.CRL1502.T6.realigned.bam|6,hiPSC.CRL2429.T3.realigned.bam|4,hiPSC.CRL2429.T1.p70.realigned.bam|6,hiPSC.CRL1502.T5.realigned.bam|3,hiPSC.CRL1502.T4.realigned.bam|3	hiPSC.CRL1502.T3.realigned.bam|10,hiPSC.CRL2429.T1.p70.realigned.bam|13,hiPSC.CRL2429.T5.realigned.bam|19,hiPSC.CRL2429.T1.p40.realigned.bam|1,hiPSC.CRL1502.T1.p40.realigned.bam|4,hiPSC.CRL2429.T1.p11.realigned.bam|7,hiPSC.CRL1502.T2.realigned.bam|11,hiPSC.CRL2429.T2.realigned.bam|5,hiPSC.CRL1502.T6.realigned.bam|10,hiPSC.CRL1502.T1.p15.realigned.bam|1,hiPSC.CRL1502.T1.p76.realigned.bam|16,hiPSC.…	TGATGGGGTTGTTTGTTTTTTTCTTGTAAATTTGTTTGAGTTCATTGTAGATTCTGGATATTAGCCCTTTGTCAGATGAGTAGGTTGCAAAAATTTTCTCCCATGTTGTAGGTTGCCTGTTCACTCTGATGGTAGTTTCTTTTGCTGTGCAGAAGCTCTTTAGTTTAATTAGATCCCATTTGTCAATTTTGTCTTTTGTTGCCATTGCTTTTGGTGTTTTGGACATGAAGTCCTTGCCCACGCCTATGTCCTGAATGGTAATGCCTAGGTTTTCTTCTAGGGTTTTTATGGTTTTAGGTTTAACGTTTAATTCTTTTTAATATTTTTCAGTGTGAGAGGTGAAATATTAGATGTCTAATTTAATTTTCTTAGAGTTTTGAGTTGAATATTTTGCTTATT…	ATTAGAATAAACTTGTAGAAATAGAAGTGCTAGGGATTTTGATGCTTATTGGCAAACATCAGGAGATTTGTACCTATTTATAGAATTCTCAATAGTATTTTTATCCTCAAATACTTGTCAGTAATAAGTAGTTTAATTCTTTTTTTTTTTTTTTTTTTTTTATTTTTGTCTTTTTGTTTT	TAGGGAGTTTATTAATAAAGAATAAATGAAAATAAGCAAAATATTCAACTCAAAACTCTAAGAAAATTAAATTAGACATCTAATATTTCACCTCTCACACTGAAAAATATTAAAAAGAATTAAACGTTAAACCTAAAACCATAAAAACCCTAGAAGAAACCCTAGGCATTACCAATCAGGACATAGGCGGGAGCATGGACTTCATGTACAAAACACCAAAAGCAATGGCAACATA	AGCCATAAAAAATGATGAGTTCATATCCTTTGTAGGGACATGGATGAAATTGGAAACCATCATTCTCAGTAAACTATCGCAAGAACAAAAAACCAAACACCGCATATTCTCACTCATAGGTGGGAATTGAACAATGAGATCACATGGACACAGGAAGGGGAATATCACACTCTGGGGACTGTGGTGGGGTCGGGGGAGGGGGGAGGGATAGCACTGGGAGATATACCTAATGCTAGATGACACATTAGTGGGTGCAGCGCACCAGCATGGCACATGTATACATATGTAACTAACCTGCACTATGTGCACATTGTGTACC	12|43256379|43257180|L1|-|EL2012,PS2015,EH2014,AE2011,JT2014,DBRIP,RS2013,AE2010	Polymorphic	NA
[truncated: 86 more rows]
